# Supplementary material for: Profound N-glycan remodelling accompanies MHC-II immunopeptide presentation
Source: Front Immunol. 2023 Nov 8;14:1258518. doi: 10.3389/fimmu.2023.1258518 (PMC10663315; doi:10.3389/fimmu.2023.1258518)
Supplement: Supplementary file 2 [file Table_1.xlsx]

## Sheet: sTable S1
Supplementary Table S1. N-glycome profile of MDA-MB-231 (lysate)
												*High quality MS/MS available from a minimum of one replicate	Average LC retention time (RT) (min)
			Observed mass (M, Da)	Theoretical mass (M, Da)		Monosaccharide composition								Average AUC (area under the curve)			Relative abundance (RA)
Glycan #	m/z	Charge (Z)			Delta mass	Hex	HexNAc	dHex	NeuAc	Glycan type	Isoform	MS/MS*		AUC_Rep1	AUC_Rep2	AUC_Rep3	RA_Rep1	RA_Rep2	RA_Rep3	Average RA	Standard deviation		N-glycan type distribution
4	1057.4	1	1058.41	1058.38	0.0322	3	2	1		Paucimannose	a	Yes	55.5	487278	684381	1047544	0.014157	0.0191624	0.0176996	0.0170063	0.00257371		Paucimannose	0.0170063
5	1235.2	1	1236.51	1236.42	0.0845	5	2			Oligomannose	a	Yes	52.2	797354	1129798	1607068	0.0231657	0.0316338	0.0271535	0.0273177	0.00423647		Oligomannose	0.515937
6	698.3	2	1398.53	1398.48	0.059	6	2			Oligomannose	a	Yes	47.1	1605333	1727249	3392066	0.04664	0.0483622	0.0573134	0.0507718	0.00573018		Complex/Hybrid	0.467057
7a	779.3	2	1560.61	1560.53	0.0862	7	2			Oligomannose	a	Yes	45.8	2767666	2014683	3506364	0.0804094	0.0564102	0.0592446	0.0653547	0.0131146			1
7b	779.3	2	1560.61	1560.53	0.0862	7	2			Oligomannose	b	Yes	47	832158	919282	1974827	0.0241768	0.0257395	0.0333673	0.0277612	0.00491747
8	860.3	2	1722.69	1722.58	0.1134	8	2			Oligomannose	a	Yes	46.1	6035077	5104244	9253096	0.175338	0.142916	0.156343	0.158199	0.0162903
9	941.3	2	1884.77	1884.63	0.1406	9	2			Oligomannose	a	Yes	46.5	5.22008e+06	4345838	9350319	0.15166	0.121681	0.157986	0.143776	0.0193938
10	1022.4	2	2046.81	2046.69	0.1278	10	2			Oligomannose	a	Yes	48.2	1378954	1658110	2472773	0.040063	0.0464263	0.0417807	0.0427567	0.00329203
12	731.2	2	1464.41	1464.53	-0.1193	3	4	1		Complex/Hybrid	a	Yes	52.9	1118589	1023779	1512299	0.0324985	0.0286653	0.0255523	0.0289054	0.00347936
13	799.8	2	1601.61	1601.55	0.0596	6	3			Complex/Hybrid	a	Yes	50.7	272596	700479	670345	0.00791978	0.0196131	0.0113263	0.0129531	0.00601399
14	820.3	2	1642.61	1642.58	0.033	5	4			Complex/Hybrid	a	Yes	50.9	355140	446735	712632	0.0103179	0.0125084	0.0120408	0.0116224	0.00115362
15	856.4	2	1714.81	1714.6	0.2119	4	3	1	1	Complex/Hybrid	a	Yes	57.1	162760	161483	116124	0.00472869	0.00452145	0.00196207	0.0037374	0.00154097
16	864.3	2	1730.61	1730.6	0.017	5	3		1	Complex/Hybrid	a	Yes	53.3	427534	470817	667050	0.0124212	0.0131827	0.0112707	0.0122915	0.000962569
17	893.3	2	1788.61	1788.64	-0.0249	5	4	1		Complex/Hybrid	a	Yes	56.1	1650167	1731442	2986158	0.0479426	0.0484796	0.050455	0.0489591	0.00132307
18	937.4	2	1876.81	1876.66	0.1591	5	3	1	1	Complex/Hybrid	a	Yes	56	227352	155399	304616	0.00660529	0.0043511	0.00514688	0.00536776	0.00114321
19a	945.3	2	1892.61	1892.65	-0.0358	6	3		1	Complex/Hybrid	a	Yes	49	195784	303819	261979	0.00568814	0.00850679	0.00442648	0.00620714	0.00208908
19b	945.3	2	1892.61	1892.65	-0.0358	6	3		1	Complex/Hybrid	b	Yes	55.1	470305	827714	867682	0.0136638	0.0231756	0.0146606	0.0171667	0.00522769
20a	965.8	2	1933.61	1933.68	-0.0624	5	4		1	Complex/Hybrid	a	Yes	50	315375	443950	559987	0.00916264	0.0124304	0.00946171	0.0103516	0.00180651
20b	965.8	2	1933.61	1933.68	-0.0624	5	4		1	Complex/Hybrid	b	Yes	56.1	758055	824983	1253590	0.0220239	0.0230991	0.021181	0.0221014	0.000961402
22a	1038.9	2	2079.81	2079.73	0.0797	5	4	1	1	Complex/Hybrid	a	Yes	54	1247336	2061569	3888234	0.0362391	0.057723	0.0656968	0.0532196	0.0152365
22b	1038.9	2	2079.81	2079.73	0.0797	5	4	1	1	Complex/Hybrid	b	Yes	59	982120	2748697	4807542	0.0285337	0.0769623	0.0812297	0.0622419	0.02927
24a	1111.4	2	2224.81	2224.77	0.0422	5	4		2	Complex/Hybrid	a	Yes	55	259257	364594	450941	0.00753223	0.0102085	0.00761923	0.00845331	0.00152063
24b	1111.4	2	2224.81	2224.77	0.0422	5	4		2	Complex/Hybrid	b	Yes	59	365449	787088	1651519	0.0106174	0.0220381	0.0279046	0.0201867	0.00879101
24c	1111.9	2	2225.81	2225.79	0.0218	5	4	2	1	Complex/Hybrid	a	Yes	59.1	347130	739279	1503535	0.0100852	0.0206995	0.0254042	0.0187296	0.00784715
27a	1184.3	2	2370.61	2370.83	-0.2157	5	4	1	2	Complex/Hybrid	a	Yes	57.9	517582	1248967	1353785	0.0150374	0.0349705	0.022874	0.024294	0.0100421
27b	1184.3	2	2370.61	2370.83	-0.2157	5	4	1	2	Complex/Hybrid	b	Yes	62	4734403	2227637	2187642	0.137549	0.0623728	0.036963	0.0789617	0.0523048
31	1366.9	2	2735.81	2735.96	-0.1479	6	5	1	2	Complex/Hybrid	a	Yes	60.1	136299	247561	315770	0.00395992	0.00693159	0.00533534	0.00540895	0.00148721
33	1512.6	2	3027.21	3027.06	0.1567	6	5	1	3	Complex/Hybrid	a	Yes	62.1	519395	238941	270295	0.0150901	0.00669024	0.00456698	0.00878243	0.00556478
34	1226.7	3	3683.12	3683.29	-0.1636	7	6	1	4	Complex/Hybrid	a	Yes	64.1	233141	376351	238783	0.00677348	0.0105377	0.00403455	0.00711523	0.003265
														3.44197e+07	35714869	59184565	1	1	1	1

## Sheet: sTable S2 
Supplementary Table S2. N-glycome profile of THP-1 (lysate)
												*High quality MS/MS available from a minimum of one replicate	Average LC retention time (RT) (min)
			Observed mass (M, Da)	Theoretical mass (M, Da)		Monosaccharide composition								Average AUC (area under the curve)			Relative abundance (RA)						N-glycan type distribution
Glycan #	m/z	Charge (Z)			Delta mass	Hex	HexNAc	dHex	NeuAc	Glycan type	Isoform	MS/MS*		AUC_Rep1	AUC_Rep2	AUC_Rep3	RA_Rep1	RA_Rep2	RA_Rep3	Average RA	Standard deviation		Paucimannose	0.1182
1	749.38	1	750.387	749.4	0.11007	2	2			Paucimannose	a	Yes	38.1	378330	447341	486257	0.00511932	0.00613873	0.00646704	0.00590836	0.000702774		Oligomannose	0.391916
2	895.33	1	896.337	896.335	0.11007	2	2	1		Paucimannose	a	Yes	50.7	4090464	2755963	3860870	0.0553495	0.0378193	0.0513482	0.0481723	0.0091865		Complex/Hybrid	0.489884
3	911.44	1	912.447	911.3	0.11007	3	2			Paucimannose	a	Yes	45.4	1906678	1546794	1821428	0.0257999	0.0212262	0.0242243	0.0237502	0.00232344			1
4	1057.4	1	1058.41	1058.38	0.0322	3	2	1		Paucimannose	a	Yes	52.9	2870083	2407756	3701615	0.0388361	0.0330409	0.0492301	0.0403691	0.00820273
5	1235.2	1	1236.51	1236.42	0.0845	5	2			Oligomannose	a	Yes	48.3	4341036	4856135	2963791	0.0587401	0.0666393	0.0394173	0.0549323	0.0140048
6	698.3	2	1398.53	1398.48	0.059	6	2			Oligomannose	a	Yes	41.8	3058805	4028447	3567196	0.0413898	0.0552812	0.0474424	0.0480378	0.00696484
7a	779.3	2	1560.61	1560.53	0.0862	7	2			Oligomannose	a	Yes	40.7	3071184	3377822	2915679	0.0415573	0.0463529	0.0387775	0.0422292	0.00383215
7b	779.3	2	1560.61	1560.53	0.0862	7	2			Oligomannose	b	Yes	41.5	1162519	2377451	1314777	0.0157305	0.0326251	0.0174861	0.0219472	0.00928889
8a	860.3	2	1722.69	1722.58	0.1134	8	2			Oligomannose	a	Yes	40.8	4821723	6490428	6777681	0.0652444	0.0890663	0.0901407	0.0814838	0.0140739
8b	860.3	2	1722.69	1722.58	0.1134	8	2			Oligomannose	b	Yes	41.4	567676	674068	543184	0.00768143	0.00925004	0.00722415	0.00805187	0.00106254
9	941.3	2	1884.77	1884.63	0.1406	9	2			Oligomannose	a	Yes	41.5	9378386	10303143	7370172	0.126902	0.141387	0.0980206	0.122103	0.0220779
10	1022.4	2	2046.81	2046.69	0.1278	10	2			Oligomannose	a	Yes	43.4	733891	904354	1282146	0.00993054	0.0124102	0.0170521	0.0131309	0.00361506
12	731.3	2	1464.6	1464.53	0.0661	3	4	1		Complex/Hybrid	a	Yes	47.1	51012	0	656284	0.000690261	0	0.00872834	0.00313953	0.00485234
13	799.8	2	1601.6	1601.55	0.045	6	3			Complex/Hybrid	a	Yes	44.4	1175344	1968875	1230832	0.015904	0.0270183	0.0163696	0.019764	0.0061728
14	820.3	2	1642.6	1642.58	0.0184	5	4			Complex/Hybrid	a	Yes	46	607685	740458	957608	0.0082228	0.0101611	0.0127358	0.0103732	0.00226787
16	864.3	2	1730.6	1730.6	0.0024	5	3		1	Complex/Hybrid	a	Yes	43.6	1008868	1120344	1399753	0.0136514	0.0153742	0.0186162	0.0158806	0.00253296
17	893.4	2	1788.8	1788.64	0.1605	5	4	1		Complex/Hybrid	a	Yes	51.4	2229007	1689447	1637263	0.0301615	0.0231838	0.021775	0.0250401	0.00452679
19a	945.4	2	1892.8	1892.65	0.1496	6	3		1	Complex/Hybrid	a	Yes	48	845273	1174192	1960214	0.0114377	0.0161131	0.0260701	0.0178736	0.00748757
19b	945.4	2	1892.8	1892.65	0.1496	6	3		1	Complex/Hybrid	b	Yes	55.4	759653	1086316	614063	0.0102791	0.0149072	0.00816681	0.0111177	0.00338772
20a	965.9	2	1933.8	1933.68	0.123	5	4		1	Complex/Hybrid	a	Yes	49.6	1626377	2141137	2074154	0.0220071	0.0293822	0.0275855	0.0263249	0.00376146
20b	965.9	2	1933.8	1933.68	0.123	5	4		1	Complex/Hybrid	b	Yes	56.7	936619	1322514	732463	0.0126737	0.0181485	0.00974149	0.0135212	0.00419525
21	994.9	2	1991.8	1991.72	0.0811	5	5	1		Complex/Hybrid	a	Yes	42.6	537928	247231	468863	0.00727889	0.00339268	0.00623571	0.00563576	0.0020252
22a	1038.9	2	2079.8	2079.73	0.0651	5	4	1	1	Complex/Hybrid	a	Yes	54.1	4263973	5107465	6150848	0.0576973	0.0700883	0.081804	0.0698632	0.0120538
22b	1038.9	2	2079.8	2079.73	0.0651	5	4	1	1	Complex/Hybrid	b	Yes	61	986887	1912832	2574694	0.0133539	0.0262492	0.0342425	0.0246152	0.0105254
23	1039.4	2	2080.8	2080.76	0.0447	5	4	3		Complex/Hybrid	a	Yes	47	827566	327067	1252087	0.0111981	0.00448825	0.0166523	0.0107795	0.00610976
24a	1111.4	2	2224.8	2224.77	0.0276	5	4		2	Complex/Hybrid	a	Yes	50.5	1868953	826501	1726358	0.0252895	0.0113418	0.0229599	0.0198637	0.00751882
24b	1111.4	2	2224.8	2224.77	0.0276	5	4		2	Complex/Hybrid	b	Yes	58.7	4808630	2253589	2478256	0.0650673	0.0309254	0.0329599	0.0429842	0.019223
24c	1111.4	2	2224.8	2224.77	0.0276	5	4		2	Complex/Hybrid	c	Yes	62.5	1292333	947189	496001	0.017487	0.012998	0.00659663	0.0123605	0.00546784
25	1112	2	2226	2225.79	0.2072	5	4	2	1	Complex/Hybrid	a	Yes	51.1	1943769	1468022	2616396	0.0263018	0.0201452	0.0347971	0.0270814	0.00742655
26	1114.5	1	1115.5	1115.4	0.1034	3	3			Complex/Hybrid	a	Yes	48.6	184282	0	304714	0.00249359	0	0.00405258	0.00218206	0.00204417
27a	1184.5	2	2371	2370.83	0.1697	5	4	1	2	Complex/Hybrid	a	Yes	55.2	813703	793181	1534849	0.0110105	0.0108846	0.0204129	0.0141027	0.00548877
27b	1184.5	2	2371	2370.83	0.1697	5	4	1	2	Complex/Hybrid	b	Yes	62.1	1185628	2263666	3663993	0.0160432	0.0310636	0.0487298	0.0319455	0.0163678
27c	1184.5	2	2371	2370.83	0.1697	5	4	1	2	Complex/Hybrid	c	Yes	63.6	1118928	1974004	637391	0.0151406	0.0270887	0.00847707	0.0169021	0.00932316
28a	1221.4	2	2444.8	2444.87	-0.0671	6	5	1	1	Complex/Hybrid	a	Yes	58.2	0	0	577541	0	0	0.00768108	0.00256036	0.00443468
28b	1221.4	2	2444.8	2444.87	-0.0671	6	5	1	1	Complex/Hybrid	b	Yes	61.7	0	0	0	0	0	0	0	0
29a	1260.5	1	1261.5	1261.45	0.0455	3	3	1		Complex/Hybrid	a	Yes	44.9	0	0	79778	0	0	0.00106102	0.000353673	0.000612579
29b	1260.5	1	1261.5	1261.45	0.0455	3	3	1		Complex/Hybrid	b	Yes	55.5	509630	211227	540828	0.00689598	0.00289861	0.00719281	0.00566247	0.00241038
30	1294	2	2590	2589.9	0.0954	6	5		2	Complex/Hybrid	a	Yes	61.8	2159487	947265	0	0.0292208	0.012999	0	0.0140733	0.0146436
31	1367	2	2736	2735.96	0.0375	6	5	1	2	Complex/Hybrid	a	Yes	62	269349	460646	870014	0.00364466	0.00632131	0.0115709	0.00717895	0.0040371
32a	1439.5	2	2881	2881	0	6	5		3	Complex/Hybrid	a	Yes	61.4	1625236	454018	527236	0.0219916	0.00623036	0.00701205	0.0117447	0.0088969
32b	1439.5	2	2881	2881	0	6	5		3	Complex/Hybrid	b	Yes	63.5	3885536	1265003	822765	0.0525766	0.0173593	0.0109425	0.0269594	0.0224432
														73902431	72871891	75190042	1	1	1	1

## Sheet: sTable S3
Supplementary Table S3. N-glycosylated immunopeptides identified from MDA-MB-231
PID	Prot._x000D_ Rank	Pos.	Sequence_x000D_ (unformatted)	SequenceOriginalDebug	Peptide Length	PeptideParseFriendly	Mods_x000D_ (variable)	Glycans	PEP_x000D_ 2D	PEP_x000D_ 1D	|Log Prob|	Score	Scan_x000D_ Time	Delta_x000D_ Score	Delta Mod._x000D_ Score	z	Obs._x000D_ m/z	Calc._x000D_ m/z	ppm_x000D_ err.	Off-_x000D_ By-X	Obs._x000D_ MH	Calc._x000D_ MH	Cleavage	Glycans_x000D_ Pos.	Protein_x000D_ Name	Prot._x000D_ Id	Scan #	Mods_x000D_ (fixed)	Comment	Fragment_x000D_ Type	FDR_x000D_ 2D	FDR_x000D_ 1D	FDR uniq._x000D_ 2D	FDR uniq._x000D_ 1D	q-value_x000D_ 2D	q-value_x000D_ 1D	Scan info
700 | 418400	53	130	P.N[+203.07937]ASSKEIKTVESITD.I	NASSKEIKTVESITD	15	NASSKEIKTVESITD,PIR,1@203.07937	N1(NGlycan / 203.0794)	HexNAc(1)	0.00025	0.33	3.61	98.8	34.3297	85.9	85.9	2	912.96	912.957	3.33		1824.91	1824.91	Non	1	>sp|P11279|LAMP1_HUMAN Lysosome-associated membrane glycoprotein 1 OS=Homo sapiens OX=9606 GN=LAMP1 PE=1 SV=3	10632	controllerType=0 controllerNumber=1 scan=8818		pmid 33968037 f120190823_pf_mda_mb231_rep3_ifn_positive_classii_pool1.ScanId;v=1;d1=8818.8818.2	hcd	0.0031	0.037	0.0015	0.032	0.0032	0.038	FTMS + p NSI d Full ms2 913.4627@hcd32.00 [100.0000-1837.0000]
301 | 884348	14	540	R.RN[+876.32230]QSLSLLYKVPYVA.Q	RNQSLSLLYKVPYVA	15	RNQSLSLLYKVPYVA,RQE,2@876.32230	N2(NGlycan / 876.3223)	HexNAc(2)Hex(2)Fuc(1)	2.5e-07	0.00051	6.6	271.9	58.7094	145.2	145.2	3	876.444	876.441	3.64		2627.32	2627.31	CRagged	2	>sp|Q06481|APLP2_HUMAN Amyloid beta precursor like protein 2 OS=Homo sapiens OX=9606 GN=APLP2 PE=1 SV=2	3533	controllerType=0 controllerNumber=1 scan=18564		pmid 33968037 f120190823_pf_mda_mb231_rep3_ifn_positive_classii_pool1.ScanId;v=1;d1=18564.18564.3	hcd	0	0.0024	0	0.0021	2.9e-08	0.0025	FTMS + p NSI d Full ms2 876.7778@hcd32.00 [100.0000-2000.0000]
302 | 884548	14	540	R.RN[+876.32230]QSLSLLYKVPYVA.Q	RNQSLSLLYKVPYVA	15	RNQSLSLLYKVPYVA,RQE,2@876.32230	N2(NGlycan / 876.3223)	HexNAc(2)Hex(2)Fuc(1)	2.7e-05	0.053	4.56	134.8	58.9921	63.2	63.2	3	876.443	876.441	3.29		2627.32	2627.31	CRagged	2	>sp|Q06481|APLP2_HUMAN Amyloid beta precursor like protein 2 OS=Homo sapiens OX=9606 GN=APLP2 PE=1 SV=2	3533	controllerType=0 controllerNumber=1 scan=18675		pmid 33968037 f120190823_pf_mda_mb231_rep3_ifn_positive_classii_pool1.ScanId;v=1;d1=18675.18675.3	hcd	0	0.014	0	0.0021	1.4e-06	0.014	FTMS + p NSI d Full ms2 876.7775@hcd32.00 [100.0000-2000.0000]
300 | 941533	14	540	R.RN[+1038.37512]QSLSLLYKVPYVA.Q	RNQSLSLLYKVPYVA	15	RNQSLSLLYKVPYVA,RQE,2@1038.37512	N2(NGlycan / 1038.3751)	HexNAc(2)Hex(3)Fuc(1)	5.2e-08	0.00011	7.29	340.7	58.2245	201.2	201.2	3	930.462	930.458	4.31		2789.37	2789.36	CRagged	2	>sp|Q06481|APLP2_HUMAN Amyloid beta precursor like protein 2 OS=Homo sapiens OX=9606 GN=APLP2 PE=1 SV=2	3533	controllerType=0 controllerNumber=1 scan=18373		pmid 33968037 f120190823_pf_mda_mb231_rep3_ifn_positive_classii_pool1.ScanId;v=1;d1=18373.18373.3	hcd	0	0	0	0	7.2e-09	1.5e-05	FTMS + p NSI d Full ms2 930.7964@hcd32.00 [100.0000-2000.0000]
1449 | 1095725	222	238	K.PILRTLN[+1216.42286]STSPFPSKELAEATK.T	PILRTLNSTSPFPSKELAEATK	22	PILRTLNSTSPFPSKELAEATK,KTL,7@1216.42286	N7(NGlycan / 1216.4229)	HexNAc(2)Hex(5)	4.2e-05	0.079	4.38	417.3	68.4421	28.4	28.4	4	904.942	904.939	2.49		3616.75	3616.74	Specific	7	>sp|O95477|ABCA1_HUMAN Phospholipid-transporting ATPase ABCA1 OS=Homo sapiens OX=9606 GN=ABCA1 PE=1 SV=3	1360	controllerType=0 controllerNumber=1 scan=22459		pmid 33968037 f120190823_pf_mda_mb231_rep3_ifn_positive_classii_pool1.ScanId;v=1;d1=22459.22459.4	hcd	0	0.015	0	0.0076	2.4e-06	0.015	FTMS + p NSI d Full ms2 905.4432@hcd32.00 [100.0000-2000.0000]
1450 | 1094885	222	238	K.PILRTLN[+1216.42286]STSPFPSKELAEATK.T	PILRTLNSTSPFPSKELAEATK	22	PILRTLNSTSPFPSKELAEATK,KTL,7@1216.42286	N7(NGlycan / 1216.4229)	HexNAc(2)Hex(5)	1.8e-05	0.036	4.74	369.3	68.0785	37.9	37.9	4	904.942	904.939	3.1		3616.75	3616.74	Specific	7	>sp|O95477|ABCA1_HUMAN Phospholipid-transporting ATPase ABCA1 OS=Homo sapiens OX=9606 GN=ABCA1 PE=1 SV=3	1360	controllerType=0 controllerNumber=1 scan=22313		pmid 33968037 f120190823_pf_mda_mb231_rep3_ifn_positive_classii_pool1.ScanId;v=1;d1=22313.22313.4	hcd	0	0.012	0	0.0076	9.5e-07	0.012	FTMS + p NSI d Full ms2 905.4440@hcd32.00 [100.0000-2000.0000]
1451 | 1095125	222	238	K.PILRTLN[+1216.42286]STSPFPSKELAEATK.T	PILRTLNSTSPFPSKELAEATK	22	PILRTLNSTSPFPSKELAEATK,KTL,7@1216.42286	N7(NGlycan / 1216.4229)	HexNAc(2)Hex(5)	0.0097	0.95	2.01	30	68.1407	5.9	5.9	3	1206.25	1206.25	2.68		3616.75	3616.74	Specific	7	>sp|O95477|ABCA1_HUMAN Phospholipid-transporting ATPase ABCA1 OS=Homo sapiens OX=9606 GN=ABCA1 PE=1 SV=3	1360	controllerType=0 controllerNumber=1 scan=22338		pmid 33968037 f120190823_pf_mda_mb231_rep3_ifn_positive_classii_pool1.ScanId;v=1;d1=22338.22338.3	hcd	0.0063	0.21	0	0.0076	0.0064	0.21	FTMS + p NSI d Full ms2 1206.5884@hcd32.00 [100.0000-2000.0000]
1446 | 1094765	222	238	K.PILRTLN[+1378.47569]STSPFPSKELAEATK.T	PILRTLNSTSPFPSKELAEATK	22	PILRTLNSTSPFPSKELAEATK,KTL,7@1378.47569	N7(NGlycan / 1378.4757)	HexNAc(2)Hex(6)	0.00012	0.2	3.92	315.1	67.9861	29.6	29.6	4	945.455	945.453	2.69		3778.8	3778.79	Specific	7	>sp|O95477|ABCA1_HUMAN Phospholipid-transporting ATPase ABCA1 OS=Homo sapiens OX=9606 GN=ABCA1 PE=1 SV=3	1360	controllerType=0 controllerNumber=1 scan=22276		pmid 33968037 f120190823_pf_mda_mb231_rep3_ifn_positive_classii_pool1.ScanId;v=1;d1=22276.22276.4	hcd	0.0016	0.026	0.0015	0.022	0.0017	0.027	FTMS + p NSI d Full ms2 945.9570@hcd32.00 [100.0000-2000.0000]
1285 | 605238	118	43	Y.N[+349.13728]LTWKSTNFKTILE.W	NLTWKSTNFKTILE	14	NLTWKSTNFKTILE,YWE,1@349.13728	N1(NGlycan / 349.1373)	HexNAc(1)Fuc(1)	2.6e-06	0.00089	5.59	321.5	59.4133	147.4	147.4	3	682.024	682.021	4.86		2044.06	2044.05	Non	1	>sp|P13726|TF_HUMAN Tissue factor OS=Homo sapiens OX=9606 GN=F3 PE=1 SV=1	18035	controllerType=0 controllerNumber=1 scan=18862		pmid 33968037 f120190823_pf_mda_mb231_rep3_ifn_positive_classii_pool2.ScanId;v=1;d1=18862.18862.3	hcd	0	0.0017	0	0.0015	2.6e-07	0.0017	FTMS + p NSI d Full ms2 682.0236@hcd32.00 [100.0000-2000.0000]
1812 | 878033	289	565	T.FPVNNYYN[+568.21157]DTEKLQRAQ.A	FPVNNYYNDTEKLQRAQ	17	FPVNNYYNDTEKLQRAQ,TAW,8@568.21157	N8(NGlycan / 568.2116)	HexNAc(2)Hex(1)	8.2e-07	0.00028	6.08	230.4	44.0872	122.6	122.6	3	890.084	890.08	4.56		2668.24	2668.23	Non	8	>sp|O15118|NPC1_HUMAN NPC intracellular cholesterol transporter 1 OS=Homo sapiens OX=9606 GN=NPC1 PE=1 SV=2	7916	controllerType=0 controllerNumber=1 scan=12733		pmid 33968037 f120190823_pf_mda_mb231_rep3_ifn_positive_classii_pool2.ScanId;v=1;d1=12733.12733.3	hcd	0	0.00096	0	0.0017	9.8e-08	0.00097	FTMS + p NSI d Full ms2 890.4172@hcd32.00 [100.0000-2000.0000]
1811 | 877713	289	565	T.FPVNNYYN[+730.26439]DTEKLQRAQ.A	FPVNNYYNDTEKLQRAQ	17	FPVNNYYNDTEKLQRAQ,TAW,8@730.26439	N8(NGlycan / 730.2644)	HexNAc(2)Hex(2)	0.00083	0.22	3.08	78.5	43.6715	12.2	12.2	3	944.102	944.098	4		2830.29	2830.28	Non	8	>sp|O15118|NPC1_HUMAN NPC intracellular cholesterol transporter 1 OS=Homo sapiens OX=9606 GN=NPC1 PE=1 SV=2	7916	controllerType=0 controllerNumber=1 scan=12568		pmid 33968037 f120190823_pf_mda_mb231_rep3_ifn_positive_classii_pool2.ScanId;v=1;d1=12568.12568.3	hcd	0.0024	0.027	0.0024	0.025	0.0024	0.027	FTMS + p NSI d Full ms2 944.1006@hcd32.00 [100.0000-2000.0000]
1283 | 892598	118	41	A.AYN[+876.32230]LTWKSTNFKTILE.W	AYNLTWKSTNFKTILE	16	AYNLTWKSTNFKTILE,AWE,3@876.32230	N3(NGlycan / 876.3223)	HexNAc(2)Hex(2)Fuc(1)	4.6e-08	1.6e-05	7.34	410.4	64.0769	226.5	226.5	3	935.785	935.783	2.32		2805.34	2805.33	Non	3	>sp|P13726|TF_HUMAN Tissue factor OS=Homo sapiens OX=9606 GN=F3 PE=1 SV=1	18035	controllerType=0 controllerNumber=1 scan=20735		pmid 33968037 f120190823_pf_mda_mb231_rep3_ifn_positive_classii_pool2.ScanId;v=1;d1=20735.20735.3	hcd	0	0	0	0	7.3e-09	2.5e-06	FTMS + p NSI d Full ms2 936.1190@hcd32.00 [100.0000-2000.0000]
1284 | 892153	118	42	A.YN[+876.32230]LTWKSTNFKTILE.W	YNLTWKSTNFKTILE	15	YNLTWKSTNFKTILE,AWE,2@876.32230	N2(NGlycan / 876.3223)	HexNAc(2)Hex(2)Fuc(1)	1.5e-06	0.00053	5.81	249	63.7687	90.4	90.4	3	912.107	912.104	3.74		2734.31	2734.3	Non	2	>sp|P13726|TF_HUMAN Tissue factor OS=Homo sapiens OX=9606 GN=F3 PE=1 SV=1	18035	controllerType=0 controllerNumber=1 scan=20611		pmid 33968037 f120190823_pf_mda_mb231_rep3_ifn_positive_classii_pool2.ScanId;v=1;d1=20611.20611.3	hcd	0	0.00088	0	0.0016	1.6e-07	0.00097	FTMS + p NSI d Full ms2 912.4418@hcd32.00 [100.0000-2000.0000]
1549 | 951873	186	127	H.LFPN[+876.32230]ASSKEIKTVESITDIR.A	LFPNASSKEIKTVESITDIR	20	LFPNASSKEIKTVESITDIR,HAD,4@876.32230	N4(NGlycan / 876.3223)	HexNAc(2)Hex(2)Fuc(1)	9.2e-11	3.1e-08	10.04	621.5	57.8551	366.6	366.6	4	781.894	781.891	4.33		3124.55	3124.54	NRagged	4	>sp|P11279|LAMP1_HUMAN Lysosome-associated membrane glycoprotein 1 OS=Homo sapiens OX=9606 GN=LAMP1 PE=1 SV=3	10632	controllerType=0 controllerNumber=1 scan=18248		pmid 33968037 f120190823_pf_mda_mb231_rep3_ifn_positive_classii_pool2.ScanId;v=1;d1=18248.18248.4	hcd	0	0	0	0	5.6e-12	2e-09	FTMS + p NSI d Full ms2 782.1442@hcd32.00 [100.0000-2000.0000]
627 | 872604	26	74	T.IPKEQYTIIN[+892.31722]RTASSVT.F	IPKEQYTIINRTASSVT	17	IPKEQYTIINRTASSVT,TFT,10@892.31722	N10(NGlycan / 892.3172)	HexNAc(2)Hex(3)	0.0016	0.36	2.79	161.4	41.5063	41.3	41.3	3	938.462	938.457	5.51		2813.37	2813.36	Non	10	>sp|P40189|IL6RB_HUMAN Interleukin-6 receptor subunit beta OS=Homo sapiens OX=9606 GN=IL6ST PE=1 SV=2	8638	controllerType=0 controllerNumber=1 scan=11701		pmid 33968037 f120190823_pf_mda_mb231_rep3_ifn_positive_classii_pool2.ScanId;v=1;d1=11701.11701.3	hcd	0.0029	0.036	0.0023	0.04	0.003	0.036	FTMS + p NSI d Full ms2 938.7950@hcd32.00 [100.0000-2000.0000]
626 | 943138	26	74	T.IPKEQYTIIN[+1038.37512]RTASSVT.F	IPKEQYTIINRTASSVT	17	IPKEQYTIINRTASSVT,TFT,10@1038.37512	N10(NGlycan / 1038.3751)	HexNAc(2)Hex(3)Fuc(1)	1.2e-07	3.9e-05	6.94	347.8	42.1558	187	187	3	987.147	987.143	3.88		2959.43	2959.41	Non	10	>sp|P40189|IL6RB_HUMAN Interleukin-6 receptor subunit beta OS=Homo sapiens OX=9606 GN=IL6ST PE=1 SV=2	8638	controllerType=0 controllerNumber=1 scan=11961		pmid 33968037 f120190823_pf_mda_mb231_rep3_ifn_positive_classii_pool2.ScanId;v=1;d1=11961.11961.3	hcd	0	0	0	0	1.8e-08	6.3e-06	FTMS + p NSI d Full ms2 987.4811@hcd32.00 [100.0000-2000.0000]
1464 | 947515	162	762	M.N[+1038.37512]FSNGEIIDIFKPVRKH.F	NFSNGEIIDIFKPVRKH	17	NFSNGEIIDIFKPVRKH,MFD,1@1038.37512	N1(NGlycan / 1038.3751)	HexNAc(2)Hex(3)Fuc(1)	4.3e-07	0.00015	6.36	324.3	50.852	193.6	193.6	4	763.874	763.871	4.05		3052.47	3052.46	Non	1	>sp|P19021|AMD_HUMAN Peptidyl-glycine alpha-amidating monooxygenase OS=Homo sapiens OX=9606 GN=PAM PE=1 SV=2	1652	controllerType=0 controllerNumber=1 scan=15445		pmid 33968037 f120190823_pf_mda_mb231_rep3_ifn_positive_classii_pool2.ScanId;v=1;d1=15445.15445.4	hcd	0	0	0	0	6.2e-08	2.2e-05	FTMS + p NSI d Full ms2 764.1239@hcd32.00 [100.0000-2000.0000]
1545 | 889024	185	67	G.AVNRIYKLSGN[+1038.37512]LTLL.R	AVNRIYKLSGNLTLL	15	AVNRIYKLSGNLTLL,GRA,11@1038.37512	N11(NGlycan / 1038.3751)	HexNAc(2)Hex(3)Fuc(1)	5.9e-07	0.0002	6.23	332.1	58.451	141.7	141.7	3	905.129	905.127	2.65		2713.37	2713.37	Non	11	>sp|Q9UIW2|PLXA1_HUMAN Plexin-A1 OS=Homo sapiens OX=9606 GN=PLXNA1 PE=1 SV=3	5663	controllerType=0 controllerNumber=1 scan=18482		pmid 33968037 f120190823_pf_mda_mb231_rep3_ifn_positive_classii_pool2.ScanId;v=1;d1=18482.18482.3	hcd	0	0	0	0	7.7e-08	2.9e-05	FTMS + p NSI d Full ms2 905.7987@hcd32.00 [100.0000-2000.0000]
1546 | 793830	185	67	G.AVNRIYKLSGN[+1038.37512]LT.L	AVNRIYKLSGNLT	13	AVNRIYKLSGNLT,GLL,11@1038.37512	N11(NGlycan / 1038.3751)	HexNAc(2)Hex(3)Fuc(1)	0.00034	0.1	3.47	194.4	36.6809	42.1	42.1	3	829.74	829.737	3.74		2487.21	2487.2	Non	11	>sp|Q9UIW2|PLXA1_HUMAN Plexin-A1 OS=Homo sapiens OX=9606 GN=PLXNA1 PE=1 SV=3	5663	controllerType=0 controllerNumber=1 scan=9776		pmid 33968037 f120190823_pf_mda_mb231_rep3_ifn_positive_classii_pool2.ScanId;v=1;d1=9776.9776.3	hcd	0.002	0.013	0.0013	0.013	0.002	0.013	FTMS + p NSI d Full ms2 829.7399@hcd32.00 [100.0000-2000.0000]
625 | 941618	26	74	T.IPKEQYTIIN[+1054.37004]RTASSVT.F	IPKEQYTIINRTASSVT	17	IPKEQYTIINRTASSVT,TFT,10@1054.37004	N10(NGlycan / 1054.37)	HexNAc(2)Hex(4)	1.7e-07	5.8e-05	6.77	339.9	41.2064	172.7	172.7	3	992.478	992.475	3.89		2975.42	2975.41	Non	10	>sp|P40189|IL6RB_HUMAN Interleukin-6 receptor subunit beta OS=Homo sapiens OX=9606 GN=IL6ST PE=1 SV=2	8638	controllerType=0 controllerNumber=1 scan=11580		pmid 33968037 f120190823_pf_mda_mb231_rep3_ifn_positive_classii_pool2.ScanId;v=1;d1=11580.11580.3	hcd	0	0	0	0	2.7e-08	9.2e-06	FTMS + p NSI d Full ms2 992.4783@hcd32.00 [100.0000-2000.0000]
623 | 941498	26	74	T.IPKEQYTIIN[+1216.42286]RTASSVT.F	IPKEQYTIINRTASSVT	17	IPKEQYTIINRTASSVT,TFT,10@1216.42286	N10(NGlycan / 1216.4229)	HexNAc(2)Hex(5)	1.5e-08	5.3e-06	7.81	446.6	41.1004	249.6	249.6	3	1046.5	1046.49	3.37		3137.47	3137.46	Non	10	>sp|P40189|IL6RB_HUMAN Interleukin-6 receptor subunit beta OS=Homo sapiens OX=9606 GN=IL6ST PE=1 SV=2	8638	controllerType=0 controllerNumber=1 scan=11540		pmid 33968037 f120190823_pf_mda_mb231_rep3_ifn_positive_classii_pool2.ScanId;v=1;d1=11540.11540.3	hcd	0	0	0	0	1.8e-09	6.2e-07	FTMS + p NSI d Full ms2 1046.8307@hcd32.00 [100.0000-2000.0000]
624 | 941058	26	74	T.IPKEQYTIIN[+1216.42286]RTASSVT.F	IPKEQYTIINRTASSVT	17	IPKEQYTIINRTASSVT,TFT,10@1216.42286	N10(NGlycan / 1216.4229)	HexNAc(2)Hex(5)	4.8e-08	1.7e-05	7.32	390.6	40.8194	204.1	204.1	3	1046.5	1046.49	3.84		3137.47	3137.46	Non	10	>sp|P40189|IL6RB_HUMAN Interleukin-6 receptor subunit beta OS=Homo sapiens OX=9606 GN=IL6ST PE=1 SV=2	8638	controllerType=0 controllerNumber=1 scan=11427		pmid 33968037 f120190823_pf_mda_mb231_rep3_ifn_positive_classii_pool2.ScanId;v=1;d1=11427.11427.3	hcd	0	0	0	0	7.8e-09	2.7e-06	FTMS + p NSI d Full ms2 1046.8292@hcd32.00 [100.0000-2000.0000]
741 | 946639	35	260	S.KGIPYYESSLANN[+1216.42286]VT.S	KGIPYYESSLANNVT	15	KGIPYYESSLANNVT,SSV,13@1216.42286	N13(NGlycan / 1216.4229)	HexNAc(2)Hex(5)	0.00077	0.21	3.12	134.3	49.598	114.2	114.2	3	958.092	958.088	3.79		2872.26	2872.25	Non	13	>sp|Q96PD2|DCBD2_HUMAN Discoidin, CUB and LCCL domain-containing protein 2 OS=Homo sapiens OX=9606 GN=DCBLD2 PE=1 SV=1	10851	controllerType=0 controllerNumber=1 scan=14943		pmid 33968037 f120190823_pf_mda_mb231_rep3_ifn_positive_classii_pool2.ScanId;v=1;d1=14943.14943.3	hcd	0.0024	0.026	0.0024	0.023	0.0024	0.026	FTMS + p NSI d Full ms2 958.4265@hcd32.00 [100.0000-2000.0000]
742 | 946548	35	260	S.KGIPYYESSLANN[+1216.42286]VT.S	KGIPYYESSLANNVT	15	KGIPYYESSLANNVT,SSV,13@1216.42286	N13(NGlycan / 1216.4229)	HexNAc(2)Hex(5)	0.0017	0.36	2.78	88	49.5708	88	88	3	958.092	958.088	4.18		2872.26	2872.25	Non	13	>sp|Q96PD2|DCBD2_HUMAN Discoidin, CUB and LCCL domain-containing protein 2 OS=Homo sapiens OX=9606 GN=DCBLD2 PE=1 SV=1	10851	controllerType=0 controllerNumber=1 scan=14932		pmid 33968037 f120190823_pf_mda_mb231_rep3_ifn_positive_classii_pool2.ScanId;v=1;d1=14932.14932.3	hcd	0.0029	0.039	0.0024	0.023	0.003	0.039	FTMS + p NSI d Full ms2 958.4247@hcd32.00 [100.0000-2000.0000]
1818 | 940498	291	296	D.ERGNVISSHGNPILLN[+1216.42286]S.S	ERGNVISSHGNPILLNS	17	ERGNVISSHGNPILLNS,DSI,16@1216.42286	N16(NGlycan / 1216.4229)	HexNAc(2)Hex(5)	0.00044	0.13	3.35	160.4	40.461	52.8	52.8	3	1008.47	1008.46	3.93		3023.38	3023.37	Non	16	>sp|P21589|5NTD_HUMAN 5'-nucleotidase OS=Homo sapiens OX=9606 GN=NT5E PE=1 SV=1	15237	controllerType=0 controllerNumber=1 scan=11284		pmid 33968037 f120190823_pf_mda_mb231_rep3_ifn_positive_classii_pool2.ScanId;v=1;d1=11284.11284.3	hcd	0.0019	0.018	0.0012	0.018	0.002	0.018	FTMS + p NSI d Full ms2 1008.7990@hcd32.00 [100.0000-2000.0000]
622 | 1013761	26	74	T.IPKEQYTIIN[+1378.47569]RTASSVT.F	IPKEQYTIINRTASSVT	17	IPKEQYTIINRTASSVT,TFT,10@1378.47569	N10(NGlycan / 1378.4757)	HexNAc(2)Hex(6)	2e-07	6.8e-05	6.7	344.1	40.8518	160.8	160.8	3	1100.51	1100.51	3.73		3299.53	3299.51	Non	10	>sp|P40189|IL6RB_HUMAN Interleukin-6 receptor subunit beta OS=Homo sapiens OX=9606 GN=IL6ST PE=1 SV=2	8638	controllerType=0 controllerNumber=1 scan=11440		pmid 33968037 f120190823_pf_mda_mb231_rep3_ifn_positive_classii_pool2.ScanId;v=1;d1=11440.11440.3	hcd	0	0	0	0	3.1e-08	1.1e-05	FTMS + p NSI d Full ms2 1100.8478@hcd32.00 [100.0000-2000.0000]
1817 | 940018	291	296	D.ERGNVISSHGNPILLN[+1378.47569]S.S	ERGNVISSHGNPILLNS	17	ERGNVISSHGNPILLNS,DSI,16@1378.47569	N16(NGlycan / 1378.4757)	HexNAc(2)Hex(6)	0.00028	0.086	3.56	193.7	39.9608	69.5	69.5	3	1062.48	1062.48	3.47		3185.43	3185.42	Non	16	>sp|P21589|5NTD_HUMAN 5'-nucleotidase OS=Homo sapiens OX=9606 GN=NT5E PE=1 SV=1	15237	controllerType=0 controllerNumber=1 scan=11087		pmid 33968037 f120190823_pf_mda_mb231_rep3_ifn_positive_classii_pool2.ScanId;v=1;d1=11087.11087.3	hcd	0.002	0.011	0.0013	0.011	0.002	0.011	FTMS + p NSI d Full ms2 1062.8169@hcd32.00 [100.0000-2000.0000]
1136 | 452552	115	43	Y.N[+203.07937]LTWKSTNFKTILE.W	NLTWKSTNFKTILE	14	NLTWKSTNFKTILE,YWE,1@203.07937	N1(NGlycan / 203.0794)	HexNAc(1)	1.7e-07	8.4e-05	6.78	358.4	60.2858	266.2	266.2	3	633.338	633.335	4.65		1898	1897.99	Non	1	>sp|P13726|TF_HUMAN Tissue factor OS=Homo sapiens OX=9606 GN=F3 PE=1 SV=1	18035	controllerType=0 controllerNumber=1 scan=19288		pmid 33968037 f120190823_pf_mda_mb231_rep3_ifn_positive_classii_pool3.ScanId;v=1;d1=19288.19288.3	hcd	0	0	0	0	2.3e-08	1.2e-05	FTMS + p NSI d Full ms2 633.6719@hcd32.00 [100.0000-1912.0000]
1639 | 647120	288	565	T.FPVNNYYN[+203.07937]DTEKLQRAQ.A	FPVNNYYNDTEKLQRAQ	17	FPVNNYYNDTEKLQRAQ,TAW,8@203.07937	N8(NGlycan / 203.0794)	HexNAc(1)	2.1e-06	0.001	5.69	242.5	44.3187	217.1	217.1	3	768.374	768.37	5.25		2303.11	2303.09	Non	8	>sp|O15118|NPC1_HUMAN NPC intracellular cholesterol transporter 1 OS=Homo sapiens OX=9606 GN=NPC1 PE=1 SV=2	7916	controllerType=0 controllerNumber=1 scan=12904		pmid 33968037 f120190823_pf_mda_mb231_rep3_ifn_positive_classii_pool3.ScanId;v=1;d1=12904.12904.3	hcd	0	0	0	0	1.7e-07	9.2e-05	FTMS + p NSI d Full ms2 768.3732@hcd32.00 [100.0000-2000.0000]
1638 | 794442	288	565	T.FPVNNYYN[+568.21157]DTEKLQRAQA.W	FPVNNYYNDTEKLQRAQA	18	FPVNNYYNDTEKLQRAQA,TWE,8@568.21157	N8(NGlycan / 568.2116)	HexNAc(2)Hex(1)	0.0055	0.73	2.26	169.1	44.9985	54.3	54.3	3	913.765	913.759	6.69		2739.28	2739.26	Non	8	>sp|O15118|NPC1_HUMAN NPC intracellular cholesterol transporter 1 OS=Homo sapiens OX=9606 GN=NPC1 PE=1 SV=2	7916	controllerType=0 controllerNumber=1 scan=13178		pmid 33968037 f120190823_pf_mda_mb231_rep3_ifn_positive_classii_pool3.ScanId;v=1;d1=13178.13178.3	hcd	0.0068	0.097	0.0023	0.12	0.0068	0.097	FTMS + p NSI d Full ms2 914.0968@hcd32.00 [100.0000-2000.0000]
1135 | 807145	115	42	A.YN[+730.26439]LTWKSTNFKTILE.W	YNLTWKSTNFKTILE	15	YNLTWKSTNFKTILE,AWE,2@730.26439	N2(NGlycan / 730.2644)	HexNAc(2)Hex(2)	9.8e-07	0.00049	6.01	288.1	64.5813	114.9	114.9	3	863.421	863.418	3.88		2588.25	2588.24	Non	2	>sp|P13726|TF_HUMAN Tissue factor OS=Homo sapiens OX=9606 GN=F3 PE=1 SV=1	18035	controllerType=0 controllerNumber=1 scan=21006		pmid 33968037 f120190823_pf_mda_mb231_rep3_ifn_positive_classii_pool3.ScanId;v=1;d1=21006.21006.3	hcd	0	0	0	0	9.7e-08	4.9e-05	FTMS + p NSI d Full ms2 863.4193@hcd32.00 [100.0000-2000.0000]
1297 | 791464	160	442	R.VNRFN[+730.26439]STEYQVVTRVD.K	VNRFNSTEYQVVTRVD	16	VNRFNSTEYQVVTRVD,RKG,5@730.26439	N5(NGlycan / 730.2644)	HexNAc(2)Hex(2)	0.0014	0.4	2.86	155.7	42.5874	4.1	4.1	3	886.419	886.415	4.82		2657.24	2657.23	CRagged	5	>sp|Q07954|LRP1_HUMAN Prolow-density lipoprotein receptor-related protein 1 OS=Homo sapiens OX=9606 GN=LRP1 PE=1 SV=2	4980	controllerType=0 controllerNumber=1 scan=12205		pmid 33968037 f120190823_pf_mda_mb231_rep3_ifn_positive_classii_pool3.ScanId;v=1;d1=12205.12205.3	hcd	0.0046	0.05	0.0025	0.057	0.0048	0.05	FTMS + p NSI d Full ms2 887.0858@hcd32.00 [100.0000-2000.0000]
1637 | 859169	288	565	T.FPVNNYYN[+730.26439]DTEKLQRAQA.W	FPVNNYYNDTEKLQRAQA	18	FPVNNYYNDTEKLQRAQA,TWE,8@730.26439	N8(NGlycan / 730.2644)	HexNAc(2)Hex(2)	0.00077	0.27	3.11	188.5	44.7041	50.9	50.9	3	967.781	967.777	3.95		2901.33	2901.32	Non	8	>sp|O15118|NPC1_HUMAN NPC intracellular cholesterol transporter 1 OS=Homo sapiens OX=9606 GN=NPC1 PE=1 SV=2	7916	controllerType=0 controllerNumber=1 scan=13060		pmid 33968037 f120190823_pf_mda_mb231_rep3_ifn_positive_classii_pool3.ScanId;v=1;d1=13060.13060.3	hcd	0.0043	0.025	0.0026	0.025	0.0043	0.025	FTMS + p NSI d Full ms2 968.1160@hcd32.00 [100.0000-2000.0000]
758 | 796216	51	697	T.APPEAEYSGLVRHPGN[+876.32230]FS.S	APPEAEYSGLVRHPGNFS	18	APPEAEYSGLVRHPGNFS,TSL,16@876.32230	N16(NGlycan / 876.3223)	HexNAc(2)Hex(2)Fuc(1)	2.8e-09	1.4e-06	8.55	577.9	46.1261	343.2	343.2	3	935.426	935.422	4.07		2804.26	2804.25	Non	16	>sp|P08648|ITA5_HUMAN Integrin alpha-5 OS=Homo sapiens OX=9606 GN=ITGA5 PE=1 SV=2	8131	controllerType=0 controllerNumber=1 scan=13633		pmid 33968037 f120190823_pf_mda_mb231_rep3_ifn_positive_classii_pool3.ScanId;v=1;d1=13633.13633.3	hcd	0	0	0	0	3e-10	1.5e-07	FTMS + p NSI d Full ms2 935.7603@hcd32.00 [100.0000-2000.0000]
759 | 795736	51	697	T.APPEAEYSGLVRHPGN[+876.32230]FS.S	APPEAEYSGLVRHPGNFS	18	APPEAEYSGLVRHPGNFS,TSL,16@876.32230	N16(NGlycan / 876.3223)	HexNAc(2)Hex(2)Fuc(1)	9.3e-06	0.0047	5.03	259.5	45.8597	107.3	107.3	3	935.427	935.422	5.51		2804.27	2804.25	Non	16	>sp|P08648|ITA5_HUMAN Integrin alpha-5 OS=Homo sapiens OX=9606 GN=ITGA5 PE=1 SV=2	8131	controllerType=0 controllerNumber=1 scan=13525		pmid 33968037 f120190823_pf_mda_mb231_rep3_ifn_positive_classii_pool3.ScanId;v=1;d1=13525.13525.3	hcd	0	0.0043	0	0	5.3e-07	0.0044	FTMS + p NSI d Full ms2 935.7582@hcd32.00 [100.0000-2000.0000]
1134 | 806745	115	42	A.YN[+876.32230]LTWKSTNFKTILE.W	YNLTWKSTNFKTILE	15	YNLTWKSTNFKTILE,AWE,2@876.32230	N2(NGlycan / 876.3223)	HexNAc(2)Hex(2)Fuc(1)	1.4e-07	7e-05	6.86	381.3	63.6209	128.9	128.9	3	912.108	912.104	4.61		2734.31	2734.3	Non	2	>sp|P13726|TF_HUMAN Tissue factor OS=Homo sapiens OX=9606 GN=F3 PE=1 SV=1	18035	controllerType=0 controllerNumber=1 scan=20621		pmid 33968037 f120190823_pf_mda_mb231_rep3_ifn_positive_classii_pool3.ScanId;v=1;d1=20621.20621.3	hcd	0	0	0	0	2e-08	1e-05	FTMS + p NSI d Full ms2 912.4442@hcd32.00 [100.0000-2000.0000]
1267 | 863749	150	762	M.N[+876.32230]FSNGEIIDIFKPVRKH.F	NFSNGEIIDIFKPVRKH	17	NFSNGEIIDIFKPVRKH,MFD,1@876.32230	N1(NGlycan / 876.3223)	HexNAc(2)Hex(2)Fuc(1)	6.7e-08	3.4e-05	7.17	336.5	51.3266	221	221	4	723.36	723.358	2.87		2890.42	2890.41	Non	1	>sp|P19021|AMD_HUMAN Peptidyl-glycine alpha-amidating monooxygenase OS=Homo sapiens OX=9606 GN=PAM PE=1 SV=2	1652	controllerType=0 controllerNumber=1 scan=15722		pmid 33968037 f120190823_pf_mda_mb231_rep3_ifn_positive_classii_pool3.ScanId;v=1;d1=15722.15722.4	hcd	0	0	0	0	8.3e-09	4.2e-06	FTMS + p NSI d Full ms2 723.3579@hcd32.00 [100.0000-2000.0000]
1375 | 788704	182	658	M.APEKWYSLGKVPGN[+876.32230]QT.S	APEKWYSLGKVPGNQT	16	APEKWYSLGKVPGNQT,MST,14@876.32230	N14(NGlycan / 876.3223)	HexNAc(2)Hex(2)Fuc(1)	0.0014	0.4	2.86	45.9	41.7324	12.1	12.1	3	884.421	884.416	4.74		2651.25	2651.23	Non	14	>sp|P32004|L1CAM_HUMAN Neural cell adhesion molecule L1 OS=Homo sapiens OX=9606 GN=L1CAM PE=1 SV=2	6618	controllerType=0 controllerNumber=1 scan=11861		pmid 33968037 f120190823_pf_mda_mb231_rep3_ifn_positive_classii_pool3.ScanId;v=1;d1=11861.11861.3	hcd	0.0047	0.043	0.0025	0.049	0.0048	0.043	FTMS + p NSI d Full ms2 884.4199@hcd32.00 [100.0000-2000.0000]
1642 | 942648	290	101	H.TQPFWGSLTN[+876.32230]RTRPPSVQVAKTTPF.N	TQPFWGSLTNRTRPPSVQVAKTTPF	25	TQPFWGSLTNRTRPPSVQVAKTTPF,HNT,10@876.32230	N10(NGlycan / 876.3223)	HexNAc(2)Hex(2)Fuc(1)	0.0014	0.41	2.85	120.7	60.7454	17.9	17.9	4	923.961	923.957	4.55		3692.82	3692.81	Non	10	>sp|P28068|DMB_HUMAN HLA class II histocompatibility antigen, DM beta chain OS=Homo sapiens OX=9606 GN=HLA-DMB PE=1 SV=2	8495	controllerType=0 controllerNumber=1 scan=19471		pmid 33968037 f120190823_pf_mda_mb231_rep3_ifn_positive_classii_pool3.ScanId;v=1;d1=19471.19471.4	hcd	0.0045	0.059	0.0024	0.07	0.0048	0.059	FTMS + p NSI d Full ms2 924.4607@hcd32.00 [100.0000-2000.0000]
1296 | 790624	160	442	R.VNRFN[+892.31722]STEYQVVTRVD.K	VNRFNSTEYQVVTRVD	16	VNRFNSTEYQVVTRVD,RKG,5@892.31722	N5(NGlycan / 892.3172)	HexNAc(2)Hex(3)	1.5e-07	7.7e-05	6.82	373.4	42.224	198	198	3	940.437	940.433	3.86		2819.29	2819.28	CRagged	5	>sp|Q07954|LRP1_HUMAN Prolow-density lipoprotein receptor-related protein 1 OS=Homo sapiens OX=9606 GN=LRP1 PE=1 SV=2	4980	controllerType=0 controllerNumber=1 scan=12058		pmid 33968037 f120190823_pf_mda_mb231_rep3_ifn_positive_classii_pool3.ScanId;v=1;d1=12058.12058.3	hcd	0	0	0	0	2.2e-08	1.1e-05	FTMS + p NSI d Full ms2 941.1044@hcd32.00 [100.0000-2000.0000]
93 | 794682	2	1890	L.LPTYKGVKVITVN[+1038.37512]ATD.A	LPTYKGVKVITVNATD	16	LPTYKGVKVITVNATD,LAD,13@1038.37512	N13(NGlycan / 1038.3751)	HexNAc(2)Hex(3)Fuc(1)	0.0011	0.36	2.94	117.3	45.088	13.5	13.5	3	919.788	919.786	2.62		2757.35	2757.34	Non	13	>sp|Q14517|FAT1_HUMAN Protocadherin Fat 1 OS=Homo sapiens OX=9606 GN=FAT1 PE=1 SV=2	3684	controllerType=0 controllerNumber=1 scan=13214		pmid 33968037 f120190823_pf_mda_mb231_rep3_ifn_positive_classii_pool3.ScanId;v=1;d1=13214.13214.3	hcd	0.0048	0.039	0.0025	0.042	0.0048	0.039	FTMS + p NSI d Full ms2 920.1243@hcd32.00 [100.0000-2000.0000]
755 | 860249	51	697	T.APPEAEYSGLVRHPGN[+1038.37512]FS.S	APPEAEYSGLVRHPGNFS	18	APPEAEYSGLVRHPGNFS,TSL,16@1038.37512	N16(NGlycan / 1038.3751)	HexNAc(2)Hex(3)Fuc(1)	6.1e-09	3.1e-06	8.22	555.5	45.836	331.5	331.5	3	989.444	989.44	4.13		2966.32	2966.3	Non	16	>sp|P08648|ITA5_HUMAN Integrin alpha-5 OS=Homo sapiens OX=9606 GN=ITGA5 PE=1 SV=2	8131	controllerType=0 controllerNumber=1 scan=13516		pmid 33968037 f120190823_pf_mda_mb231_rep3_ifn_positive_classii_pool3.ScanId;v=1;d1=13516.13516.3	hcd	0	0	0	0	6.5e-10	3.3e-07	FTMS + p NSI d Full ms2 989.7783@hcd32.00 [100.0000-2000.0000]
756 | 860289	51	697	T.APPEAEYSGLVRHPGN[+1038.37512]FS.S	APPEAEYSGLVRHPGNFS	18	APPEAEYSGLVRHPGNFS,TSL,16@1038.37512	N16(NGlycan / 1038.3751)	HexNAc(2)Hex(3)Fuc(1)	2.4e-07	0.00012	6.62	343.9	45.8455	213.2	213.2	3	989.444	989.44	4.13		2966.32	2966.3	Non	16	>sp|P08648|ITA5_HUMAN Integrin alpha-5 OS=Homo sapiens OX=9606 GN=ITGA5 PE=1 SV=2	8131	controllerType=0 controllerNumber=1 scan=13519		pmid 33968037 f120190823_pf_mda_mb231_rep3_ifn_positive_classii_pool3.ScanId;v=1;d1=13519.13519.3	hcd	0	0	0	0	3.1e-08	1.5e-05	FTMS + p NSI d Full ms2 990.9789@hcd32.00 [100.0000-2000.0000]
757 | 859929	51	697	T.APPEAEYSGLVRHPGN[+1038.37512]FS.S	APPEAEYSGLVRHPGNFS	18	APPEAEYSGLVRHPGNFS,TSL,16@1038.37512	N16(NGlycan / 1038.3751)	HexNAc(2)Hex(3)Fuc(1)	1.7e-05	0.0084	4.78	227.7	45.5414	66.7	66.7	3	989.444	989.44	4.5		2966.32	2966.3	Non	16	>sp|P08648|ITA5_HUMAN Integrin alpha-5 OS=Homo sapiens OX=9606 GN=ITGA5 PE=1 SV=2	8131	controllerType=0 controllerNumber=1 scan=13398		pmid 33968037 f120190823_pf_mda_mb231_rep3_ifn_positive_classii_pool3.ScanId;v=1;d1=13398.13398.3	hcd	0	0.0049	0	0	9.1e-07	0.0049	FTMS + p NSI d Full ms2 990.1112@hcd32.00 [100.0000-2000.0000]
998 | 868695	90	564	A.GHFNGFRTVIRPFYLTN[+1038.37512]S.S	GHFNGFRTVIRPFYLTNS	18	GHFNGFRTVIRPFYLTNS,ASG,17@1038.37512	N17(NGlycan / 1038.3751)	HexNAc(2)Hex(3)Fuc(1)	1.7e-07	8.4e-05	6.78	373.5	57.1411	183.9	183.9	4	791.876	791.872	4.12		3164.48	3164.47	Non	17	>sp|Q08380|LG3BP_HUMAN Galectin-3-binding protein OS=Homo sapiens OX=9606 GN=LGALS3BP PE=1 SV=1	4429	controllerType=0 controllerNumber=1 scan=18047		pmid 33968037 f120190823_pf_mda_mb231_rep3_ifn_positive_classii_pool3.ScanId;v=1;d1=18047.18047.4	hcd	0	0	0	0	2.3e-08	1.2e-05	FTMS + p NSI d Full ms2 792.1246@hcd32.00 [100.0000-2000.0000]
999 | 869184	90	565	G.HFNGFRTVIRPFYLTN[+1038.37512]S.S	HFNGFRTVIRPFYLTNS	17	HFNGFRTVIRPFYLTNS,GSG,16@1038.37512	N16(NGlycan / 1038.3751)	HexNAc(2)Hex(3)Fuc(1)	3.1e-06	0.0016	5.5	374.9	57.7629	42.5	42.5	4	777.62	777.617	3.88		3107.46	3107.45	Non	16	>sp|Q08380|LG3BP_HUMAN Galectin-3-binding protein OS=Homo sapiens OX=9606 GN=LGALS3BP PE=1 SV=1	4429	controllerType=0 controllerNumber=1 scan=18295		pmid 33968037 f120190823_pf_mda_mb231_rep3_ifn_positive_classii_pool3.ScanId;v=1;d1=18295.18295.4	hcd	0	0.00091	0	0.0015	2.4e-07	0.00092	FTMS + p NSI d Full ms2 778.1221@hcd32.00 [100.0000-2000.0000]
1000 | 869624	90	565	G.HFNGFRTVIRPFYLTN[+1038.37512]S.S	HFNGFRTVIRPFYLTNS	17	HFNGFRTVIRPFYLTNS,GSG,16@1038.37512	N16(NGlycan / 1038.3751)	HexNAc(2)Hex(3)Fuc(1)	3.1e-06	0.0016	5.5	364	58.0529	40.9	40.9	4	777.62	777.617	3.95		3107.46	3107.45	Non	16	>sp|Q08380|LG3BP_HUMAN Galectin-3-binding protein OS=Homo sapiens OX=9606 GN=LGALS3BP PE=1 SV=1	4429	controllerType=0 controllerNumber=1 scan=18410		pmid 33968037 f120190823_pf_mda_mb231_rep3_ifn_positive_classii_pool3.ScanId;v=1;d1=18410.18410.4	hcd	0	0.00091	0	0.0015	2.4e-07	0.00092	FTMS + p NSI d Full ms2 778.1218@hcd32.00 [100.0000-2000.0000]
1266 | 863109	150	762	M.N[+1038.37512]FSNGEIIDIFKPVRKH.F	NFSNGEIIDIFKPVRKH	17	NFSNGEIIDIFKPVRKH,MFD,1@1038.37512	N1(NGlycan / 1038.3751)	HexNAc(2)Hex(3)Fuc(1)	1.4e-08	7.3e-06	7.84	430.9	50.9383	307	307	4	763.874	763.871	4.13		3052.47	3052.46	Non	1	>sp|P19021|AMD_HUMAN Peptidyl-glycine alpha-amidating monooxygenase OS=Homo sapiens OX=9606 GN=PAM PE=1 SV=2	1652	controllerType=0 controllerNumber=1 scan=15566		pmid 33968037 f120190823_pf_mda_mb231_rep3_ifn_positive_classii_pool3.ScanId;v=1;d1=15566.15566.4	hcd	0	0	0	0	1.4e-09	7.3e-07	FTMS + p NSI d Full ms2 763.8731@hcd32.00 [100.0000-2000.0000]
1295 | 857463	160	442	R.VNRFN[+1038.37512]STEYQVVTRVD.K	VNRFNSTEYQVVTRVD	16	VNRFNSTEYQVVTRVD,RKG,5@1038.37512	N5(NGlycan / 1038.3751)	HexNAc(2)Hex(3)Fuc(1)	2.5e-07	0.00013	6.6	317	41.8722	147.1	147.1	3	989.122	989.119	3.49		2965.35	2965.34	CRagged	5	>sp|Q07954|LRP1_HUMAN Prolow-density lipoprotein receptor-related protein 1 OS=Homo sapiens OX=9606 GN=LRP1 PE=1 SV=2	4980	controllerType=0 controllerNumber=1 scan=11917		pmid 33968037 f120190823_pf_mda_mb231_rep3_ifn_positive_classii_pool3.ScanId;v=1;d1=11917.11917.3	hcd	0	0	0	0	3.2e-08	1.6e-05	FTMS + p NSI d Full ms2 989.4561@hcd32.00 [100.0000-2000.0000]
1326 | 864834	166	1132	S.YLN[+1038.37512]GTFRLLQKPLRWHDA.L	YLNGTFRLLQKPLRWHDA	18	YLNGTFRLLQKPLRWHDA,SLL,3@1038.37512	N3(NGlycan / 1038.3751)	HexNAc(2)Hex(3)Fuc(1)	2.4e-06	0.0012	5.61	431.5	52.2609	78.6	78.6	4	817.403	817.401	2.21		3266.59	3266.58	Non	3	>sp|Q9UBG0|MRC2_HUMAN C-type mannose receptor 2 OS=Homo sapiens OX=9606 GN=MRC2 PE=1 SV=2	6527	controllerType=0 controllerNumber=1 scan=16097		pmid 33968037 f120190823_pf_mda_mb231_rep3_ifn_positive_classii_pool3.ScanId;v=1;d1=16097.16097.4	hcd	0	0	0	0	1.9e-07	0.00011	FTMS + p NSI d Full ms2 817.6542@hcd32.00 [100.0000-2000.0000]
1327 | 865274	166	1132	S.YLN[+1038.37512]GTFRLLQKPLRWHDA.L	YLNGTFRLLQKPLRWHDA	18	YLNGTFRLLQKPLRWHDA,SLL,3@1038.37512	N3(NGlycan / 1038.3751)	HexNAc(2)Hex(3)Fuc(1)	0.00078	0.27	3.11	400.5	52.4624	27.4	27.4	4	817.408	817.401	8.04		3266.61	3266.58	Non	3	>sp|Q9UBG0|MRC2_HUMAN C-type mannose receptor 2 OS=Homo sapiens OX=9606 GN=MRC2 PE=1 SV=2	6527	controllerType=0 controllerNumber=1 scan=16178		pmid 33968037 f120190823_pf_mda_mb231_rep3_ifn_positive_classii_pool3.ScanId;v=1;d1=16178.16178.4	hcd	0.0043	0.025	0	0	0.0043	0.026	FTMS + p NSI d Full ms2 817.9064@hcd32.00 [100.0000-2000.0000]
1374 | 787024	182	658	M.APEKWYSLGKVPGN[+1038.37512]QT.S	APEKWYSLGKVPGNQT	16	APEKWYSLGKVPGNQT,MST,14@1038.37512	N14(NGlycan / 1038.3751)	HexNAc(2)Hex(3)Fuc(1)	1.3e-05	0.0065	4.89	208.6	41.243	104.8	104.8	3	938.437	938.434	3.59		2813.3	2813.29	Non	14	>sp|P32004|L1CAM_HUMAN Neural cell adhesion molecule L1 OS=Homo sapiens OX=9606 GN=L1CAM PE=1 SV=2	6618	controllerType=0 controllerNumber=1 scan=11667		pmid 33968037 f120190823_pf_mda_mb231_rep3_ifn_positive_classii_pool3.ScanId;v=1;d1=11667.11667.3	hcd	0	0.0042	0	0.0028	7e-07	0.0044	FTMS + p NSI d Full ms2 938.7708@hcd32.00 [100.0000-2000.0000]
1382 | 788464	185	74	T.IPKEQYTIIN[+1038.37512]RTASSV.T	IPKEQYTIINRTASSV	16	IPKEQYTIINRTASSV,TTF,10@1038.37512	N10(NGlycan / 1038.3751)	HexNAc(2)Hex(3)Fuc(1)	4e-07	0.0002	6.4	287.8	41.6859	129.8	129.8	3	953.465	953.46	4.73		2858.38	2858.37	Non	10	>sp|P40189|IL6RB_HUMAN Interleukin-6 receptor subunit beta OS=Homo sapiens OX=9606 GN=IL6ST PE=1 SV=2	8638	controllerType=0 controllerNumber=1 scan=11842		pmid 33968037 f120190823_pf_mda_mb231_rep3_ifn_positive_classii_pool3.ScanId;v=1;d1=11842.11842.3	hcd	0	0	0	0	4.4e-08	2.2e-05	FTMS + p NSI d Full ms2 953.8000@hcd32.00 [100.0000-2000.0000]
1383 | 789664	185	74	T.IPKEQYTIIN[+1038.37512]RTASSV.T	IPKEQYTIINRTASSV	16	IPKEQYTIINRTASSV,TTF,10@1038.37512	N10(NGlycan / 1038.3751)	HexNAc(2)Hex(3)Fuc(1)	0.00076	0.27	3.12	210.7	41.9621	39	39	3	953.463	953.46	3.26		2858.38	2858.37	Non	10	>sp|P40189|IL6RB_HUMAN Interleukin-6 receptor subunit beta OS=Homo sapiens OX=9606 GN=IL6ST PE=1 SV=2	8638	controllerType=0 controllerNumber=1 scan=11954		pmid 33968037 f120190823_pf_mda_mb231_rep3_ifn_positive_classii_pool3.ScanId;v=1;d1=11954.11954.3	hcd	0.0035	0.024	0	0	0.0037	0.024	FTMS + p NSI d Full ms2 953.7979@hcd32.00 [100.0000-2000.0000]
1641 | 1020402	290	101	H.TQPFWGSLTN[+1038.37512]RTRPPSVQVAKTTPF.N	TQPFWGSLTNRTRPPSVQVAKTTPF	25	TQPFWGSLTNRTRPPSVQVAKTTPF,HNT,10@1038.37512	N10(NGlycan / 1038.3751)	HexNAc(2)Hex(3)Fuc(1)	1e-06	0.00052	5.99	338.5	60.4091	101.8	101.8	4	964.474	964.47	4.08		3854.88	3854.86	Non	10	>sp|P28068|DMB_HUMAN HLA class II histocompatibility antigen, DM beta chain OS=Homo sapiens OX=9606 GN=HLA-DMB PE=1 SV=2	8495	controllerType=0 controllerNumber=1 scan=19337		pmid 33968037 f120190823_pf_mda_mb231_rep3_ifn_positive_classii_pool3.ScanId;v=1;d1=19337.19337.4	hcd	0	0	0	0	9.9e-08	5.1e-05	FTMS + p NSI d Full ms2 964.9741@hcd32.00 [100.0000-2000.0000]
91 | 858769	2	1890	L.LPTYKGVKVITVN[+1216.42286]ATD.A	LPTYKGVKVITVNATD	16	LPTYKGVKVITVNATD,LAD,13@1216.42286	N13(NGlycan / 1216.4229)	HexNAc(2)Hex(5)	3.8e-07	0.00019	6.42	226	44.4055	154.3	154.3	3	979.139	979.135	3.46		2935.4	2935.39	Non	13	>sp|Q14517|FAT1_HUMAN Protocadherin Fat 1 OS=Homo sapiens OX=9606 GN=FAT1 PE=1 SV=2	3684	controllerType=0 controllerNumber=1 scan=12939		pmid 33968037 f120190823_pf_mda_mb231_rep3_ifn_positive_classii_pool3.ScanId;v=1;d1=12939.12939.3	hcd	0	0	0	0	4.2e-08	2.1e-05	FTMS + p NSI d Full ms2 979.8069@hcd32.00 [100.0000-2000.0000]
92 | 792784	2	1890	L.LPTYKGVKVITVN[+1216.42286]AT.D	LPTYKGVKVITVNAT	15	LPTYKGVKVITVNAT,LDA,13@1216.42286	N13(NGlycan / 1216.4229)	HexNAc(2)Hex(5)	3.5e-07	0.00018	6.46	338	43.1764	117	117	3	940.796	940.793	3.31		2820.37	2820.36	Non	13	>sp|Q14517|FAT1_HUMAN Protocadherin Fat 1 OS=Homo sapiens OX=9606 GN=FAT1 PE=1 SV=2	3684	controllerType=0 controllerNumber=1 scan=12442		pmid 33968037 f120190823_pf_mda_mb231_rep3_ifn_positive_classii_pool3.ScanId;v=1;d1=12442.12442.3	hcd	0	0	0	0	4e-08	2e-05	FTMS + p NSI d Full ms2 941.1312@hcd32.00 [100.0000-2000.0000]
1322 | 931776	166	1132	S.YLN[+1216.42286]GTFRLLQKPLRWHDA.L	YLNGTFRLLQKPLRWHDA	18	YLNGTFRLLQKPLRWHDA,SLL,3@1216.42286	N3(NGlycan / 1216.4229)	HexNAc(2)Hex(5)	4.1e-06	0.0021	5.39	454.2	52.0405	53.6	53.6	4	861.915	861.913	2.2		3444.64	3444.63	Non	3	>sp|Q9UBG0|MRC2_HUMAN C-type mannose receptor 2 OS=Homo sapiens OX=9606 GN=MRC2 PE=1 SV=2	6527	controllerType=0 controllerNumber=1 scan=16008		pmid 33968037 f120190823_pf_mda_mb231_rep3_ifn_positive_classii_pool3.ScanId;v=1;d1=16008.16008.4	hcd	0	0.0018	0	0.003	3.1e-07	0.0018	FTMS + p NSI d Full ms2 862.4183@hcd32.00 [100.0000-2000.0000]
1323 | 931696	166	1132	S.YLN[+1216.42286]GTFRLLQKPLRWHDA.L	YLNGTFRLLQKPLRWHDA	18	YLNGTFRLLQKPLRWHDA,SLL,3@1216.42286	N3(NGlycan / 1216.4229)	HexNAc(2)Hex(5)	9.3e-06	0.0047	5.03	333.6	52.006	8.1	8.1	4	861.916	861.913	3.05		3444.64	3444.63	Non	3	>sp|Q9UBG0|MRC2_HUMAN C-type mannose receptor 2 OS=Homo sapiens OX=9606 GN=MRC2 PE=1 SV=2	6527	controllerType=0 controllerNumber=1 scan=15994		pmid 33968037 f120190823_pf_mda_mb231_rep3_ifn_positive_classii_pool3.ScanId;v=1;d1=15994.15994.4	hcd	0	0.0043	0	0.003	5.2e-07	0.0044	FTMS + p NSI d Full ms2 862.1703@hcd32.00 [100.0000-2000.0000]
1324 | 932616	166	1132	S.YLN[+1216.42286]GTFRLLQKPLRWHD.A	YLNGTFRLLQKPLRWHD	17	YLNGTFRLLQKPLRWHD,SAL,3@1216.42286	N3(NGlycan / 1216.4229)	HexNAc(2)Hex(5)	0.00046	0.18	3.34	375.8	52.9036	51.7	51.7	4	844.154	844.154	-0.22		3373.59	3373.59	Non	3	>sp|Q9UBG0|MRC2_HUMAN C-type mannose receptor 2 OS=Homo sapiens OX=9606 GN=MRC2 PE=1 SV=2	6527	controllerType=0 controllerNumber=1 scan=16354		pmid 33968037 f120190823_pf_mda_mb231_rep3_ifn_positive_classii_pool3.ScanId;v=1;d1=16354.16354.4	hcd	0.0037	0.016	0	0.0029	0.0037	0.016	FTMS + p NSI d Full ms2 844.4069@hcd32.00 [100.0000-2000.0000]
1325 | 932696	166	1132	S.YLN[+1216.42286]GTFRLLQKPLRWHD.A	YLNGTFRLLQKPLRWHD	17	YLNGTFRLLQKPLRWHD,SAL,3@1216.42286	N3(NGlycan / 1216.4229)	HexNAc(2)Hex(5)	5.1e-06	0.0026	5.29	329.8	52.9833	35.2	35.2	4	844.157	844.154	3.55		3373.61	3373.59	Non	3	>sp|Q9UBG0|MRC2_HUMAN C-type mannose receptor 2 OS=Homo sapiens OX=9606 GN=MRC2 PE=1 SV=2	6527	controllerType=0 controllerNumber=1 scan=16386		pmid 33968037 f120190823_pf_mda_mb231_rep3_ifn_positive_classii_pool3.ScanId;v=1;d1=16386.16386.4	hcd	0	0.0026	0	0.0029	3.6e-07	0.0027	FTMS + p NSI d Full ms2 844.4072@hcd32.00 [100.0000-2000.0000]
1381 | 856303	185	74	T.IPKEQYTIIN[+1216.42286]RTASSV.T	IPKEQYTIINRTASSV	16	IPKEQYTIINRTASSV,TTF,10@1216.42286	N10(NGlycan / 1216.4229)	HexNAc(2)Hex(5)	6.5e-07	0.00033	6.19	292.3	40.8859	96.4	96.4	3	1012.81	1012.81	3.6		3036.43	3036.41	Non	10	>sp|P40189|IL6RB_HUMAN Interleukin-6 receptor subunit beta OS=Homo sapiens OX=9606 GN=IL6ST PE=1 SV=2	8638	controllerType=0 controllerNumber=1 scan=11526		pmid 33968037 f120190823_pf_mda_mb231_rep3_ifn_positive_classii_pool3.ScanId;v=1;d1=11526.11526.3	hcd	0	0	0	0	7.1e-08	3.6e-05	FTMS + p NSI d Full ms2 1013.1470@hcd32.00 [100.0000-2000.0000]
410 | 999082	15	192	K.KGPAAIQKN[+1378.47569]YSPYYNTIDDLK.D	KGPAAIQKNYSPYYNTIDDLK	21	KGPAAIQKNYSPYYNTIDDLK,KDQ,9@1378.47569	N9(NGlycan / 1378.4757)	HexNAc(2)Hex(6)	0.0065	0.76	2.19	284.2	30.3322	34.2	34.2	5	756.347	756.346	1.53		3777.71	3777.7	Specific	9	>sp|P35527|K1C9_HUMAN Keratin, type I cytoskeletal 9 OS=Homo sapiens OX=9606 GN=KRT9 PE=1 SV=3	4674	controllerType=0 controllerNumber=1 scan=7290		pmid 33968037 f120190823_pf_mda_mb231_rep3_ifn_positive_classii_pool3.ScanId;v=1;d1=7290.7290.5	hcd	0.0067	0.12	0.0023	0.15	0.0068	0.12	FTMS + p NSI d Full ms2 756.5483@hcd32.00 [100.0000-2000.0000]
680 | 964171	32	564	A.GHFNGFRTVIRPFYLTN[+876.32230]S.S	GHFNGFRTVIRPFYLTNS	18	GHFNGFRTVIRPFYLTNS,ASG,17@876.32230	N17(NGlycan / 876.3223)	HexNAc(2)Hex(2)Fuc(1)	0.0026	0.47	2.58	191.7	57.6182	59.3	59.3	4	751.362	751.359	3.48		3002.43	3002.42	Non	17	>sp|Q08380|LG3BP_HUMAN Galectin-3-binding protein OS=Homo sapiens OX=9606 GN=LGALS3BP PE=1 SV=1	4429	controllerType=0 controllerNumber=1 scan=18210		pmid 33968037 f120190823_pf_mda_mb231_rep3_ifn_positive_classii_pool4.ScanId;v=1;d1=18210.18210.4	hcd	0.0045	0.043	0.0032	0.051	0.0046	0.043	FTMS + p NSI d Full ms2 751.6119@hcd32.00 [100.0000-2000.0000]
684 | 894277	32	565	G.HFNGFRTVIRPFYLTN[+876.32230]S.S	HFNGFRTVIRPFYLTNS	17	HFNGFRTVIRPFYLTNS,GSG,16@876.32230	N16(NGlycan / 876.3223)	HexNAc(2)Hex(2)Fuc(1)	1.8e-06	0.00061	5.74	433.2	58.6036	116.7	116.7	4	737.107	737.104	4.04		2945.41	2945.39	Non	16	>sp|Q08380|LG3BP_HUMAN Galectin-3-binding protein OS=Homo sapiens OX=9606 GN=LGALS3BP PE=1 SV=1	4429	controllerType=0 controllerNumber=1 scan=18604		pmid 33968037 f120190823_pf_mda_mb231_rep3_ifn_positive_classii_pool4.ScanId;v=1;d1=18604.18604.4	hcd	0	0	0	0	2.3e-07	7.6e-05	FTMS + p NSI d Full ms2 737.3575@hcd32.00 [100.0000-2000.0000]
681 | 964910	32	565	G.HFNGFRTVIRPFYLTN[+1038.37512]S.S	HFNGFRTVIRPFYLTNS	17	HFNGFRTVIRPFYLTNS,GSG,16@1038.37512	N16(NGlycan / 1038.3751)	HexNAc(2)Hex(3)Fuc(1)	1e-06	0.00034	6	424.2	58.1458	130.3	130.3	4	777.62	777.617	3.8		3107.46	3107.45	Non	16	>sp|Q08380|LG3BP_HUMAN Galectin-3-binding protein OS=Homo sapiens OX=9606 GN=LGALS3BP PE=1 SV=1	4429	controllerType=0 controllerNumber=1 scan=18421		pmid 33968037 f120190823_pf_mda_mb231_rep3_ifn_positive_classii_pool4.ScanId;v=1;d1=18421.18421.4	hcd	0	0	0	0	1.4e-07	4.7e-05	FTMS + p NSI d Full ms2 777.8705@hcd32.00 [100.0000-2000.0000]
682 | 964470	32	565	G.HFNGFRTVIRPFYLTN[+1038.37512]S.S	HFNGFRTVIRPFYLTNS	17	HFNGFRTVIRPFYLTNS,GSG,16@1038.37512	N16(NGlycan / 1038.3751)	HexNAc(2)Hex(3)Fuc(1)	6.3e-05	0.021	4.2	290.1	57.8629	39.8	39.8	4	777.62	777.617	3.4		3107.46	3107.45	Non	16	>sp|Q08380|LG3BP_HUMAN Galectin-3-binding protein OS=Homo sapiens OX=9606 GN=LGALS3BP PE=1 SV=1	4429	controllerType=0 controllerNumber=1 scan=18307		pmid 33968037 f120190823_pf_mda_mb231_rep3_ifn_positive_classii_pool4.ScanId;v=1;d1=18307.18307.4	hcd	0	0.0074	0	0	3.8e-06	0.0076	FTMS + p NSI d Full ms2 777.8706@hcd32.00 [100.0000-2000.0000]
683 | 965277	32	565	G.HFNGFRTVIRPFYLTN[+1038.37512]S.S	HFNGFRTVIRPFYLTNS	17	HFNGFRTVIRPFYLTNS,GSG,16@1038.37512	N16(NGlycan / 1038.3751)	HexNAc(2)Hex(3)Fuc(1)	0.00067	0.18	3.17	265.4	58.5163	9	9	4	777.621	777.617	4.66		3107.46	3107.45	Non	16	>sp|Q08380|LG3BP_HUMAN Galectin-3-binding protein OS=Homo sapiens OX=9606 GN=LGALS3BP PE=1 SV=1	4429	controllerType=0 controllerNumber=1 scan=18568		pmid 33968037 f120190823_pf_mda_mb231_rep3_ifn_positive_classii_pool4.ScanId;v=1;d1=18568.18568.4	hcd	0.0012	0.021	0	0	0.0012	0.021	FTMS + p NSI d Full ms2 778.1215@hcd32.00 [100.0000-2000.0000]
685 | 897849	32	566	H.FNGFRTVIRPFYLTN[+1038.37512]S.S	FNGFRTVIRPFYLTNS	16	FNGFRTVIRPFYLTNS,HSG,15@1038.37512	N15(NGlycan / 1038.3751)	HexNAc(2)Hex(3)Fuc(1)	3.4e-06	0.0011	5.47	320.9	66.2002	100.6	100.6	3	990.804	990.801	3.43		2970.4	2970.39	Non	15	>sp|Q08380|LG3BP_HUMAN Galectin-3-binding protein OS=Homo sapiens OX=9606 GN=LGALS3BP PE=1 SV=1	4429	controllerType=0 controllerNumber=1 scan=21640		pmid 33968037 f120190823_pf_mda_mb231_rep3_ifn_positive_classii_pool4.ScanId;v=1;d1=21640.21640.3	hcd	0	0	0	0	3.5e-07	0.00012	FTMS + p NSI d Full ms2 991.1384@hcd32.00 [100.0000-2000.0000]
686 | 897729	32	566	H.FNGFRTVIRPFYLTN[+1038.37512]S.S	FNGFRTVIRPFYLTNS	16	FNGFRTVIRPFYLTNS,HSG,15@1038.37512	N15(NGlycan / 1038.3751)	HexNAc(2)Hex(3)Fuc(1)	8e-05	0.026	4.09	247.3	65.9026	63.8	63.8	3	990.803	990.801	2.63		2970.4	2970.39	Non	15	>sp|Q08380|LG3BP_HUMAN Galectin-3-binding protein OS=Homo sapiens OX=9606 GN=LGALS3BP PE=1 SV=1	4429	controllerType=0 controllerNumber=1 scan=21520		pmid 33968037 f120190823_pf_mda_mb231_rep3_ifn_positive_classii_pool4.ScanId;v=1;d1=21520.21520.3	hcd	0	0.008	0	0	4.5e-06	0.0081	FTMS + p NSI d Full ms2 991.1381@hcd32.00 [100.0000-2000.0000]
687 | 897327	32	566	H.FNGFRTVIRPFYLTN[+1038.37512].S	FNGFRTVIRPFYLTN	15	FNGFRTVIRPFYLTN,HSS,15@1038.37512	N15(NGlycan / 1038.3751)	HexNAc(2)Hex(3)Fuc(1)	0.0027	0.47	2.57	165.3	65.2974	20.8	20.8	3	961.793	961.79	3.33		2883.37	2883.36	Non	15	>sp|Q08380|LG3BP_HUMAN Galectin-3-binding protein OS=Homo sapiens OX=9606 GN=LGALS3BP PE=1 SV=1	4429	controllerType=0 controllerNumber=1 scan=21280		pmid 33968037 f120190823_pf_mda_mb231_rep3_ifn_positive_classii_pool4.ScanId;v=1;d1=21280.21280.3	hcd	0.0045	0.043	0.0032	0.052	0.0046	0.043	FTMS + p NSI d Full ms2 962.1279@hcd32.00 [100.0000-2000.0000]
896 | 880699	48	248	Y.TPVN[+1038.37512]GSIVIVRAGKIT.F	TPVNGSIVIVRAGKIT	16	TPVNGSIVIVRAGKIT,YFA,4@1038.37512	N4(NGlycan / 1038.3751)	HexNAc(2)Hex(3)Fuc(1)	6.6e-08	2.2e-05	7.18	385.7	43.2208	208.9	208.9	3	888.457	888.455	3.19		2663.36	2663.35	Non	4	>sp|P02786|TFR1_HUMAN Transferrin receptor protein 1 OS=Homo sapiens OX=9606 GN=TFRC PE=1 SV=2	14925	controllerType=0 controllerNumber=1 scan=12434		pmid 33968037 f120190823_pf_mda_mb231_rep3_ifn_positive_classii_pool4.ScanId;v=1;d1=12434.12434.3	hcd	0	0	0	0	8.8e-09	3e-06	FTMS + p NSI d Full ms2 888.7924@hcd32.00 [100.0000-2000.0000]
923 | 975738	52	328	K.EIKAIASIPTERYFFN[+1038.37512]VS.D	EIKAIASIPTERYFFNVS	18	EIKAIASIPTERYFFNVS,KDE,16@1038.37512	N16(NGlycan / 1038.3751)	HexNAc(2)Hex(3)Fuc(1)	0.0016	0.35	2.8	160.1	71.6439	52.7	52.7	3	1041.83	1041.83	2.65		3123.48	3123.48	CRagged	16	>sp|P17301|ITA2_HUMAN Integrin alpha-2 OS=Homo sapiens OX=9606 GN=ITGA2 PE=1 SV=2	7374	controllerType=0 controllerNumber=1 scan=23816		pmid 33968037 f120190823_pf_mda_mb231_rep3_ifn_positive_classii_pool4.ScanId;v=1;d1=23816.23816.3	hcd	0.0035	0.028	0.0033	0.034	0.0035	0.029	FTMS + p NSI d Full ms2 1042.1672@hcd32.00 [100.0000-2000.0000]
2090 | 1015890	398	51	K.RLKPLFN[+1702.58133]KSFESTVGQG.S	RLKPLFNKSFESTVGQG	17	RLKPLFNKSFESTVGQG,KSD,7@1702.58133	N7(NGlycan / 1702.5813)	HexNAc(2)Hex(8)	0.0028	0.014	2.55	274.8	37.2616	82.7	82.7	4	903.413	903.409	3.77		3610.63	3610.62	CRagged	7	>sp|P20645|MPRD_HUMAN Cation-dependent mannose-6-phosphate receptor OS=Homo sapiens OX=9606 GN=M6PR PE=1 SV=1	16569	controllerType=0 controllerNumber=1 scan=10048		pmid 33968037 f120190823_pf_mda_mb231_rep3_ifn_positive_classii_pool4.ScanId;v=1;d1=10048.10048.4	hcd	0.0044	0.0069	0.0032	0.006	0.0046	0.007	FTMS + p NSI d Full ms2 903.9178@hcd32.00 [100.0000-2000.0000]
2091 | 1015930	398	51	K.RLKPLFN[+1702.58133]KSFESTVGQG.S	RLKPLFNKSFESTVGQG	17	RLKPLFNKSFESTVGQG,KSD,7@1702.58133	N7(NGlycan / 1702.5813)	HexNAc(2)Hex(8)	0.0065	0.032	2.19	231	37.284	83.4	83.4	3	1204.21	1204.21	2.65		3610.62	3610.62	CRagged	7	>sp|P20645|MPRD_HUMAN Cation-dependent mannose-6-phosphate receptor OS=Homo sapiens OX=9606 GN=M6PR PE=1 SV=1	16569	controllerType=0 controllerNumber=1 scan=10057		pmid 33968037 f120190823_pf_mda_mb231_rep3_ifn_positive_classii_pool4.ScanId;v=1;d1=10057.10057.3	hcd	0.0069	0.0093	0.0032	0.006	0.0069	0.0093	FTMS + p NSI d Full ms2 1204.8822@hcd32.00 [100.0000-2000.0000]
959 | 721248	77	566	F.PVNNYYN[+203.07937]DTEKLQRAQAW.E	PVNNYYNDTEKLQRAQAW	18	PVNNYYNDTEKLQRAQAW,FEK,7@203.07937	N7(NGlycan / 203.0794)	HexNAc(1)	3.1e-07	0.00011	6.51	338.6	48.3241	289	289	3	805.054	805.052	2.67		2413.15	2413.14	Non	7	>sp|O15118|NPC1_HUMAN NPC intracellular cholesterol transporter 1 OS=Homo sapiens OX=9606 GN=NPC1 PE=1 SV=2	7916	controllerType=0 controllerNumber=1 scan=14603		pmid 33968037 f120190823_pf_mda_mb231_rep3_ifn_positive_classii_pool5.ScanId;v=1;d1=14603.14603.3	hcd	0	0	0	0	3.5e-08	1.2e-05	FTMS + p NSI d Full ms2 805.7250@hcd32.00 [100.0000-2000.0000]
958 | 789542	77	566	F.PVNNYYN[+568.21157]DTEKLQRAQAW.E	PVNNYYNDTEKLQRAQAW	18	PVNNYYNDTEKLQRAQAW,FEK,7@568.21157	N7(NGlycan / 568.2116)	HexNAc(2)Hex(1)	7.5e-09	2.6e-06	8.13	449.1	47.8344	319.2	319.2	3	926.766	926.763	3.86		2778.28	2778.27	Non	7	>sp|O15118|NPC1_HUMAN NPC intracellular cholesterol transporter 1 OS=Homo sapiens OX=9606 GN=NPC1 PE=1 SV=2	7916	controllerType=0 controllerNumber=1 scan=14407		pmid 33968037 f120190823_pf_mda_mb231_rep3_ifn_positive_classii_pool5.ScanId;v=1;d1=14407.14407.3	hcd	0	0	0	0	7.8e-10	2.8e-07	FTMS + p NSI d Full ms2 927.4340@hcd32.00 [100.0000-2000.0000]
602 | 735611	29	322	V.NILFN[+730.26439]LTHRVYLMNP.F	NILFNLTHRVYLMNP	15	NILFNLTHRVYLMNP,VFS,5@730.26439	N5(NGlycan / 730.2644)	HexNAc(2)Hex(2)	0.0049	0.62	2.31	117.5	66.3542	11.2	11.2	3	859.091	859.088	3.31		2575.26	2575.25	Non	5	>sp|Q99650|OSMR_HUMAN Oncostatin-M-specific receptor subunit beta OS=Homo sapiens OX=9606 GN=OSMR PE=1 SV=1	2923	controllerType=0 controllerNumber=1 scan=21800		pmid 33968037 f120190823_pf_mda_mb231_rep3_ifn_positive_classii_pool5.ScanId;v=1;d1=21800.21800.3	hcd	0.0064	0.08	0.005	0.11	0.0065	0.08	FTMS + p NSI d Full ms2 859.4247@hcd32.00 [100.0000-2000.0000]
957 | 864505	77	566	F.PVNNYYN[+730.26439]DTEKLQRAQAW.E	PVNNYYNDTEKLQRAQAW	18	PVNNYYNDTEKLQRAQAW,FEK,7@730.26439	N7(NGlycan / 730.2644)	HexNAc(2)Hex(2)	3.3e-09	1.1e-06	8.49	535	47.4747	302	302	3	980.784	980.78	3.43		2940.34	2940.33	Non	7	>sp|O15118|NPC1_HUMAN NPC intracellular cholesterol transporter 1 OS=Homo sapiens OX=9606 GN=NPC1 PE=1 SV=2	7916	controllerType=0 controllerNumber=1 scan=14262		pmid 33968037 f120190823_pf_mda_mb231_rep3_ifn_positive_classii_pool5.ScanId;v=1;d1=14262.14262.3	hcd	0	0	0	0	3.7e-10	1.3e-07	FTMS + p NSI d Full ms2 981.1182@hcd32.00 [100.0000-2000.0000]
936 | 803522	72	566	H.FNGFRTVIRPFYLTN[+876.32230]S.S	FNGFRTVIRPFYLTNS	16	FNGFRTVIRPFYLTNS,HSG,15@876.32230	N15(NGlycan / 876.3223)	HexNAc(2)Hex(2)Fuc(1)	3.3e-06	0.0011	5.48	308.3	66.8225	73.1	73.1	3	936.787	936.783	4.05		2808.35	2808.33	Non	15	>sp|Q08380|LG3BP_HUMAN Galectin-3-binding protein OS=Homo sapiens OX=9606 GN=LGALS3BP PE=1 SV=1	4429	controllerType=0 controllerNumber=1 scan=21988		pmid 33968037 f120190823_pf_mda_mb231_rep3_ifn_positive_classii_pool5.ScanId;v=1;d1=21988.21988.3	hcd	0	0.0027	0	0.0032	2.6e-07	0.0027	FTMS + p NSI d Full ms2 937.1211@hcd32.00 [100.0000-2000.0000]
937 | 802962	72	566	H.FNGFRTVIRPFYLTN[+876.32230]S.S	FNGFRTVIRPFYLTNS	16	FNGFRTVIRPFYLTNS,HSG,15@876.32230	N15(NGlycan / 876.3223)	HexNAc(2)Hex(2)Fuc(1)	3.8e-05	0.013	4.42	277.9	66.5431	62.5	62.5	3	936.787	936.783	3.79		2808.35	2808.33	Non	15	>sp|Q08380|LG3BP_HUMAN Galectin-3-binding protein OS=Homo sapiens OX=9606 GN=LGALS3BP PE=1 SV=1	4429	controllerType=0 controllerNumber=1 scan=21876		pmid 33968037 f120190823_pf_mda_mb231_rep3_ifn_positive_classii_pool5.ScanId;v=1;d1=21876.21876.3	hcd	0	0.0078	0	0.0032	1.7e-06	0.0079	FTMS + p NSI d Full ms2 937.1207@hcd32.00 [100.0000-2000.0000]
1204 | 789342	129	128	L.FPN[+876.32230]ASSKEIKTVESITD.I	FPNASSKEIKTVESITD	17	FPNASSKEIKTVESITD,LIR,3@876.32230	N3(NGlycan / 876.3223)	HexNAc(2)Hex(2)Fuc(1)	5.9e-14	2.1e-11	13.23	666.9	47.6314	390.4	390.4	3	914.764	914.762	2.54		2742.28	2742.27	Non	3	>sp|P11279|LAMP1_HUMAN Lysosome-associated membrane glycoprotein 1 OS=Homo sapiens OX=9606 GN=LAMP1 PE=1 SV=3	10632	controllerType=0 controllerNumber=1 scan=14326		pmid 33968037 f120190823_pf_mda_mb231_rep3_ifn_positive_classii_pool5.ScanId;v=1;d1=14326.14326.3	hcd	0	0	0	0	8.1e-15	2.9e-12	FTMS + p NSI d Full ms2 915.0984@hcd32.00 [100.0000-2000.0000]
1205 | 789102	129	128	L.FPN[+876.32230]ASSKEIKTVESITD.I	FPNASSKEIKTVESITD	17	FPNASSKEIKTVESITD,LIR,3@876.32230	N3(NGlycan / 876.3223)	HexNAc(2)Hex(2)Fuc(1)	2.7e-07	9.5e-05	6.56	306	47.3459	118.1	118.1	3	914.765	914.762	3.61		2742.28	2742.27	Non	3	>sp|P11279|LAMP1_HUMAN Lysosome-associated membrane glycoprotein 1 OS=Homo sapiens OX=9606 GN=LAMP1 PE=1 SV=3	10632	controllerType=0 controllerNumber=1 scan=14210		pmid 33968037 f120190823_pf_mda_mb231_rep3_ifn_positive_classii_pool5.ScanId;v=1;d1=14210.14210.3	hcd	0	0	0	0	3e-08	1.1e-05	FTMS + p NSI d Full ms2 915.0999@hcd32.00 [100.0000-2000.0000]
1619 | 793481	285	131	A.GVQDRVWDTAVGLN[+876.32230]HTA.E	GVQDRVWDTAVGLNHTA	17	GVQDRVWDTAVGLNHTA,AEP,14@876.32230	N14(NGlycan / 876.3223)	HexNAc(2)Hex(2)Fuc(1)	3.5e-07	0.00012	6.45	357.3	53.5906	184.2	184.2	3	905.755	905.75	4.57		2715.25	2715.24	Non	14	>sp|Q9C0H2|TTYH3_HUMAN Protein tweety homolog 3 OS=Homo sapiens OX=9606 GN=TTYH3 PE=1 SV=3	19368	controllerType=0 controllerNumber=1 scan=16720		pmid 33968037 f120190823_pf_mda_mb231_rep3_ifn_positive_classii_pool5.ScanId;v=1;d1=16720.16720.3	hcd	0	0	0	0	3.9e-08	1.4e-05	FTMS + p NSI d Full ms2 906.0879@hcd32.00 [100.0000-2000.0000]
933 | 872656	72	566	H.FNGFRTVIRPFYLTN[+1038.37512]S.S	FNGFRTVIRPFYLTNS	16	FNGFRTVIRPFYLTNS,HSG,15@1038.37512	N15(NGlycan / 1038.3751)	HexNAc(2)Hex(3)Fuc(1)	1.1e-05	0.0037	4.98	290.3	66.3306	78.7	78.7	3	990.804	990.801	3.67		2970.4	2970.39	Non	15	>sp|Q08380|LG3BP_HUMAN Galectin-3-binding protein OS=Homo sapiens OX=9606 GN=LGALS3BP PE=1 SV=1	4429	controllerType=0 controllerNumber=1 scan=21791		pmid 33968037 f120190823_pf_mda_mb231_rep3_ifn_positive_classii_pool5.ScanId;v=1;d1=21791.21791.3	hcd	0	0.0058	0	0.0044	6.6e-07	0.0061	FTMS + p NSI d Full ms2 991.1389@hcd32.00 [100.0000-2000.0000]
934 | 872216	72	566	H.FNGFRTVIRPFYLTN[+1038.37512]S.S	FNGFRTVIRPFYLTNS	16	FNGFRTVIRPFYLTNS,HSG,15@1038.37512	N15(NGlycan / 1038.3751)	HexNAc(2)Hex(3)Fuc(1)	0.0033	0.52	2.49	215.7	66.0639	24.2	24.2	3	990.804	990.801	3.55		2970.4	2970.39	Non	15	>sp|Q08380|LG3BP_HUMAN Galectin-3-binding protein OS=Homo sapiens OX=9606 GN=LGALS3BP PE=1 SV=1	4429	controllerType=0 controllerNumber=1 scan=21687		pmid 33968037 f120190823_pf_mda_mb231_rep3_ifn_positive_classii_pool5.ScanId;v=1;d1=21687.21687.3	hcd	0.006	0.044	0	0.0044	0.0061	0.045	FTMS + p NSI d Full ms2 991.1382@hcd32.00 [100.0000-2000.0000]
935 | 802077	72	566	H.FNGFRTVIRPFYLTN[+1038.37512].S	FNGFRTVIRPFYLTN	15	FNGFRTVIRPFYLTN,HSS,15@1038.37512	N15(NGlycan / 1038.3751)	HexNAc(2)Hex(3)Fuc(1)	0.0045	0.6	2.34	173.9	65.6614	7.1	7.1	3	961.793	961.79	3.46		2883.37	2883.36	Non	15	>sp|Q08380|LG3BP_HUMAN Galectin-3-binding protein OS=Homo sapiens OX=9606 GN=LGALS3BP PE=1 SV=1	4429	controllerType=0 controllerNumber=1 scan=21526		pmid 33968037 f120190823_pf_mda_mb231_rep3_ifn_positive_classii_pool5.ScanId;v=1;d1=21526.21526.3	hcd	0.0064	0.079	0.005	0.1	0.0065	0.079	FTMS + p NSI d Full ms2 962.1277@hcd32.00 [100.0000-2000.0000]
1723 | 865132	330	94	S.SGDLFTAHN[+1038.37512]FSEQSRIG.S	SGDLFTAHNFSEQSRIG	17	SGDLFTAHNFSEQSRIG,SSS,9@1038.37512	N9(NGlycan / 1038.3751)	HexNAc(2)Hex(3)Fuc(1)	0.00083	0.0028	3.08	244	48.0566	93.5	93.5	3	968.76	968.756	4.21		2904.26	2904.25	Non	9	>sp|Q15043|S39AE_HUMAN Metal cation symporter ZIP14 OS=Homo sapiens OX=9606 GN=SLC39A14 PE=1 SV=3	11467	controllerType=0 controllerNumber=1 scan=14495		pmid 33968037 f120190823_pf_mda_mb231_rep3_ifn_positive_classii_pool5.ScanId;v=1;d1=14495.14495.3	hcd	0.0049	0.0059	0.0041	0.0044	0.005	0.0061	FTMS + p NSI d Full ms2 969.0937@hcd32.00 [100.0000-2000.0000]
404 | 865682	13	1889	L.LLPTYKGVKVITVN[+1216.42286]ATD.A	LLPTYKGVKVITVNATD	17	LLPTYKGVKVITVNATD,LAD,14@1216.42286	N14(NGlycan / 1216.4229)	HexNAc(2)Hex(5)	2.7e-07	9.5e-05	6.56	315	49.9692	107.2	107.2	3	1016.83	1016.83	3.83		3048.49	3048.48	Non	14	>sp|Q14517|FAT1_HUMAN Protocadherin Fat 1 OS=Homo sapiens OX=9606 GN=FAT1 PE=1 SV=2	3684	controllerType=0 controllerNumber=1 scan=15265		pmid 33968037 f120190823_pf_mda_mb231_rep3_ifn_positive_classii_pool5.ScanId;v=1;d1=15265.15265.3	hcd	0	0	0	0	3.1e-08	1.1e-05	FTMS + p NSI d Full ms2 1017.1666@hcd32.00 [100.0000-2000.0000]
405 | 865359	13	1889	L.LLPTYKGVKVITVN[+1216.42286]AT.D	LLPTYKGVKVITVNAT	16	LLPTYKGVKVITVNAT,LDA,14@1216.42286	N14(NGlycan / 1216.4229)	HexNAc(2)Hex(5)	0.0023	0.43	2.64	202.1	48.5722	29.3	29.3	3	978.492	978.488	4.51		2933.46	2933.45	Non	14	>sp|Q14517|FAT1_HUMAN Protocadherin Fat 1 OS=Homo sapiens OX=9606 GN=FAT1 PE=1 SV=2	3684	controllerType=0 controllerNumber=1 scan=14703		pmid 33968037 f120190823_pf_mda_mb231_rep3_ifn_positive_classii_pool5.ScanId;v=1;d1=14703.14703.3	hcd	0.0048	0.03	0.004	0.032	0.005	0.03	FTMS + p NSI d Full ms2 978.8248@hcd32.00 [100.0000-2000.0000]
1237 | 854665	137	51	K.RLKPLFN[+1216.42286]KSFESTVGQG.S	RLKPLFNKSFESTVGQG	17	RLKPLFNKSFESTVGQG,KSD,7@1216.42286	N7(NGlycan / 1216.4229)	HexNAc(2)Hex(5)	0.0034	0.54	2.46	145.5	37.8519	20.3	20.3	3	1042.16	1042.16	4.76		3124.47	3124.46	CRagged	7	>sp|P20645|MPRD_HUMAN Cation-dependent mannose-6-phosphate receptor OS=Homo sapiens OX=9606 GN=M6PR PE=1 SV=1	16569	controllerType=0 controllerNumber=1 scan=10402		pmid 33968037 f120190823_pf_mda_mb231_rep3_ifn_positive_classii_pool5.ScanId;v=1;d1=10402.10402.3	hcd	0.0059	0.057	0.0039	0.072	0.0061	0.057	FTMS + p NSI d Full ms2 1042.4973@hcd32.00 [100.0000-2000.0000]
1235 | 854065	137	51	K.RLKPLFN[+1378.47569]KSFESTVGQG.S	RLKPLFNKSFESTVGQG	17	RLKPLFNKSFESTVGQG,KSD,7@1378.47569	N7(NGlycan / 1378.4757)	HexNAc(2)Hex(6)	8.6e-08	3e-05	7.07	507.8	37.6189	248.6	248.6	4	822.387	822.383	4.69		3286.52	3286.51	CRagged	7	>sp|P20645|MPRD_HUMAN Cation-dependent mannose-6-phosphate receptor OS=Homo sapiens OX=9606 GN=M6PR PE=1 SV=1	16569	controllerType=0 controllerNumber=1 scan=10308		pmid 33968037 f120190823_pf_mda_mb231_rep3_ifn_positive_classii_pool5.ScanId;v=1;d1=10308.10308.4	hcd	0	0	0	0	9.2e-09	3.2e-06	FTMS + p NSI d Full ms2 822.6369@hcd32.00 [100.0000-2000.0000]
1236 | 853905	137	51	K.RLKPLFN[+1378.47569]KSFESTVGQG.S	RLKPLFNKSFESTVGQG	17	RLKPLFNKSFESTVGQG,KSD,7@1378.47569	N7(NGlycan / 1378.4757)	HexNAc(2)Hex(6)	1.3e-05	0.0047	4.87	238.3	37.5494	95.9	95.9	3	1096.18	1096.17	3.6		3286.52	3286.51	CRagged	7	>sp|P20645|MPRD_HUMAN Cation-dependent mannose-6-phosphate receptor OS=Homo sapiens OX=9606 GN=M6PR PE=1 SV=1	16569	controllerType=0 controllerNumber=1 scan=10280		pmid 33968037 f120190823_pf_mda_mb231_rep3_ifn_positive_classii_pool5.ScanId;v=1;d1=10280.10280.3	hcd	0	0.0066	0	0	7.7e-07	0.0066	FTMS + p NSI d Full ms2 1096.8457@hcd32.00 [100.0000-2000.0000]
1233 | 921796	137	51	K.RLKPLFN[+1540.52851]KSFESTVGQG.S	RLKPLFNKSFESTVGQG	17	RLKPLFNKSFESTVGQG,KSD,7@1540.52851	N7(NGlycan / 1540.5285)	HexNAc(2)Hex(7)	2.6e-05	0.0091	4.58	220.9	37.584	76.4	76.4	4	862.899	862.896	3.2		3448.57	3448.56	CRagged	7	>sp|P20645|MPRD_HUMAN Cation-dependent mannose-6-phosphate receptor OS=Homo sapiens OX=9606 GN=M6PR PE=1 SV=1	16569	controllerType=0 controllerNumber=1 scan=10294		pmid 33968037 f120190823_pf_mda_mb231_rep3_ifn_positive_classii_pool5.ScanId;v=1;d1=10294.10294.4	hcd	0	0.0071	0	0.0056	1.3e-06	0.0072	FTMS + p NSI d Full ms2 863.1497@hcd32.00 [100.0000-2000.0000]
1234 | 921636	137	51	K.RLKPLFN[+1540.52851]KSFESTVGQG.S	RLKPLFNKSFESTVGQG	17	RLKPLFNKSFESTVGQG,KSD,7@1540.52851	N7(NGlycan / 1540.5285)	HexNAc(2)Hex(7)	0.01	0.77	1.99	133.2	37.3308	4.9	4.9	3	1150.19	1150.19	1.73		3448.57	3448.56	CRagged	7	>sp|P20645|MPRD_HUMAN Cation-dependent mannose-6-phosphate receptor OS=Homo sapiens OX=9606 GN=M6PR PE=1 SV=1	16569	controllerType=0 controllerNumber=1 scan=10193		pmid 33968037 f120190823_pf_mda_mb231_rep3_ifn_positive_classii_pool5.ScanId;v=1;d1=10193.10193.3	hcd	0.0063	0.097	0	0.0056	0.0065	0.098	FTMS + p NSI d Full ms2 1150.5298@hcd32.00 [100.0000-2000.0000]
1231 | 921556	137	51	K.RLKPLFN[+1702.58133]KSFESTVGQG.S	RLKPLFNKSFESTVGQG	17	RLKPLFNKSFESTVGQG,KSD,7@1702.58133	N7(NGlycan / 1702.5813)	HexNAc(2)Hex(8)	1.9e-05	0.0065	4.72	249.7	37.234	79.6	79.6	4	903.412	903.409	3.3		3610.63	3610.62	CRagged	7	>sp|P20645|MPRD_HUMAN Cation-dependent mannose-6-phosphate receptor OS=Homo sapiens OX=9606 GN=M6PR PE=1 SV=1	16569	controllerType=0 controllerNumber=1 scan=10154		pmid 33968037 f120190823_pf_mda_mb231_rep3_ifn_positive_classii_pool5.ScanId;v=1;d1=10154.10154.4	hcd	0	0.0064	0	0.0057	1.1e-06	0.0066	FTMS + p NSI d Full ms2 903.9148@hcd32.00 [100.0000-2000.0000]
1232 | 921516	137	51	K.RLKPLFN[+1702.58133]KSFESTVGQG.S	RLKPLFNKSFESTVGQG	17	RLKPLFNKSFESTVGQG,KSD,7@1702.58133	N7(NGlycan / 1702.5813)	HexNAc(2)Hex(8)	0.0033	0.53	2.48	181.8	37.2064	39.6	39.6	3	1204.21	1204.21	2.95		3610.63	3610.62	CRagged	7	>sp|P20645|MPRD_HUMAN Cation-dependent mannose-6-phosphate receptor OS=Homo sapiens OX=9606 GN=M6PR PE=1 SV=1	16569	controllerType=0 controllerNumber=1 scan=10143		pmid 33968037 f120190823_pf_mda_mb231_rep3_ifn_positive_classii_pool5.ScanId;v=1;d1=10143.10143.3	hcd	0.006	0.051	0	0.0057	0.0061	0.051	FTMS + p NSI d Full ms2 1204.8815@hcd32.00 [100.0000-2000.0000]
862 | 710388	66	130	P.N[+730.26439]ASSKEIKTVESITDIR.A	NASSKEIKTVESITDIR	17	NASSKEIKTVESITDIR,PAD,1@730.26439	N1(NGlycan / 730.2644)	HexNAc(2)Hex(2)	5.7e-10	1.6e-07	9.24	571	40.8022	384.8	384.8	3	874.434	874.431	3.72		2621.29	2621.28	NRagged	1	>sp|P11279|LAMP1_HUMAN Lysosome-associated membrane glycoprotein 1 OS=Homo sapiens OX=9606 GN=LAMP1 PE=1 SV=3	10632	controllerType=0 controllerNumber=1 scan=11517		pmid 33968037 f120190823_pf_mda_mb231_rep3_ifn_positive_classii_pool6.ScanId;v=1;d1=11517.11517.3	hcd	0	0	0	0	4.7e-11	1.3e-08	FTMS + p NSI d Full ms2 874.7680@hcd32.00 [100.0000-2000.0000]
861 | 781448	66	130	P.N[+876.32230]ASSKEIKTVESITDIR.A	NASSKEIKTVESITDIR	17	NASSKEIKTVESITDIR,PAD,1@876.32230	N1(NGlycan / 876.3223)	HexNAc(2)Hex(2)Fuc(1)	1.2e-06	0.00034	5.91	375.7	40.4963	176.8	176.8	3	923.12	923.117	3.66		2767.35	2767.34	NRagged	1	>sp|P11279|LAMP1_HUMAN Lysosome-associated membrane glycoprotein 1 OS=Homo sapiens OX=9606 GN=LAMP1 PE=1 SV=3	10632	controllerType=0 controllerNumber=1 scan=11392		pmid 33968037 f120190823_pf_mda_mb231_rep3_ifn_positive_classii_pool6.ScanId;v=1;d1=11392.11392.3	hcd	0	0	0	0	1.3e-07	3.6e-05	FTMS + p NSI d Full ms2 923.4548@hcd32.00 [100.0000-2000.0000]
1267 | 719840	167	105	N.KDIVTVANAVFVKN[+876.32230]AS.E	KDIVTVANAVFVKNAS	16	KDIVTVANAVFVKNAS,NEI,14@876.32230	N14(NGlycan / 876.3223)	HexNAc(2)Hex(2)Fuc(1)	1.2e-07	3.4e-05	6.91	436.6	51.5203	257.8	257.8	3	851.428	851.425	3.62		2552.27	2552.26	Non	14	>sp|P07093|GDN_HUMAN Glia-derived nexin OS=Homo sapiens OX=9606 GN=SERPINE2 PE=1 SV=1	6701	controllerType=0 controllerNumber=1 scan=15815		pmid 33968037 f120190823_pf_mda_mb231_rep3_ifn_positive_classii_pool6.ScanId;v=1;d1=15815.15815.3	hcd	0	0	0	0	1.5e-08	4.1e-06	FTMS + p NSI d Full ms2 851.4285@hcd32.00 [100.0000-2000.0000]
1711 | 765377	369	249	K.ETLHKQYHLVKSHTN[+876.32230]TS.H	ETLHKQYHLVKSHTNTS	17	ETLHKQYHLVKSHTNTS,KHV,15@876.32230	N15(NGlycan / 876.3223)	HexNAc(2)Hex(2)Fuc(1)	0.01	0.034	1.99	288.9	20.9316	66.7	66.7	4	725.597	725.595	3.55		2899.37	2899.36	CRagged	15	>sp|Q99538|LGMN_HUMAN Legumain OS=Homo sapiens OX=9606 GN=LGMN PE=1 SV=1	20215	controllerType=0 controllerNumber=1 scan=3588		pmid 33968037 f120190823_pf_mda_mb231_rep3_ifn_positive_classii_pool6.ScanId;v=1;d1=3588.3588.4	hcd	0.0074	0.0089	0.008	0.0088	0.0074	0.0091	FTMS + p NSI d Full ms2 725.8483@hcd32.00 [100.0000-2000.0000]
309 | 857288	12	961	G.QSTEYRHIWSLEISNKPN[+1038.37512].V	QSTEYRHIWSLEISNKPN	18	QSTEYRHIWSLEISNKPN,GVS,18@1038.37512	N18(NGlycan / 1038.3751)	HexNAc(2)Hex(3)Fuc(1)	3.3e-07	9.2e-05	6.48	426.7	43.3888	180.5	180.5	4	810.876	810.873	4.46		3240.48	3240.47	Non	18	>sp|O75976|CBPD_HUMAN Carboxypeptidase D OS=Homo sapiens OX=9606 GN=CPD PE=1 SV=2	9710	controllerType=0 controllerNumber=1 scan=12553		pmid 33968037 f120190823_pf_mda_mb231_rep3_ifn_positive_classii_pool6.ScanId;v=1;d1=12553.12553.4	hcd	0	0	0	0	4.4e-08	1.2e-05	FTMS + p NSI d Full ms2 811.3771@hcd32.00 [100.0000-2000.0000]
1266 | 789042	167	105	N.KDIVTVANAVFVKN[+1038.37512]AS.E	KDIVTVANAVFVKNAS	16	KDIVTVANAVFVKNAS,NEI,14@1038.37512	N14(NGlycan / 1038.3751)	HexNAc(2)Hex(3)Fuc(1)	1.5e-05	0.0043	4.81	320.4	51.0136	218.3	218.3	3	905.449	905.442	7.35		2714.33	2714.31	Non	14	>sp|P07093|GDN_HUMAN Glia-derived nexin OS=Homo sapiens OX=9606 GN=SERPINE2 PE=1 SV=1	6701	controllerType=0 controllerNumber=1 scan=15613		pmid 33968037 f120190823_pf_mda_mb231_rep3_ifn_positive_classii_pool6.ScanId;v=1;d1=15613.15613.3	hcd	0	0.0044	0	0.0064	9.1e-07	0.0045	FTMS + p NSI d Full ms2 905.7825@hcd32.00 [100.0000-2000.0000]
1371 | 924689	211	547	K.RKIPVFHN[+1378.47569]GSTPTLGETPK.E	RKIPVFHNGSTPTLGETPK	19	RKIPVFHNGSTPTLGETPK,KEA,8@1378.47569	N8(NGlycan / 1378.4757)	HexNAc(2)Hex(6)	0.0036	0.49	2.44	266	34.0123	7.6	7.6	4	865.162	865.158	4.64		3457.63	3457.61	Specific	8	>sp|Q9Y6M7|S4A7_HUMAN Sodium bicarbonate cotransporter 3 OS=Homo sapiens OX=9606 GN=SLC4A7 PE=1 SV=2	13067	controllerType=0 controllerNumber=1 scan=8798		pmid 33968037 f120190823_pf_mda_mb231_rep3_ifn_positive_classii_pool6.ScanId;v=1;d1=8798.8798.4	hcd	0.0064	0.046	0.0056	0.058	0.0067	0.046	FTMS + p NSI d Full ms2 865.6619@hcd32.00 [100.0000-2000.0000]
1370 | 924249	211	547	K.RKIPVFHN[+1540.52851]GSTPTLGETPK.E	RKIPVFHNGSTPTLGETPK	19	RKIPVFHNGSTPTLGETPK,KEA,8@1540.52851	N8(NGlycan / 1540.5285)	HexNAc(2)Hex(7)	0.0048	0.57	2.32	234.6	33.7981	0.6	0.6	4	905.673	905.671	2.45		3619.67	3619.66	Specific	8	>sp|Q9Y6M7|S4A7_HUMAN Sodium bicarbonate cotransporter 3 OS=Homo sapiens OX=9606 GN=SLC4A7 PE=1 SV=2	13067	controllerType=0 controllerNumber=1 scan=8714		pmid 33968037 f120190823_pf_mda_mb231_rep3_ifn_positive_classii_pool6.ScanId;v=1;d1=8714.8714.4	hcd	0.0062	0.079	0.0055	0.11	0.0067	0.08	FTMS + p NSI d Full ms2 906.1752@hcd32.00 [100.0000-2000.0000]
1256 | 573030	96	130	P.N[+203.07937]ASSKEIKTVESITDIR.A	NASSKEIKTVESITDIR	17	NASSKEIKTVESITDIR,PAD,1@203.07937	N1(NGlycan / 203.0794)	HexNAc(1)	1.5e-09	3.6e-07	8.83	556.9	41.7366	445.2	445.2	3	698.705	698.702	3.53		2094.1	2094.09	NRagged	1	>sp|P11279|LAMP1_HUMAN Lysosome-associated membrane glycoprotein 1 OS=Homo sapiens OX=9606 GN=LAMP1 PE=1 SV=3	10632	controllerType=0 controllerNumber=1 scan=11811		pmid 33968037 f120190823_pf_mda_mb231_rep3_ifn_positive_classii_pool7.ScanId;v=1;d1=11811.11811.3	hcd	0	0	0	0	1.5e-10	3.5e-08	FTMS + p NSI d Full ms2 698.7045@hcd32.00 [100.0000-2000.0000]
1443 | 720946	141	211	H.SLHSYLSN[+203.07937]SSVVNFQETTR.Q	SLHSYLSNSSVVNFQETTR	19	SLHSYLSNSSVVNFQETTR,HQS,8@203.07937	N8(NGlycan / 203.0794)	HexNAc(1)	6.4e-12	1.5e-09	11.19	664.7	51.2452	529.5	529.5	3	791.386	791.384	3.27		2372.14	2372.14	NRagged	8	>sp|Q2KHR3|QSER1_HUMAN Glutamine and serine-rich protein 1 OS=Homo sapiens OX=9606 GN=QSER1 PE=1 SV=3	3022	controllerType=0 controllerNumber=1 scan=15613		pmid 33968037 f120190823_pf_mda_mb231_rep3_ifn_positive_classii_pool7.ScanId;v=1;d1=15613.15613.3	hcd	0	0	0	0	1.1e-12	2.6e-10	FTMS + p NSI d Full ms2 791.7217@hcd32.00 [100.0000-2000.0000]
420 | 867211	9	1079	R.IWN[+1216.42286]GTFASSTFQTVQ.L	IWNGTFASSTFQTVQ	15	IWNGTFASSTFQTVQ,RLT,3@1216.42286	N3(NGlycan / 1216.4229)	HexNAc(2)Hex(5)	4e-05	0.0097	4.39	451.2	76.5634	352.5	352.5	3	968.422	968.417	5.35		2903.25	2903.24	CRagged	3	>sp|P17301|ITA2_HUMAN Integrin alpha-2 OS=Homo sapiens OX=9606 GN=ITGA2 PE=1 SV=2	7374	controllerType=0 controllerNumber=1 scan=25682		pmid 33968037 f120190823_pf_mda_mb231_rep3_ifn_positive_classii_pool7.ScanId;v=1;d1=25682.25682.3	hcd	0	0.0045	0	0.0044	2.8e-06	0.0046	FTMS + p NSI d Full ms2 968.7545@hcd32.00 [100.0000-2000.0000]
421 | 866571	9	1079	R.IWN[+1216.42286]GTFASSTFQTVQ.L	IWNGTFASSTFQTVQ	15	IWNGTFASSTFQTVQ,RLT,3@1216.42286	N3(NGlycan / 1216.4229)	HexNAc(2)Hex(5)	0.0027	0.4	2.57	181.9	76.2909	146.3	146.3	3	968.42	968.417	3.4		2903.24	2903.24	CRagged	3	>sp|P17301|ITA2_HUMAN Integrin alpha-2 OS=Homo sapiens OX=9606 GN=ITGA2 PE=1 SV=2	7374	controllerType=0 controllerNumber=1 scan=25573		pmid 33968037 f120190823_pf_mda_mb231_rep3_ifn_positive_classii_pool7.ScanId;v=1;d1=25573.25573.3	hcd	0.0023	0.051	0	0.0044	0.0023	0.051	FTMS + p NSI d Full ms2 968.7547@hcd32.00 [100.0000-2000.0000]
1857 | 911515	301	165	K.DLN[+1216.42286]ETIHYMYKHKM[+15.99492]YR.K	DLNETIHYMYKHKMYR	16	DLNETIHYMYKHKMYR,KKM,3@1216.42286,14@15.99492	N3(NGlycan / 1216.4229); M14(Oxidation / 15.9949)	HexNAc(2)Hex(5)	0.0025	0.38	2.59	218	38.7637	17.6	17.6	4	844.37	844.366	3.87		3374.46	3374.44	Specific	3	>sp|Q99538|LGMN_HUMAN Legumain OS=Homo sapiens OX=9606 GN=LGMN PE=1 SV=1	20215	controllerType=0 controllerNumber=1 scan=10630		pmid 33968037 f120190823_pf_mda_mb231_rep3_ifn_positive_classii_pool7.ScanId;v=1;d1=10630.10630.4	hcd	0.0023	0.048	0.0037	0.058	0.0023	0.048	FTMS + p NSI d Full ms2 844.3693@hcd32.00 [100.0000-2000.0000]
1858 | 911355	301	165	K.DLN[+1216.42286]ETIHYM[+15.99492]YKHKMYR.K	DLNETIHYMYKHKMYR	16	DLNETIHYMYKHKMYR,KKM,3@1216.42286,9@15.99492	N3(NGlycan / 1216.4229); M9(Oxidation / 15.9949)	HexNAc(2)Hex(5)	0.002	0.33	2.69	211.2	38.6026	8.5	0	4	844.369	844.366	3.44		3374.46	3374.44	Specific	3	>sp|Q99538|LGMN_HUMAN Legumain OS=Homo sapiens OX=9606 GN=LGMN PE=1 SV=1	20215	controllerType=0 controllerNumber=1 scan=10565		pmid 33968037 f120190823_pf_mda_mb231_rep3_ifn_positive_classii_pool7.ScanId;v=1;d1=10565.10565.4	hcd	0.0018	0.04	0.0037	0.058	0.0018	0.04	FTMS + p NSI d Full ms2 844.6181@hcd32.00 [100.0000-2000.0000]
419 | 866281	9	1079	R.IWN[+1378.47569]GTFASSTFQTVQ.L	IWNGTFASSTFQTVQ	15	IWNGTFASSTFQTVQ,RLT,3@1378.47569	N3(NGlycan / 1378.4757)	HexNAc(2)Hex(6)	9.7e-05	0.023	4.01	311.3	76.0748	223.9	223.9	3	1022.44	1022.43	2.95		3065.3	3065.29	CRagged	3	>sp|P17301|ITA2_HUMAN Integrin alpha-2 OS=Homo sapiens OX=9606 GN=ITGA2 PE=1 SV=2	7374	controllerType=0 controllerNumber=1 scan=25486		pmid 33968037 f120190823_pf_mda_mb231_rep3_ifn_positive_classii_pool7.ScanId;v=1;d1=25486.25486.3	hcd	0	0.011	0	0.012	5.9e-06	0.011	FTMS + p NSI d Full ms2 1022.7715@hcd32.00 [100.0000-2000.0000]
417 | 941975	9	1079	R.IWN[+1540.52851]GTFASSTFQTVQ.L	IWNGTFASSTFQTVQ	15	IWNGTFASSTFQTVQ,RLT,3@1540.52851	N3(NGlycan / 1540.5285)	HexNAc(2)Hex(7)	0.002	0.33	2.7	143.6	75.5647	138.2	138.2	3	1076.45	1076.45	2.77		3227.35	3227.34	CRagged	3	>sp|P17301|ITA2_HUMAN Integrin alpha-2 OS=Homo sapiens OX=9606 GN=ITGA2 PE=1 SV=2	7374	controllerType=0 controllerNumber=1 scan=25281		pmid 33968037 f120190823_pf_mda_mb231_rep3_ifn_positive_classii_pool7.ScanId;v=1;d1=25281.25281.3	hcd	0.0018	0.04	0.0037	0.058	0.0018	0.04	FTMS + p NSI d Full ms2 1076.7892@hcd32.00 [100.0000-2000.0000]
165 | 1107780	2	540	R.RN[+2350.83035]QSLSLLYKVPYVAQ.E	RNQSLSLLYKVPYVAQ	16	RNQSLSLLYKVPYVAQ,REI,2@2350.83035	N2(NGlycan / 2350.8304)	HexNAc(4)Hex(5)Fuc(1)NeuAc(2)	0.0035	0.46	2.46	161.9	78.528	31.7	31.7	4	1057.98	1058.22	3.88	-1	4228.89	4229.87	CRagged	2	>sp|Q06481|APLP2_HUMAN Amyloid beta precursor like protein 2 OS=Homo sapiens OX=9606 GN=APLP2 PE=1 SV=2	3533	controllerType=0 controllerNumber=1 scan=26452		pmid 33968037 f120190823_pf_mda_mb231_rep3_ifn_positive_classii_pool7.ScanId;v=1;d1=26452.26452.4	hcd	0.0039	0.056	0.0048	0.082	0.0039	0.056	FTMS + p NSI d Full ms2 1058.7284@hcd32.00 [100.0000-2000.0000]
1316 | 548493	108	568	V.NNYYN[+203.07937]DTEKLQRAQA.W	NNYYNDTEKLQRAQA	15	NNYYNDTEKLQRAQA,VWE,5@203.07937	N5(NGlycan / 203.0794)	HexNAc(1)	0.0021	0.33	2.68	79	30.8218	79	79	3	677.654	677.652	3.28		2030.95	2030.94	Non	5	>sp|O15118|NPC1_HUMAN NPC intracellular cholesterol transporter 1 OS=Homo sapiens OX=9606 GN=NPC1 PE=1 SV=2	7916	controllerType=0 controllerNumber=1 scan=7576		pmid 33968037 f120190823_pf_mda_mb231_rep3_ifn_positive_classii_pool8.ScanId;v=1;d1=7576.7576.3	hcd	0.0047	0.036	0.0047	0.044	0.005	0.036	FTMS + p NSI d Full ms2 677.9886@hcd32.00 [100.0000-2000.0000]
1416 | 713033	134	257	K.GSLSYLN[+406.15875]VTRKAYWQVH.L	GSLSYLNVTRKAYWQVH	17	GSLSYLNVTRKAYWQVH,KLD,7@406.15875	N7(NGlycan / 406.1587)	HexNAc(2)	9.8e-10	2.3e-07	9.01	528.6	50.7368	442.3	442.3	4	607.811	607.809	3.63		2428.22	2428.21	CRagged	7	>sp|P07339|CATD_HUMAN Cathepsin D OS=Homo sapiens OX=9606 GN=CTSD PE=1 SV=1	9373	controllerType=0 controllerNumber=1 scan=15563		pmid 33968037 f120190823_pf_mda_mb231_rep3_ifn_positive_classii_pool8.ScanId;v=1;d1=15563.15563.4	hcd	0	0	0	0	1e-10	2.4e-08	FTMS + p NSI d Full ms2 608.0620@hcd32.00 [100.0000-2000.0000]
1417 | 713073	134	257	K.GSLSYLN[+406.15875]VTRKAYWQVH.L	GSLSYLNVTRKAYWQVH	17	GSLSYLNVTRKAYWQVH,KLD,7@406.15875	N7(NGlycan / 406.1587)	HexNAc(2)	8.3e-07	0.00019	6.08	304.6	50.7639	186.4	186.4	3	810.079	810.076	3.36		2428.22	2428.21	CRagged	7	>sp|P07339|CATD_HUMAN Cathepsin D OS=Homo sapiens OX=9606 GN=CTSD PE=1 SV=1	9373	controllerType=0 controllerNumber=1 scan=15574		pmid 33968037 f120190823_pf_mda_mb231_rep3_ifn_positive_classii_pool8.ScanId;v=1;d1=15574.15574.3	hcd	0	0	0	0	8.8e-08	2.1e-05	FTMS + p NSI d Full ms2 810.4141@hcd32.00 [100.0000-2000.0000]
1313 | 847779	108	565	T.FPVNNYYN[+568.21157]DTEKLQRAQAW.E	FPVNNYYNDTEKLQRAQAW	19	FPVNNYYNDTEKLQRAQAW,TEK,8@568.21157	N8(NGlycan / 568.2116)	HexNAc(2)Hex(1)	0.01	0.7	1.99	148.7	57.8779	23	23	3	975.791	975.786	5.12		2925.36	2925.34	Non	8	>sp|O15118|NPC1_HUMAN NPC intracellular cholesterol transporter 1 OS=Homo sapiens OX=9606 GN=NPC1 PE=1 SV=2	7916	controllerType=0 controllerNumber=1 scan=18415		pmid 33968037 f120190823_pf_mda_mb231_rep3_ifn_positive_classii_pool8.ScanId;v=1;d1=18415.18415.3	hcd	0.0072	0.083	0.0077	0.12	0.0073	0.083	FTMS + p NSI d Full ms2 976.1213@hcd32.00 [100.0000-2000.0000]
1315 | 759075	108	566	F.PVNNYYN[+568.21157]DTEKLQRAQ.A	PVNNYYNDTEKLQRAQ	16	PVNNYYNDTEKLQRAQ,FAW,7@568.21157	N7(NGlycan / 568.2116)	HexNAc(2)Hex(1)	5.8e-08	1.4e-05	7.24	391.3	32.992	238.2	238.2	3	841.06	841.057	2.83		2521.16	2521.16	Non	7	>sp|O15118|NPC1_HUMAN NPC intracellular cholesterol transporter 1 OS=Homo sapiens OX=9606 GN=NPC1 PE=1 SV=2	7916	controllerType=0 controllerNumber=1 scan=8446		pmid 33968037 f120190823_pf_mda_mb231_rep3_ifn_positive_classii_pool8.ScanId;v=1;d1=8446.8446.3	hcd	0	0	0	0	7.1e-09	1.7e-06	FTMS + p NSI d Full ms2 841.0595@hcd32.00 [100.0000-2000.0000]
1312 | 847619	108	565	T.FPVNNYYN[+730.26439]DTEKLQRAQAW.E	FPVNNYYNDTEKLQRAQAW	19	FPVNNYYNDTEKLQRAQAW,TEK,8@730.26439	N8(NGlycan / 730.2644)	HexNAc(2)Hex(2)	0.00012	0.027	3.92	256.1	57.4958	95.6	95.6	3	1029.81	1029.8	4.95		3087.41	3087.4	Non	8	>sp|O15118|NPC1_HUMAN NPC intracellular cholesterol transporter 1 OS=Homo sapiens OX=9606 GN=NPC1 PE=1 SV=2	7916	controllerType=0 controllerNumber=1 scan=18262		pmid 33968037 f120190823_pf_mda_mb231_rep3_ifn_positive_classii_pool8.ScanId;v=1;d1=18262.18262.3	hcd	0	0.011	0	0.012	5e-06	0.011	FTMS + p NSI d Full ms2 1030.1414@hcd32.00 [100.0000-2000.0000]
1314 | 758835	108	566	F.PVNNYYN[+730.26439]DTEKLQRAQ.A	PVNNYYNDTEKLQRAQ	16	PVNNYYNDTEKLQRAQ,FAW,7@730.26439	N7(NGlycan / 730.2644)	HexNAc(2)Hex(2)	8.1e-08	1.9e-05	7.09	410	32.664	192.1	192.1	3	895.078	895.075	3.18		2683.22	2683.21	Non	7	>sp|O15118|NPC1_HUMAN NPC intracellular cholesterol transporter 1 OS=Homo sapiens OX=9606 GN=NPC1 PE=1 SV=2	7916	controllerType=0 controllerNumber=1 scan=8314		pmid 33968037 f120190823_pf_mda_mb231_rep3_ifn_positive_classii_pool8.ScanId;v=1;d1=8314.8314.3	hcd	0	0	0	0	1.1e-08	2.6e-06	FTMS + p NSI d Full ms2 895.4122@hcd32.00 [100.0000-2000.0000]
1977 | 787085	343	242	G.KAIWTLNPNYLSN[+1038.37512]GT.L	KAIWTLNPNYLSNGT	15	KAIWTLNPNYLSNGT,GLA,13@1038.37512	N13(NGlycan / 1038.3751)	HexNAc(2)Hex(3)Fuc(1)	0.00059	0.0019	3.23	294.7	65.2979	249.8	249.8	3	910.757	910.755	2.52		2730.26	2730.25	Non	13	>sp|A2RU67|F234B_HUMAN Protein FAM234B OS=Homo sapiens OX=9606 GN=FAM234B PE=1 SV=1	6082	controllerType=0 controllerNumber=1 scan=21383		pmid 33968037 f120190823_pf_mda_mb231_rep3_ifn_positive_classii_pool8.ScanId;v=1;d1=21383.21383.3	hcd	0.0026	0.0031	0.0038	0.0042	0.0027	0.0033	FTMS + p NSI d Full ms2 911.0909@hcd32.00 [100.0000-2000.0000]
1415 | 913627	134	257	K.GSLSYLN[+1216.42286]VTRKAYWQVH.L	GSLSYLNVTRKAYWQVH	17	GSLSYLNVTRKAYWQVH,KLD,7@1216.42286	N7(NGlycan / 1216.4229)	HexNAc(2)Hex(5)	2.4e-06	0.00057	5.61	365	49.4199	119	119	4	810.377	810.375	2.36		3238.49	3238.48	CRagged	7	>sp|P07339|CATD_HUMAN Cathepsin D OS=Homo sapiens OX=9606 GN=CTSD PE=1 SV=1	9373	controllerType=0 controllerNumber=1 scan=15035		pmid 33968037 f120190823_pf_mda_mb231_rep3_ifn_positive_classii_pool8.ScanId;v=1;d1=15035.15035.4	hcd	0	0.0017	0	0.0031	2.4e-07	0.0017	FTMS + p NSI d Full ms2 810.6279@hcd32.00 [100.0000-2000.0000]
1734 | 899261	237	525	G.FLIKAN[+1540.52851]NSWFQSILR.Q	FLIKANNSWFQSILR	15	FLIKANNSWFQSILR,GQD,6@1540.52851	N6(NGlycan / 1540.5285)	HexNAc(2)Hex(7)	0.01	0.7	1.98	30	24.7386	2.6	2.6	3	1126.52	1126.52	1.53		3377.55	3377.54	NRagged	6	>sp|Q92542|NICA_HUMAN Nicastrin OS=Homo sapiens OX=9606 GN=NCSTN PE=1 SV=2	3281	controllerType=0 controllerNumber=1 scan=5144		pmid 33968037 f120190823_pf_mda_mb231_rep3_ifn_positive_classii_pool8.ScanId;v=1;d1=5144.5144.3	hcd	0.0071	0.1	0.0076	0.14	0.0073	0.1	FTMS + p NSI d Full ms2 1127.1887@hcd32.00 [100.0000-2000.0000]
344 | 1011291	9	540	R.RN[+1694.60274]QSLSLLYKVPYVAQ.E	RNQSLSLLYKVPYVAQ	16	RNQSLSLLYKVPYVAQ,REI,2@1694.60274	N2(NGlycan / 1694.6027)	HexNAc(3)Hex(4)Fuc(1)NeuAc(1)	1.7e-05	0.004	4.77	302.7	67.2079	92.5	92.5	3	1191.89	1191.89	2.5		3573.66	3573.65	CRagged	2	>sp|Q06481|APLP2_HUMAN Amyloid beta precursor like protein 2 OS=Homo sapiens OX=9606 GN=APLP2 PE=1 SV=2	3533	controllerType=0 controllerNumber=1 scan=22143		pmid 33968037 f120190823_pf_mda_mb231_rep3_ifn_positive_classii_pool8.ScanId;v=1;d1=22143.22143.3	hcd	0	0.0052	0	0.0053	1.1e-06	0.0053	FTMS + p NSI d Full ms2 1192.5580@hcd32.00 [100.0000-2000.0000]
345 | 1011211	9	540	R.RN[+1694.60274]QSLSLLYKVPYVAQ.E	RNQSLSLLYKVPYVAQ	16	RNQSLSLLYKVPYVAQ,REI,2@1694.60274	N2(NGlycan / 1694.6027)	HexNAc(3)Hex(4)Fuc(1)NeuAc(1)	0.00011	0.026	3.95	275	67.1421	113.1	113.1	4	894.17	894.167	3		3573.66	3573.65	CRagged	2	>sp|Q06481|APLP2_HUMAN Amyloid beta precursor like protein 2 OS=Homo sapiens OX=9606 GN=APLP2 PE=1 SV=2	3533	controllerType=0 controllerNumber=1 scan=22116		pmid 33968037 f120190823_pf_mda_mb231_rep3_ifn_positive_classii_pool8.ScanId;v=1;d1=22116.22116.4	hcd	0	0.011	0	0.0053	4.7e-06	0.011	FTMS + p NSI d Full ms2 894.4199@hcd32.00 [100.0000-2000.0000]
346 | 1011971	9	540	R.RN[+1694.60274]QSLSLLYKVPYVAQ.E	RNQSLSLLYKVPYVAQ	16	RNQSLSLLYKVPYVAQ,REI,2@1694.60274	N2(NGlycan / 1694.6027)	HexNAc(3)Hex(4)Fuc(1)NeuAc(1)	0.003	0.41	2.52	126.9	67.5075	4.3	4.3	3	1191.89	1191.89	2.61		3573.66	3573.65	CRagged	2	>sp|Q06481|APLP2_HUMAN Amyloid beta precursor like protein 2 OS=Homo sapiens OX=9606 GN=APLP2 PE=1 SV=2	3533	controllerType=0 controllerNumber=1 scan=22263		pmid 33968037 f120190823_pf_mda_mb231_rep3_ifn_positive_classii_pool8.ScanId;v=1;d1=22263.22263.3	hcd	0.0052	0.044	0	0.0053	0.0052	0.044	FTMS + p NSI d Full ms2 1192.2241@hcd32.00 [100.0000-2000.0000]
342 | 1009691	9	540	R.RN[+2059.73493]QSLSLLYKVPYVAQ.E	RNQSLSLLYKVPYVAQ	16	RNQSLSLLYKVPYVAQ,REI,2@2059.73493	N2(NGlycan / 2059.7349)	HexNAc(4)Hex(5)Fuc(1)NeuAc(1)	0.0021	0.33	2.68	198.6	66.3799	82.7	82.7	4	985.454	985.45	4.3		3938.8	3938.78	CRagged	2	>sp|Q06481|APLP2_HUMAN Amyloid beta precursor like protein 2 OS=Homo sapiens OX=9606 GN=APLP2 PE=1 SV=2	3533	controllerType=0 controllerNumber=1 scan=21813		pmid 33968037 f120190823_pf_mda_mb231_rep3_ifn_positive_classii_pool8.ScanId;v=1;d1=21813.21813.4	hcd	0.0047	0.036	0.0047	0.044	0.005	0.036	FTMS + p NSI d Full ms2 985.9537@hcd32.00 [100.0000-2000.0000]
343 | 1010011	9	540	R.RN[+2059.73493]QSLSLLYKVPYVAQ.E	RNQSLSLLYKVPYVAQ	16	RNQSLSLLYKVPYVAQ,REI,2@2059.73493	N2(NGlycan / 2059.7349)	HexNAc(4)Hex(5)Fuc(1)NeuAc(1)	0.01	0.7	1.99	83.3	66.5658	7.2	7.2	4	985.452	985.45	2.01		3938.79	3938.78	CRagged	2	>sp|Q06481|APLP2_HUMAN Amyloid beta precursor like protein 2 OS=Homo sapiens OX=9606 GN=APLP2 PE=1 SV=2	3533	controllerType=0 controllerNumber=1 scan=21887		pmid 33968037 f120190823_pf_mda_mb231_rep3_ifn_positive_classii_pool8.ScanId;v=1;d1=21887.21887.4	hcd	0.0072	0.083	0.0047	0.044	0.0073	0.083	FTMS + p NSI d Full ms2 985.7033@hcd32.00 [100.0000-2000.0000]
337 | 1101451	9	540	R.RN[+2350.83035]QSLSLLYKVPYVAQ.E	RNQSLSLLYKVPYVAQ	16	RNQSLSLLYKVPYVAQ,REI,2@2350.83035	N2(NGlycan / 2350.8304)	HexNAc(4)Hex(5)Fuc(1)NeuAc(2)	6.8e-05	0.016	4.17	283.6	78.2658	113.8	113.8	4	1058.23	1058.22	4.01		4229.89	4229.87	CRagged	2	>sp|Q06481|APLP2_HUMAN Amyloid beta precursor like protein 2 OS=Homo sapiens OX=9606 GN=APLP2 PE=1 SV=2	3533	controllerType=0 controllerNumber=1 scan=26512		pmid 33968037 f120190823_pf_mda_mb231_rep3_ifn_positive_classii_pool8.ScanId;v=1;d1=26512.26512.4	hcd	0	0.0069	0	0.0063	3.3e-06	0.007	FTMS + p NSI d Full ms2 1058.7284@hcd32.00 [100.0000-2000.0000]
338 | 1100851	9	540	R.RN[+2350.83035]QSLSLLYKVPYVAQ.E	RNQSLSLLYKVPYVAQ	16	RNQSLSLLYKVPYVAQ,REI,2@2350.83035	N2(NGlycan / 2350.8304)	HexNAc(4)Hex(5)Fuc(1)NeuAc(2)	0.0016	0.27	2.79	224.5	77.7406	70.9	70.9	4	1057.98	1058.22	2.73	-1	4228.88	4229.87	CRagged	2	>sp|Q06481|APLP2_HUMAN Amyloid beta precursor like protein 2 OS=Homo sapiens OX=9606 GN=APLP2 PE=1 SV=2	3533	controllerType=0 controllerNumber=1 scan=26305		pmid 33968037 f120190823_pf_mda_mb231_rep3_ifn_positive_classii_pool8.ScanId;v=1;d1=26305.26305.4	hcd	0.0049	0.025	0	0.0063	0.005	0.025	FTMS + p NSI d Full ms2 1058.7291@hcd32.00 [100.0000-2000.0000]
339 | 1100771	9	540	R.RN[+2350.83035]QSLSLLYKVPYVAQ.E	RNQSLSLLYKVPYVAQ	16	RNQSLSLLYKVPYVAQ,REI,2@2350.83035	N2(NGlycan / 2350.8304)	HexNAc(4)Hex(5)Fuc(1)NeuAc(2)	0.01	0.71	1.98	144	77.6764	29.6	29.6	4	1058.23	1058.22	3.78		4229.89	4229.87	CRagged	2	>sp|Q06481|APLP2_HUMAN Amyloid beta precursor like protein 2 OS=Homo sapiens OX=9606 GN=APLP2 PE=1 SV=2	3533	controllerType=0 controllerNumber=1 scan=26280		pmid 33968037 f120190823_pf_mda_mb231_rep3_ifn_positive_classii_pool8.ScanId;v=1;d1=26280.26280.4	hcd	0.007	0.11	0	0.0063	0.0073	0.11	FTMS + p NSI d Full ms2 1058.4761@hcd32.00 [100.0000-2000.0000]
340 | 1101251	9	540	R.RN[+2350.83035]QSLSLLYKVPYVAQ.E	RNQSLSLLYKVPYVAQ	16	RNQSLSLLYKVPYVAQ,REI,2@2350.83035	N2(NGlycan / 2350.8304)	HexNAc(4)Hex(5)Fuc(1)NeuAc(2)	0.01	0.7	1.99	141.4	78.0302	11.4	11.4	4	1058.23	1058.22	2.4		4229.88	4229.87	CRagged	2	>sp|Q06481|APLP2_HUMAN Amyloid beta precursor like protein 2 OS=Homo sapiens OX=9606 GN=APLP2 PE=1 SV=2	3533	controllerType=0 controllerNumber=1 scan=26421		pmid 33968037 f120190823_pf_mda_mb231_rep3_ifn_positive_classii_pool8.ScanId;v=1;d1=26421.26421.4	hcd	0.0072	0.083	0	0.0063	0.0073	0.083	FTMS + p NSI d Full ms2 1058.4773@hcd32.00 [100.0000-2000.0000]
341 | 1101331	9	540	R.RN[+2350.83035]QSLSLLYKVPYVAQ.E	RNQSLSLLYKVPYVAQ	16	RNQSLSLLYKVPYVAQ,REI,2@2350.83035	N2(NGlycan / 2350.8304)	HexNAc(4)Hex(5)Fuc(1)NeuAc(2)	0.01	0.7	1.99	109.2	78.0731	19.6	19.6	4	1058.23	1058.22	2.17		4229.88	4229.87	CRagged	2	>sp|Q06481|APLP2_HUMAN Amyloid beta precursor like protein 2 OS=Homo sapiens OX=9606 GN=APLP2 PE=1 SV=2	3533	controllerType=0 controllerNumber=1 scan=26437		pmid 33968037 f120190823_pf_mda_mb231_rep3_ifn_positive_classii_pool8.ScanId;v=1;d1=26437.26437.4	hcd	0.0072	0.083	0	0.0063	0.0073	0.083	FTMS + p NSI d Full ms2 1058.7288@hcd32.00 [100.0000-2000.0000]
433 | 777742	17	565	T.FPVNNYYN[+203.07937]DTEKLQRAQAW.E	FPVNNYYNDTEKLQRAQAW	19	FPVNNYYNDTEKLQRAQAW,TEK,8@203.07937	N8(NGlycan / 203.0794)	HexNAc(1)	7e-05	0.017	4.15	241.2	58.5142	189.4	189.4	3	854.077	854.075	2.9		2560.22	2560.21	Non	8	>sp|O15118|NPC1_HUMAN NPC intracellular cholesterol transporter 1 OS=Homo sapiens OX=9606 GN=NPC1 PE=1 SV=2	7916	controllerType=0 controllerNumber=1 scan=18630		pmid 33968037 f120190823_pf_mda_mb231_rep3_ifn_positive_classii_pool9.ScanId;v=1;d1=18630.18630.3	hcd	0	0.0081	0	0.0057	4.6e-06	0.0082	FTMS + p NSI d Full ms2 854.4107@hcd32.00 [100.0000-2000.0000]
434 | 777702	17	565	T.FPVNNYYN[+203.07937]DTEKLQRAQAW.E	FPVNNYYNDTEKLQRAQAW	19	FPVNNYYNDTEKLQRAQAW,TEK,8@203.07937	N8(NGlycan / 203.0794)	HexNAc(1)	0.005	0.56	2.3	86.1	58.4615	55.3	55.3	3	854.078	854.075	3.68		2560.22	2560.21	Non	8	>sp|O15118|NPC1_HUMAN NPC intracellular cholesterol transporter 1 OS=Homo sapiens OX=9606 GN=NPC1 PE=1 SV=2	7916	controllerType=0 controllerNumber=1 scan=18609		pmid 33968037 f120190823_pf_mda_mb231_rep3_ifn_positive_classii_pool9.ScanId;v=1;d1=18609.18609.3	hcd	0.0067	0.086	0	0.0057	0.0067	0.086	FTMS + p NSI d Full ms2 854.7466@hcd32.00 [100.0000-2000.0000]
437 | 622715	17	566	F.PVNNYYN[+203.07937]DTEKLQRAQA.W	PVNNYYNDTEKLQRAQA	17	PVNNYYNDTEKLQRAQA,FWE,7@203.07937	N7(NGlycan / 203.0794)	HexNAc(1)	9.3e-14	2.3e-11	13.03	712.7	34.6998	621.4	621.4	3	743.028	743.026	2.98		2227.07	2227.06	Non	7	>sp|O15118|NPC1_HUMAN NPC intracellular cholesterol transporter 1 OS=Homo sapiens OX=9606 GN=NPC1 PE=1 SV=2	7916	controllerType=0 controllerNumber=1 scan=9102		pmid 33968037 f120190823_pf_mda_mb231_rep3_ifn_positive_classii_pool9.ScanId;v=1;d1=9102.9102.3	hcd	0	0	0	0	1.6e-14	3.9e-12	FTMS + p NSI d Full ms2 743.3622@hcd32.00 [100.0000-2000.0000]
438 | 619432	17	566	F.PVNNYYN[+203.07937]DTEKLQRAQ.A	PVNNYYNDTEKLQRAQ	16	PVNNYYNDTEKLQRAQ,FAW,7@203.07937	N7(NGlycan / 203.0794)	HexNAc(1)	5.6e-11	1.4e-08	10.25	594.9	33.0981	471.5	471.5	3	719.349	719.347	3.62		2156.03	2156.03	Non	7	>sp|O15118|NPC1_HUMAN NPC intracellular cholesterol transporter 1 OS=Homo sapiens OX=9606 GN=NPC1 PE=1 SV=2	7916	controllerType=0 controllerNumber=1 scan=8460		pmid 33968037 f120190823_pf_mda_mb231_rep3_ifn_positive_classii_pool9.ScanId;v=1;d1=8460.8460.3	hcd	0	0	0	0	7.7e-12	1.9e-09	FTMS + p NSI d Full ms2 719.6833@hcd32.00 [100.0000-2000.0000]
436 | 759588	17	566	F.PVNNYYN[+568.21157]DTEKLQRAQA.W	PVNNYYNDTEKLQRAQA	17	PVNNYYNDTEKLQRAQA,FWE,7@568.21157	N7(NGlycan / 568.2116)	HexNAc(2)Hex(1)	1.1e-08	2.7e-06	7.97	523.1	34.4624	366.6	366.6	3	864.74	864.736	3.51		2592.2	2592.19	Non	7	>sp|O15118|NPC1_HUMAN NPC intracellular cholesterol transporter 1 OS=Homo sapiens OX=9606 GN=NPC1 PE=1 SV=2	7916	controllerType=0 controllerNumber=1 scan=9007		pmid 33968037 f120190823_pf_mda_mb231_rep3_ifn_positive_classii_pool9.ScanId;v=1;d1=9007.9007.3	hcd	0	0	0	0	1.1e-09	2.6e-07	FTMS + p NSI d Full ms2 864.7391@hcd32.00 [100.0000-2000.0000]
435 | 827767	17	566	F.PVNNYYN[+730.26439]DTEKLQRAQA.W	PVNNYYNDTEKLQRAQA	17	PVNNYYNDTEKLQRAQA,FWE,7@730.26439	N7(NGlycan / 730.2644)	HexNAc(2)Hex(2)	5e-09	1.3e-06	8.3	570.4	34.2241	365.5	365.5	3	918.757	918.754	3.53		2754.26	2754.25	Non	7	>sp|O15118|NPC1_HUMAN NPC intracellular cholesterol transporter 1 OS=Homo sapiens OX=9606 GN=NPC1 PE=1 SV=2	7916	controllerType=0 controllerNumber=1 scan=8912		pmid 33968037 f120190823_pf_mda_mb231_rep3_ifn_positive_classii_pool9.ScanId;v=1;d1=8912.8912.3	hcd	0	0	0	0	4.1e-10	9.9e-08	FTMS + p NSI d Full ms2 919.0911@hcd32.00 [100.0000-2000.0000]
216 | 847802	5	540	R.RN[+876.32230]QSLSLLYKVPYVAQ.E	RNQSLSLLYKVPYVAQ	16	RNQSLSLLYKVPYVAQ,REI,2@876.32230	N2(NGlycan / 876.3223)	HexNAc(2)Hex(2)Fuc(1)	2.7e-06	0.00068	5.57	437.6	58.6122	163.5	163.5	3	919.13	919.127	3.56		2755.38	2755.37	CRagged	2	>sp|Q06481|APLP2_HUMAN Amyloid beta precursor like protein 2 OS=Homo sapiens OX=9606 GN=APLP2 PE=1 SV=2	3533	controllerType=0 controllerNumber=1 scan=18670		pmid 33968037 f120190823_pf_mda_mb231_rep3_ifn_positive_classii_pool9.ScanId;v=1;d1=18670.18670.3	hcd	0	0	0	0	3.7e-07	9.2e-05	FTMS + p NSI d Full ms2 919.4645@hcd32.00 [100.0000-2000.0000]
217 | 847482	5	540	R.RN[+876.32230]QSLSLLYKVPYVAQ.E	RNQSLSLLYKVPYVAQ	16	RNQSLSLLYKVPYVAQ,REI,2@876.32230	N2(NGlycan / 876.3223)	HexNAc(2)Hex(2)Fuc(1)	5.4e-06	0.0014	5.26	415.7	58.3347	198.7	198.7	3	919.13	919.127	3.17		2755.37	2755.37	CRagged	2	>sp|Q06481|APLP2_HUMAN Amyloid beta precursor like protein 2 OS=Homo sapiens OX=9606 GN=APLP2 PE=1 SV=2	3533	controllerType=0 controllerNumber=1 scan=18558		pmid 33968037 f120190823_pf_mda_mb231_rep3_ifn_positive_classii_pool9.ScanId;v=1;d1=18558.18558.3	hcd	0	0.001	0	0	7e-07	0.001	FTMS + p NSI d Full ms2 919.1296@hcd32.00 [100.0000-2000.0000]
412 | 843315	15	520	E.YPN[+876.32230]ITRLYSLGKSVESR.E	YPNITRLYSLGKSVESR	17	YPNITRLYSLGKSVESR,EEL,3@876.32230	N3(NGlycan / 876.3223)	HexNAc(2)Hex(2)Fuc(1)	0.00011	0.026	3.97	360.4	51.6359	0.5	0.5	4	715.605	715.602	2.84		2859.4	2859.39	NRagged	3	>sp|O75976|CBPD_HUMAN Carboxypeptidase D OS=Homo sapiens OX=9606 GN=CPD PE=1 SV=2	9710	controllerType=0 controllerNumber=1 scan=15890		pmid 33968037 f120190823_pf_mda_mb231_rep3_ifn_positive_classii_pool9.ScanId;v=1;d1=15890.15890.4	hcd	0	0.0091	0	0.0066	8.8e-06	0.0093	FTMS + p NSI d Full ms2 715.6042@hcd32.00 [100.0000-2000.0000]
519 | 844419	26	128	L.FPN[+876.32230]ASSKEIKTVESITDIR.A	FPNASSKEIKTVESITDIR	19	FPNASSKEIKTVESITDIR,LAD,3@876.32230	N3(NGlycan / 876.3223)	HexNAc(2)Hex(2)Fuc(1)	3.2e-19	8e-17	18.5	1007.5	52.8768	650.7	650.7	4	753.622	753.62	3.71		3011.47	3011.46	NRagged	3	>sp|P11279|LAMP1_HUMAN Lysosome-associated membrane glycoprotein 1 OS=Homo sapiens OX=9606 GN=LAMP1 PE=1 SV=3	10632	controllerType=0 controllerNumber=1 scan=16388		pmid 33968037 f120190823_pf_mda_mb231_rep3_ifn_positive_classii_pool9.ScanId;v=1;d1=16388.16388.4	hcd	0	0	0	0	1.7e-19	4.2e-17	FTMS + p NSI d Full ms2 753.8729@hcd32.00 [100.0000-2000.0000]
520 | 844099	26	128	L.FPN[+876.32230]ASSKEIKTVESITDIR.A	FPNASSKEIKTVESITDIR	19	FPNASSKEIKTVESITDIR,LAD,3@876.32230	N3(NGlycan / 876.3223)	HexNAc(2)Hex(2)Fuc(1)	5e-11	1.3e-08	10.3	655	52.6026	355.3	355.3	4	753.622	753.62	3.79		3011.47	3011.46	NRagged	3	>sp|P11279|LAMP1_HUMAN Lysosome-associated membrane glycoprotein 1 OS=Homo sapiens OX=9606 GN=LAMP1 PE=1 SV=3	10632	controllerType=0 controllerNumber=1 scan=16279		pmid 33968037 f120190823_pf_mda_mb231_rep3_ifn_positive_classii_pool9.ScanId;v=1;d1=16279.16279.4	hcd	0	0	0	0	6.9e-12	1.7e-09	FTMS + p NSI d Full ms2 753.6226@hcd32.00 [100.0000-2000.0000]
521 | 844539	26	128	L.FPN[+876.32230]ASSKEIKTVESITDIR.A	FPNASSKEIKTVESITDIR	19	FPNASSKEIKTVESITDIR,LAD,3@876.32230	N3(NGlycan / 876.3223)	HexNAc(2)Hex(2)Fuc(1)	4e-12	1e-09	11.39	650.6	52.9862	463.9	463.9	3	1004.49	1004.49	3.84		3011.47	3011.46	NRagged	3	>sp|P11279|LAMP1_HUMAN Lysosome-associated membrane glycoprotein 1 OS=Homo sapiens OX=9606 GN=LAMP1 PE=1 SV=3	10632	controllerType=0 controllerNumber=1 scan=16431		pmid 33968037 f120190823_pf_mda_mb231_rep3_ifn_positive_classii_pool9.ScanId;v=1;d1=16431.16431.3	hcd	0	0	0	0	6.1e-13	1.5e-10	FTMS + p NSI d Full ms2 1004.8280@hcd32.00 [100.0000-2000.0000]
522 | 844139	26	128	L.FPN[+876.32230]ASSKEIKTVESITDIR.A	FPNASSKEIKTVESITDIR	19	FPNASSKEIKTVESITDIR,LAD,3@876.32230	N3(NGlycan / 876.3223)	HexNAc(2)Hex(2)Fuc(1)	4e-11	1e-08	10.39	628.1	52.698	438.3	438.3	3	1004.49	1004.49	3.78		3011.47	3011.46	NRagged	3	>sp|P11279|LAMP1_HUMAN Lysosome-associated membrane glycoprotein 1 OS=Homo sapiens OX=9606 GN=LAMP1 PE=1 SV=3	10632	controllerType=0 controllerNumber=1 scan=16317		pmid 33968037 f120190823_pf_mda_mb231_rep3_ifn_positive_classii_pool9.ScanId;v=1;d1=16317.16317.3	hcd	0	0	0	0	5.6e-12	1.4e-09	FTMS + p NSI d Full ms2 1004.8287@hcd32.00 [100.0000-2000.0000]
211 | 915320	5	540	R.RN[+1038.37512]QSLSLLYKVPYVAQE.I	RNQSLSLLYKVPYVAQE	17	RNQSLSLLYKVPYVAQE,RIQ,2@1038.37512	N2(NGlycan / 1038.3751)	HexNAc(2)Hex(3)Fuc(1)	9.8e-05	0.024	4.01	287.7	59.0679	70.2	70.2	3	1016.16	1016.16	3.58		3046.47	3046.46	CRagged	2	>sp|Q06481|APLP2_HUMAN Amyloid beta precursor like protein 2 OS=Homo sapiens OX=9606 GN=APLP2 PE=1 SV=2	3533	controllerType=0 controllerNumber=1 scan=18851		pmid 33968037 f120190823_pf_mda_mb231_rep3_ifn_positive_classii_pool9.ScanId;v=1;d1=18851.18851.3	hcd	0	0.0092	0	0.0067	8.1e-06	0.0093	FTMS + p NSI d Full ms2 1016.4965@hcd32.00 [100.0000-2000.0000]
212 | 915525	5	540	R.RN[+1038.37512]QSLSLLYKVPYVAQE.I	RNQSLSLLYKVPYVAQE	17	RNQSLSLLYKVPYVAQE,RIQ,2@1038.37512	N2(NGlycan / 1038.3751)	HexNAc(2)Hex(3)Fuc(1)	0.0033	0.46	2.48	191.5	59.2626	97	97	3	1016.17	1016.16	7.06		3046.48	3046.46	CRagged	2	>sp|Q06481|APLP2_HUMAN Amyloid beta precursor like protein 2 OS=Homo sapiens OX=9606 GN=APLP2 PE=1 SV=2	3533	controllerType=0 controllerNumber=1 scan=18930		pmid 33968037 f120190823_pf_mda_mb231_rep3_ifn_positive_classii_pool9.ScanId;v=1;d1=18930.18930.3	hcd	0.0057	0.06	0	0.0067	0.006	0.06	FTMS + p NSI d Full ms2 1016.4963@hcd32.00 [100.0000-2000.0000]
213 | 847162	5	540	R.RN[+1038.37512]QSLSLLYKVPYVAQ.E	RNQSLSLLYKVPYVAQ	16	RNQSLSLLYKVPYVAQ,REI,2@1038.37512	N2(NGlycan / 1038.3751)	HexNAc(2)Hex(3)Fuc(1)	4e-06	0.001	5.39	446.2	58.0712	185.1	185.1	3	973.147	973.144	2.9		2917.43	2917.42	CRagged	2	>sp|Q06481|APLP2_HUMAN Amyloid beta precursor like protein 2 OS=Homo sapiens OX=9606 GN=APLP2 PE=1 SV=2	3533	controllerType=0 controllerNumber=1 scan=18453		pmid 33968037 f120190823_pf_mda_mb231_rep3_ifn_positive_classii_pool9.ScanId;v=1;d1=18453.18453.3	hcd	0	0	0	0	5.1e-07	0.00013	FTMS + p NSI d Full ms2 973.4821@hcd32.00 [100.0000-2000.0000]
214 | 847522	5	540	R.RN[+1038.37512]QSLSLLYKVPYVAQ.E	RNQSLSLLYKVPYVAQ	16	RNQSLSLLYKVPYVAQ,REI,2@1038.37512	N2(NGlycan / 1038.3751)	HexNAc(2)Hex(3)Fuc(1)	4.4e-06	0.0011	5.36	395.7	58.3601	201.8	201.8	3	973.149	973.144	4.28		2917.43	2917.42	CRagged	2	>sp|Q06481|APLP2_HUMAN Amyloid beta precursor like protein 2 OS=Homo sapiens OX=9606 GN=APLP2 PE=1 SV=2	3533	controllerType=0 controllerNumber=1 scan=18569		pmid 33968037 f120190823_pf_mda_mb231_rep3_ifn_positive_classii_pool9.ScanId;v=1;d1=18569.18569.3	hcd	0	0	0	0	5.6e-07	0.00014	FTMS + p NSI d Full ms2 973.4822@hcd32.00 [100.0000-2000.0000]
409 | 911878	15	519	N.EYPN[+1038.37512]ITRLYSLGKSVESR.E	EYPNITRLYSLGKSVESR	18	EYPNITRLYSLGKSVESR,NEL,4@1038.37512	N4(NGlycan / 1038.3751)	HexNAc(2)Hex(3)Fuc(1)	2.9e-06	0.00074	5.53	512.1	55.4887	219	219	4	788.38	788.376	5.15		3150.5	3150.48	NRagged	4	>sp|O75976|CBPD_HUMAN Carboxypeptidase D OS=Homo sapiens OX=9606 GN=CPD PE=1 SV=2	9710	controllerType=0 controllerNumber=1 scan=17431		pmid 33968037 f120190823_pf_mda_mb231_rep3_ifn_positive_classii_pool9.ScanId;v=1;d1=17431.17431.4	hcd	0	0	0	0	3.9e-07	9.9e-05	FTMS + p NSI d Full ms2 788.6301@hcd32.00 [100.0000-2000.0000]
410 | 911918	15	519	N.EYPN[+1038.37512]ITRLYSLGKSVESR.E	EYPNITRLYSLGKSVESR	18	EYPNITRLYSLGKSVESR,NEL,4@1038.37512	N4(NGlycan / 1038.3751)	HexNAc(2)Hex(3)Fuc(1)	4.4e-06	0.0011	5.36	437.8	55.5712	135.7	135.7	4	788.379	788.376	2.98		3150.49	3150.48	NRagged	4	>sp|O75976|CBPD_HUMAN Carboxypeptidase D OS=Homo sapiens OX=9606 GN=CPD PE=1 SV=2	9710	controllerType=0 controllerNumber=1 scan=17464		pmid 33968037 f120190823_pf_mda_mb231_rep3_ifn_positive_classii_pool9.ScanId;v=1;d1=17464.17464.4	hcd	0	0	0	0	5.6e-07	0.00014	FTMS + p NSI d Full ms2 788.6273@hcd32.00 [100.0000-2000.0000]
411 | 911798	15	519	N.EYPN[+1038.37512]ITRLYSLGKSVESR.E	EYPNITRLYSLGKSVESR	18	EYPNITRLYSLGKSVESR,NEL,4@1038.37512	N4(NGlycan / 1038.3751)	HexNAc(2)Hex(3)Fuc(1)	0.004	0.51	2.39	198.6	55.2651	18.6	18.6	4	788.379	788.376	3.06		3150.49	3150.48	NRagged	4	>sp|O75976|CBPD_HUMAN Carboxypeptidase D OS=Homo sapiens OX=9606 GN=CPD PE=1 SV=2	9710	controllerType=0 controllerNumber=1 scan=17342		pmid 33968037 f120190823_pf_mda_mb231_rep3_ifn_positive_classii_pool9.ScanId;v=1;d1=17342.17342.2	hcd	0.0055	0.079	0	0	0.006	0.079	FTMS + p NSI d Full ms2 788.3787@hcd32.00 [100.0000-1587.0000]
516 | 909255	26	128	L.FPN[+1038.37512]ASSKEIKTVESITDIR.A	FPNASSKEIKTVESITDIR	19	FPNASSKEIKTVESITDIR,LAD,3@1038.37512	N3(NGlycan / 1038.3751)	HexNAc(2)Hex(3)Fuc(1)	3.2e-16	8e-14	15.5	850.9	52.6065	474.9	474.9	4	794.136	794.133	3.65		3173.52	3173.51	NRagged	3	>sp|P11279|LAMP1_HUMAN Lysosome-associated membrane glycoprotein 1 OS=Homo sapiens OX=9606 GN=LAMP1 PE=1 SV=3	10632	controllerType=0 controllerNumber=1 scan=16281		pmid 33968037 f120190823_pf_mda_mb231_rep3_ifn_positive_classii_pool9.ScanId;v=1;d1=16281.16281.4	hcd	0	0	0	0	7.2e-17	1.8e-14	FTMS + p NSI d Full ms2 794.6371@hcd32.00 [100.0000-2000.0000]
517 | 909215	26	128	L.FPN[+1038.37512]ASSKEIKTVESITDIR.A	FPNASSKEIKTVESITDIR	19	FPNASSKEIKTVESITDIR,LAD,3@1038.37512	N3(NGlycan / 1038.3751)	HexNAc(2)Hex(3)Fuc(1)	9.8e-06	0.0025	5.01	357.6	52.5787	142	142	3	1058.51	1058.51	2.98		3173.52	3173.51	NRagged	3	>sp|P11279|LAMP1_HUMAN Lysosome-associated membrane glycoprotein 1 OS=Homo sapiens OX=9606 GN=LAMP1 PE=1 SV=3	10632	controllerType=0 controllerNumber=1 scan=16269		pmid 33968037 f120190823_pf_mda_mb231_rep3_ifn_positive_classii_pool9.ScanId;v=1;d1=16269.16269.3	hcd	0	0.00096	0	0	1.1e-06	0.001	FTMS + p NSI d Full ms2 1059.1799@hcd32.00 [100.0000-2000.0000]
518 | 909055	26	128	L.FPN[+1038.37512]ASSKEIKTVESITDIR.A	FPNASSKEIKTVESITDIR	19	FPNASSKEIKTVESITDIR,LAD,3@1038.37512	N3(NGlycan / 1038.3751)	HexNAc(2)Hex(3)Fuc(1)	0.0028	0.42	2.55	202.7	52.5061	37.8	37.8	3	1058.51	1058.51	2.52		3173.52	3173.51	NRagged	3	>sp|P11279|LAMP1_HUMAN Lysosome-associated membrane glycoprotein 1 OS=Homo sapiens OX=9606 GN=LAMP1 PE=1 SV=3	10632	controllerType=0 controllerNumber=1 scan=16240		pmid 33968037 f120190823_pf_mda_mb231_rep3_ifn_positive_classii_pool9.ScanId;v=1;d1=16240.16240.3	hcd	0.0059	0.046	0	0	0.006	0.046	FTMS + p NSI d Full ms2 1058.8464@hcd32.00 [100.0000-2000.0000]
1058 | 827687	95	74	T.IPKEQYTIIN[+1038.37512]RTASS.V	IPKEQYTIINRTASS	15	IPKEQYTIINRTASS,TVT,10@1038.37512	N10(NGlycan / 1038.3751)	HexNAc(2)Hex(3)Fuc(1)	0.001	0.2	3	171.4	34.0259	15.7	15.7	3	920.441	920.438	3.88		2759.31	2759.3	Non	10	>sp|P40189|IL6RB_HUMAN Interleukin-6 receptor subunit beta OS=Homo sapiens OX=9606 GN=IL6ST PE=1 SV=2	8638	controllerType=0 controllerNumber=1 scan=8832		pmid 33968037 f120190823_pf_mda_mb231_rep3_ifn_positive_classii_pool9.ScanId;v=1;d1=8832.8832.3	hcd	0.0021	0.027	0.0026	0.029	0.0021	0.027	FTMS + p NSI d Full ms2 921.1099@hcd32.00 [100.0000-2000.0000]
1057 | 827007	95	74	T.IPKEQYTIIN[+1216.42286]RTASS.V	IPKEQYTIINRTASS	15	IPKEQYTIINRTASS,TVT,10@1216.42286	N10(NGlycan / 1216.4229)	HexNAc(2)Hex(5)	1.4e-06	0.00035	5.86	331.3	33.1679	140.5	140.5	3	979.79	979.787	3.58		2937.36	2937.35	Non	10	>sp|P40189|IL6RB_HUMAN Interleukin-6 receptor subunit beta OS=Homo sapiens OX=9606 GN=IL6ST PE=1 SV=2	8638	controllerType=0 controllerNumber=1 scan=8488		pmid 33968037 f120190823_pf_mda_mb231_rep3_ifn_positive_classii_pool9.ScanId;v=1;d1=8488.8488.3	hcd	0	0	0	0	2.1e-07	5.2e-05	FTMS + p NSI d Full ms2 980.1241@hcd32.00 [100.0000-2000.0000]
1690 | 970248	265	414	R.VNHNKYM[+15.99492]VTERATYIGTSN[+1216.42286].W	VNHNKYMVTERATYIGTSN	19	VNHNKYMVTERATYIGTSN,RWS,7@15.99492,19@1216.42286	M7(Oxidation / 15.9949); N19(NGlycan / 1216.4229)	HexNAc(2)Hex(5)	7e-06	0.0017	5.16	319.4	27.389	209.4	209.4	4	858.38	858.376	3.98		3430.5	3430.48	CRagged	19	>sp|Q8IV08|PLD3_HUMAN 5'-3' exonuclease PLD3 OS=Homo sapiens OX=9606 GN=PLD3 PE=1 SV=1	3811	controllerType=0 controllerNumber=1 scan=6174		pmid 33968037 f120190823_pf_mda_mb231_rep3_ifn_positive_classii_pool9.ScanId;v=1;d1=6174.6174.4	hcd	0	0.001	0	0.0017	8.6e-07	0.001	FTMS + p NSI d Full ms2 858.6301@hcd32.00 [100.0000-2000.0000]
1691 | 897298	265	414	R.VNHNKYMVTERATYIGTSN[+1216.42286].W	VNHNKYMVTERATYIGTSN	19	VNHNKYMVTERATYIGTSN,RWS,19@1216.42286	N19(NGlycan / 1216.4229)	HexNAc(2)Hex(5)	0.0032	0.45	2.5	119.5	30.4086	33	33	4	854.38	854.378	3.36		3414.5	3414.49	CRagged	19	>sp|Q8IV08|PLD3_HUMAN 5'-3' exonuclease PLD3 OS=Homo sapiens OX=9606 GN=PLD3 PE=1 SV=1	3811	controllerType=0 controllerNumber=1 scan=7382		pmid 33968037 f120190823_pf_mda_mb231_rep3_ifn_positive_classii_pool9.ScanId;v=1;d1=7382.7382.4	hcd	0.0057	0.058	0.0036	0.071	0.006	0.058	FTMS + p NSI d Full ms2 854.6316@hcd32.00 [100.0000-2000.0000]
1693 | 896098	265	416	N.HNKYM[+15.99492]VTERATYIGTSN[+1216.42286].W	HNKYMVTERATYIGTSN	17	HNKYMVTERATYIGTSN,NWS,5@15.99492,17@1216.42286	M5(Oxidation / 15.9949); N17(NGlycan / 1216.4229)	HexNAc(2)Hex(5)	0.0035	0.47	2.45	94.7	26.9441	34.7	34.7	4	805.1	805.098	1.59		3217.38	3217.37	Non	17	>sp|Q8IV08|PLD3_HUMAN 5'-3' exonuclease PLD3 OS=Homo sapiens OX=9606 GN=PLD3 PE=1 SV=1	3811	controllerType=0 controllerNumber=1 scan=5996		pmid 33968037 f120190823_pf_mda_mb231_rep3_ifn_positive_classii_pool9.ScanId;v=1;d1=5996.5996.4	hcd	0.0056	0.064	0.0036	0.078	0.006	0.064	FTMS + p NSI d Full ms2 805.6033@hcd32.00 [100.0000-2000.0000]
1689 | 970008	265	414	R.VNHNKYM[+15.99492]VTERATYIGTSN[+1378.47569].W	VNHNKYMVTERATYIGTSN	19	VNHNKYMVTERATYIGTSN,RWS,7@15.99492,19@1378.47569	M7(Oxidation / 15.9949); N19(NGlycan / 1378.4757)	HexNAc(2)Hex(6)	0.0044	0.53	2.36	74.1	27.2071	4.2	4.2	4	898.892	898.89	2.78		3592.55	3592.54	CRagged	19	>sp|Q8IV08|PLD3_HUMAN 5'-3' exonuclease PLD3 OS=Homo sapiens OX=9606 GN=PLD3 PE=1 SV=1	3811	controllerType=0 controllerNumber=1 scan=6101		pmid 33968037 f120190823_pf_mda_mb231_rep3_ifn_positive_classii_pool9.ScanId;v=1;d1=6101.6101.4	hcd	0.0061	0.081	0.0046	0.1	0.0061	0.081	FTMS + p NSI d Full ms2 899.1426@hcd32.00 [100.0000-2000.0000]
1688 | 969848	265	414	R.VNHNKYM[+15.99492]VTERATYIGTSN[+1540.52851].W	VNHNKYMVTERATYIGTSN	19	VNHNKYMVTERATYIGTSN,RWS,7@15.99492,19@1540.52851	M7(Oxidation / 15.9949); N19(NGlycan / 1540.5285)	HexNAc(2)Hex(7)	0.0032	0.45	2.5	99.6	27.0195	26.5	26.5	4	939.406	939.403	3.48		3754.6	3754.59	CRagged	19	>sp|Q8IV08|PLD3_HUMAN 5'-3' exonuclease PLD3 OS=Homo sapiens OX=9606 GN=PLD3 PE=1 SV=1	3811	controllerType=0 controllerNumber=1 scan=6026		pmid 33968037 f120190823_pf_mda_mb231_rep3_ifn_positive_classii_pool9.ScanId;v=1;d1=6026.6026.4	hcd	0.0057	0.058	0.0036	0.071	0.006	0.058	FTMS + p NSI d Full ms2 939.6539@hcd32.00 [100.0000-2000.0000]
1686 | 969648	265	414	R.VNHNKYM[+15.99492]VTERATYIGTSN[+1702.58133].W	VNHNKYMVTERATYIGTSN	19	VNHNKYMVTERATYIGTSN,RWS,7@15.99492,19@1702.58133	M7(Oxidation / 15.9949); N19(NGlycan / 1702.5813)	HexNAc(2)Hex(8)	0.00063	0.14	3.2	216.4	26.8674	106.8	106.8	4	979.918	979.916	2.38		3916.65	3916.64	CRagged	19	>sp|Q8IV08|PLD3_HUMAN 5'-3' exonuclease PLD3 OS=Homo sapiens OX=9606 GN=PLD3 PE=1 SV=1	3811	controllerType=0 controllerNumber=1 scan=5965		pmid 33968037 f120190823_pf_mda_mb231_rep3_ifn_positive_classii_pool9.ScanId;v=1;d1=5965.5965.4	hcd	0.0014	0.021	0.0026	0.022	0.0014	0.021	FTMS + p NSI d Full ms2 980.4199@hcd32.00 [100.0000-2000.0000]
1687 | 969608	265	414	R.VNHNKYM[+15.99492]VTERATYIGTSN[+1702.58133].W	VNHNKYMVTERATYIGTSN	19	VNHNKYMVTERATYIGTSN,RWS,7@15.99492,19@1702.58133	M7(Oxidation / 15.9949); N19(NGlycan / 1702.5813)	HexNAc(2)Hex(8)	0.0031	0.45	2.5	109.3	26.8398	16.7	16.7	4	979.919	979.916	2.63		3916.65	3916.64	CRagged	19	>sp|Q8IV08|PLD3_HUMAN 5'-3' exonuclease PLD3 OS=Homo sapiens OX=9606 GN=PLD3 PE=1 SV=1	3811	controllerType=0 controllerNumber=1 scan=5954		pmid 33968037 f120190823_pf_mda_mb231_rep3_ifn_positive_classii_pool9.ScanId;v=1;d1=5954.5954.4	hcd	0.0057	0.057	0.0026	0.022	0.006	0.057	FTMS + p NSI d Full ms2 980.4197@hcd32.00 [100.0000-2000.0000]
1692 | 969048	265	416	N.HNKYM[+15.99492]VTERATYIGTSN[+1702.58133].W	HNKYMVTERATYIGTSN	17	HNKYMVTERATYIGTSN,NWS,5@15.99492,17@1702.58133	M5(Oxidation / 15.9949); N17(NGlycan / 1702.5813)	HexNAc(2)Hex(8)	0.0037	0.49	2.43	67.5	26.4652	0.7	0.7	4	926.639	926.638	1.33		3703.54	3703.53	Non	17	>sp|Q8IV08|PLD3_HUMAN 5'-3' exonuclease PLD3 OS=Homo sapiens OX=9606 GN=PLD3 PE=1 SV=1	3811	controllerType=0 controllerNumber=1 scan=5805		pmid 33968037 f120190823_pf_mda_mb231_rep3_ifn_positive_classii_pool9.ScanId;v=1;d1=5805.5805.4	hcd	0.0056	0.071	0.0035	0.089	0.006	0.071	FTMS + p NSI d Full ms2 927.1431@hcd32.00 [100.0000-2000.0000]
1561 | 987831	214	6	R.LALIQLQISSIKSDN[+1694.60274]VTR.A	LALIQLQISSIKSDNVTR	18	LALIQLQISSIKSDNVTR,RAC,15@1694.60274	N15(NGlycan / 1694.6027)	HexNAc(3)Hex(4)Fuc(1)NeuAc(1)	0.0037	0.49	2.43	243	52.5535	8.6	8.6	4	924.197	924.195	2.65		3693.77	3693.76	Specific	15	>sp|Q9NQR4|NIT2_HUMAN Omega-amidase NIT2 OS=Homo sapiens OX=9606 GN=NIT2 PE=1 SV=1	14477	controllerType=0 controllerNumber=1 scan=16259		pmid 33968037 f120190823_pf_mda_mb231_rep3_ifn_positive_classii_pool9.ScanId;v=1;d1=16259.16259.4	hcd	0.0056	0.072	0.0035	0.088	0.006	0.072	FTMS + p NSI d Full ms2 924.6951@hcd32.00 [100.0000-2000.0000]
597 | 859896	37	128	L.FPN[+714.26948]ASSKEIKTVESITDIR.A	FPNASSKEIKTVESITDIR	19	FPNASSKEIKTVESITDIR,LAD,3@714.26948	N3(NGlycan / 714.2695)	HexNAc(2)Hex(1)Fuc(1)	4.7e-09	1.4e-06	8.33	586.4	53.3146	249.4	249.4	4	713.108	713.106	2.24		2849.41	2849.4	NRagged	3	>sp|P11279|LAMP1_HUMAN Lysosome-associated membrane glycoprotein 1 OS=Homo sapiens OX=9606 GN=LAMP1 PE=1 SV=3	10632	controllerType=0 controllerNumber=1 scan=16608		pmid 33968037 f120190823_pf_mda_mb231_rep3_ifn_positive_classii_pool10.ScanId;v=1;d1=16608.16608.4	hcd	0	0	0	0	6.5e-10	1.9e-07	FTMS + p NSI d Full ms2 713.3588@hcd32.00 [100.0000-2000.0000]
596 | 860018	37	128	L.FPN[+730.26439]ASSKEIKTVESITDIR.A	FPNASSKEIKTVESITDIR	19	FPNASSKEIKTVESITDIR,LAD,3@730.26439	N3(NGlycan / 730.2644)	HexNAc(2)Hex(2)	3.7e-07	0.00011	6.43	445.7	53.5196	158.4	158.4	4	717.108	717.105	4.09		2865.41	2865.4	NRagged	3	>sp|P11279|LAMP1_HUMAN Lysosome-associated membrane glycoprotein 1 OS=Homo sapiens OX=9606 GN=LAMP1 PE=1 SV=3	10632	controllerType=0 controllerNumber=1 scan=16689		pmid 33968037 f120190823_pf_mda_mb231_rep3_ifn_positive_classii_pool10.ScanId;v=1;d1=16689.16689.4	hcd	0	0	0	0	4.9e-08	1.5e-05	FTMS + p NSI d Full ms2 717.1075@hcd32.00 [100.0000-2000.0000]
598 | 708305	37	130	P.N[+730.26439]ASSKEIKTVESITD.I	NASSKEIKTVESITD	15	NASSKEIKTVESITD,PIR,1@730.26439	N1(NGlycan / 730.2644)	HexNAc(2)Hex(2)	6.6e-06	0.002	5.18	249.5	33.5277	51.3	51.3	3	784.705	784.702	3.44		2352.1	2352.09	Non	1	>sp|P11279|LAMP1_HUMAN Lysosome-associated membrane glycoprotein 1 OS=Homo sapiens OX=9606 GN=LAMP1 PE=1 SV=3	10632	controllerType=0 controllerNumber=1 scan=8702		pmid 33968037 f120190823_pf_mda_mb231_rep3_ifn_positive_classii_pool10.ScanId;v=1;d1=8702.8702.3	hcd	0	0.0032	0	0.0013	5.4e-07	0.0033	FTMS + p NSI d Full ms2 785.0397@hcd32.00 [100.0000-2000.0000]
324 | 858374	16	520	E.YPN[+876.32230]ITRLYSLGKSVESR.E	YPNITRLYSLGKSVESR	17	YPNITRLYSLGKSVESR,EEL,3@876.32230	N3(NGlycan / 876.3223)	HexNAc(2)Hex(2)Fuc(1)	3.2e-05	0.0095	4.49	428.9	51.5946	26.4	26.4	4	715.604	715.602	2.24		2859.39	2859.39	NRagged	3	>sp|O75976|CBPD_HUMAN Carboxypeptidase D OS=Homo sapiens OX=9606 GN=CPD PE=1 SV=2	9710	controllerType=0 controllerNumber=1 scan=15921		pmid 33968037 f120190823_pf_mda_mb231_rep3_ifn_positive_classii_pool10.ScanId;v=1;d1=15921.15921.4	hcd	0	0.0063	0	0.0035	1.9e-06	0.0065	FTMS + p NSI d Full ms2 715.8560@hcd32.00 [100.0000-2000.0000]
592 | 925955	37	128	L.FPN[+876.32230]ASSKEIKTVESITDIR.A	FPNASSKEIKTVESITDIR	19	FPNASSKEIKTVESITDIR,LAD,3@876.32230	N3(NGlycan / 876.3223)	HexNAc(2)Hex(2)Fuc(1)	5.7e-20	1.7e-17	19.25	1013.6	53.0615	650.1	650.1	4	753.622	753.62	3.23		3011.47	3011.46	NRagged	3	>sp|P11279|LAMP1_HUMAN Lysosome-associated membrane glycoprotein 1 OS=Homo sapiens OX=9606 GN=LAMP1 PE=1 SV=3	10632	controllerType=0 controllerNumber=1 scan=16507		pmid 33968037 f120190823_pf_mda_mb231_rep3_ifn_positive_classii_pool10.ScanId;v=1;d1=16507.16507.4	hcd	0	0	0	0	2.5e-20	7.5e-18	FTMS + p NSI d Full ms2 753.8731@hcd32.00 [100.0000-2000.0000]
593 | 925755	37	128	L.FPN[+876.32230]ASSKEIKTVESITDIR.A	FPNASSKEIKTVESITDIR	19	FPNASSKEIKTVESITDIR,LAD,3@876.32230	N3(NGlycan / 876.3223)	HexNAc(2)Hex(2)Fuc(1)	5.7e-17	1.7e-14	16.25	877.3	52.777	521.1	521.1	4	753.622	753.62	3.23		3011.47	3011.46	NRagged	3	>sp|P11279|LAMP1_HUMAN Lysosome-associated membrane glycoprotein 1 OS=Homo sapiens OX=9606 GN=LAMP1 PE=1 SV=3	10632	controllerType=0 controllerNumber=1 scan=16392		pmid 33968037 f120190823_pf_mda_mb231_rep3_ifn_positive_classii_pool10.ScanId;v=1;d1=16392.16392.4	hcd	0	0	0	0	1.1e-17	3.1e-15	FTMS + p NSI d Full ms2 754.1240@hcd32.00 [100.0000-2000.0000]
594 | 926035	37	128	L.FPN[+876.32230]ASSKEIKTVESITDIR.A	FPNASSKEIKTVESITDIR	19	FPNASSKEIKTVESITDIR,LAD,3@876.32230	N3(NGlycan / 876.3223)	HexNAc(2)Hex(2)Fuc(1)	1.2e-08	3.7e-06	7.91	554.6	53.0863	340.9	340.9	3	1004.49	1004.49	3.54		3011.47	3011.46	NRagged	3	>sp|P11279|LAMP1_HUMAN Lysosome-associated membrane glycoprotein 1 OS=Homo sapiens OX=9606 GN=LAMP1 PE=1 SV=3	10632	controllerType=0 controllerNumber=1 scan=16516		pmid 33968037 f120190823_pf_mda_mb231_rep3_ifn_positive_classii_pool10.ScanId;v=1;d1=16516.16516.3	hcd	0	0	0	0	1.4e-09	4.4e-07	FTMS + p NSI d Full ms2 1004.8279@hcd32.00 [100.0000-2000.0000]
595 | 925795	37	128	L.FPN[+876.32230]ASSKEIKTVESITDIR.A	FPNASSKEIKTVESITDIR	19	FPNASSKEIKTVESITDIR,LAD,3@876.32230	N3(NGlycan / 876.3223)	HexNAc(2)Hex(2)Fuc(1)	1.6e-05	0.0047	4.8	263.4	52.7977	97.7	97.7	3	1004.49	1004.49	3.78		3011.47	3011.46	NRagged	3	>sp|P11279|LAMP1_HUMAN Lysosome-associated membrane glycoprotein 1 OS=Homo sapiens OX=9606 GN=LAMP1 PE=1 SV=3	10632	controllerType=0 controllerNumber=1 scan=16401		pmid 33968037 f120190823_pf_mda_mb231_rep3_ifn_positive_classii_pool10.ScanId;v=1;d1=16401.16401.3	hcd	0	0.0059	0	0	1.1e-06	0.006	FTMS + p NSI d Full ms2 1004.8282@hcd32.00 [100.0000-2000.0000]
1534 | 799003	193	43	Y.N[+876.32230]LTWKSTNFKTILE.W	NLTWKSTNFKTILE	14	NLTWKSTNFKTILE,YWE,1@876.32230	N1(NGlycan / 876.3223)	HexNAc(2)Hex(2)Fuc(1)	2.6e-07	7.8e-05	6.58	364.3	57.9022	157.5	157.5	3	857.752	857.749	3.43		2571.24	2571.23	Non	1	>sp|P13726|TF_HUMAN Tissue factor OS=Homo sapiens OX=9606 GN=F3 PE=1 SV=1	18035	controllerType=0 controllerNumber=1 scan=18430		pmid 33968037 f120190823_pf_mda_mb231_rep3_ifn_positive_classii_pool10.ScanId;v=1;d1=18430.18430.3	hcd	0	0	0	0	3.8e-08	1.2e-05	FTMS + p NSI d Full ms2 858.0865@hcd32.00 [100.0000-2000.0000]
2154 | 842188	463	441	I.RVNRFN[+892.31722]STEYQVVTR.V	RVNRFNSTEYQVVTR	15	RVNRFNSTEYQVVTR,IVD,6@892.31722	N6(NGlycan / 892.3172)	HexNAc(2)Hex(3)	0.0019	0.0093	2.73	271.7	29.6895	70.3	70.3	4	691.08	691.078	3.18		2761.3	2761.29	NRagged	6	>sp|Q07954|LRP1_HUMAN Prolow-density lipoprotein receptor-related protein 1 OS=Homo sapiens OX=9606 GN=LRP1 PE=1 SV=2	4980	controllerType=0 controllerNumber=1 scan=7163		pmid 33968037 f120190823_pf_mda_mb231_rep3_ifn_positive_classii_pool10.ScanId;v=1;d1=7163.7163.4	hcd	0.0058	0.0063	0.0031	0.0035	0.006	0.0065	FTMS + p NSI d Full ms2 691.3314@hcd32.00 [100.0000-2000.0000]
125 | 864177	3	540	R.RN[+1038.37512]QSLSLLYKVPYVA.Q	RNQSLSLLYKVPYVA	15	RNQSLSLLYKVPYVA,RQE,2@1038.37512	N2(NGlycan / 1038.3751)	HexNAc(2)Hex(3)Fuc(1)	3.3e-06	0.00098	5.48	275.9	58.3793	168.1	168.1	3	930.462	930.458	3.79		2789.37	2789.36	CRagged	2	>sp|Q06481|APLP2_HUMAN Amyloid beta precursor like protein 2 OS=Homo sapiens OX=9606 GN=APLP2 PE=1 SV=2	3533	controllerType=0 controllerNumber=1 scan=18623		pmid 33968037 f120190823_pf_mda_mb231_rep3_ifn_positive_classii_pool10.ScanId;v=1;d1=18623.18623.3	hcd	0	0.0017	0	0.0014	3.1e-07	0.0018	FTMS + p NSI d Full ms2 930.7952@hcd32.00 [100.0000-2000.0000]
382 | 776904	19	74	T.IPKEQYTIIN[+1038.37512]RTA.S	IPKEQYTIINRTA	13	IPKEQYTIINRTA,TSS,10@1038.37512	N10(NGlycan / 1038.3751)	HexNAc(2)Hex(3)Fuc(1)	3.7e-06	0.0011	5.43	346	34.2294	74.4	74.4	3	862.419	862.416	3.14		2585.24	2585.23	Non	10	>sp|P40189|IL6RB_HUMAN Interleukin-6 receptor subunit beta OS=Homo sapiens OX=9606 GN=IL6ST PE=1 SV=2	8638	controllerType=0 controllerNumber=1 scan=8985		pmid 33968037 f120190823_pf_mda_mb231_rep3_ifn_positive_classii_pool10.ScanId;v=1;d1=8985.8985.3	hcd	0	0.0033	0	0.0014	3.4e-07	0.0033	FTMS + p NSI d Full ms2 862.7531@hcd32.00 [100.0000-2000.0000]
383 | 774964	19	74	T.IPKEQYTIIN[+1038.37512]RT.A	IPKEQYTIINRT	12	IPKEQYTIINRT,TAS,10@1038.37512	N10(NGlycan / 1038.3751)	HexNAc(2)Hex(3)Fuc(1)	3.1e-05	0.0092	4.51	343.5	33.2091	44.2	44.2	3	838.739	838.737	2.74		2514.2	2514.2	Non	10	>sp|P40189|IL6RB_HUMAN Interleukin-6 receptor subunit beta OS=Homo sapiens OX=9606 GN=IL6ST PE=1 SV=2	8638	controllerType=0 controllerNumber=1 scan=8574		pmid 33968037 f120190823_pf_mda_mb231_rep3_ifn_positive_classii_pool10.ScanId;v=1;d1=8574.8574.3	hcd	0	0.0063	0	0.0035	1.9e-06	0.0065	FTMS + p NSI d Full ms2 839.0745@hcd32.00 [100.0000-2000.0000]
1533 | 863610	193	43	Y.N[+1038.37512]LTWKSTNFKTILE.W	NLTWKSTNFKTILE	14	NLTWKSTNFKTILE,YWE,1@1038.37512	N1(NGlycan / 1038.3751)	HexNAc(2)Hex(3)Fuc(1)	2.8e-07	8.4e-05	6.55	396.9	57.6159	121	121	3	911.77	911.767	3.59		2733.3	2733.29	Non	1	>sp|P13726|TF_HUMAN Tissue factor OS=Homo sapiens OX=9606 GN=F3 PE=1 SV=1	18035	controllerType=0 controllerNumber=1 scan=18316		pmid 33968037 f120190823_pf_mda_mb231_rep3_ifn_positive_classii_pool10.ScanId;v=1;d1=18316.18316.3	hcd	0	0	0	0	4.2e-08	1.3e-05	FTMS + p NSI d Full ms2 912.1048@hcd32.00 [100.0000-2000.0000]
1864 | 1088566	313	102	T.QPFWGSLTN[+1038.37512]RTRPPSVQVAKTTPFN.T	QPFWGSLTNRTRPPSVQVAKTTPFN	25	QPFWGSLTNRTRPPSVQVAKTTPFN,TTR,9@1038.37512	N9(NGlycan / 1038.3751)	HexNAc(2)Hex(3)Fuc(1)	0.00092	0.21	3.04	225.8	58.1856	90.9	90.9	4	967.723	967.719	3.59		3867.87	3867.85	Non	9	>sp|P28068|DMB_HUMAN HLA class II histocompatibility antigen, DM beta chain OS=Homo sapiens OX=9606 GN=HLA-DMB PE=1 SV=2	8495	controllerType=0 controllerNumber=1 scan=18545		pmid 33968037 f120190823_pf_mda_mb231_rep3_ifn_positive_classii_pool10.ScanId;v=1;d1=18545.18545.4	hcd	0.0054	0.022	0.0032	0.021	0.0056	0.022	FTMS + p NSI d Full ms2 968.2244@hcd32.00 [100.0000-2000.0000]
1731 | 1015323	256	238	K.PILRTLN[+1216.42286]STSPFPSKELAEATK.T	PILRTLNSTSPFPSKELAEATK	22	PILRTLNSTSPFPSKELAEATK,KTL,7@1216.42286	N7(NGlycan / 1216.4229)	HexNAc(2)Hex(5)	1.7e-05	0.0051	4.77	421	68.5374	69	69	4	904.942	904.939	3.03		3616.75	3616.74	Specific	7	>sp|O95477|ABCA1_HUMAN Phospholipid-transporting ATPase ABCA1 OS=Homo sapiens OX=9606 GN=ABCA1 PE=1 SV=3	1360	controllerType=0 controllerNumber=1 scan=22693		pmid 33968037 f120190823_pf_mda_mb231_rep3_ifn_positive_classii_pool10.ScanId;v=1;d1=22693.22693.4	hcd	0	0.0058	0	0.0024	1.2e-06	0.006	FTMS + p NSI d Full ms2 905.4423@hcd32.00 [100.0000-2000.0000]
1732 | 1015043	256	238	K.PILRTLN[+1216.42286]STSPFPSKELAEATK.T	PILRTLNSTSPFPSKELAEATK	22	PILRTLNSTSPFPSKELAEATK,KTL,7@1216.42286	N7(NGlycan / 1216.4229)	HexNAc(2)Hex(5)	0.00064	0.16	3.2	361.6	68.2434	43.3	43.3	4	904.941	904.939	1.48		3616.74	3616.74	Specific	7	>sp|O95477|ABCA1_HUMAN Phospholipid-transporting ATPase ABCA1 OS=Homo sapiens OX=9606 GN=ABCA1 PE=1 SV=3	1360	controllerType=0 controllerNumber=1 scan=22575		pmid 33968037 f120190823_pf_mda_mb231_rep3_ifn_positive_classii_pool10.ScanId;v=1;d1=22575.22575.4	hcd	0.0056	0.017	0	0.0024	0.0056	0.018	FTMS + p NSI d Full ms2 905.4429@hcd32.00 [100.0000-2000.0000]
1733 | 1014963	256	238	K.PILRTLN[+1216.42286]STSPFPSKELAEATK.T	PILRTLNSTSPFPSKELAEATK	22	PILRTLNSTSPFPSKELAEATK,KTL,7@1216.42286	N7(NGlycan / 1216.4229)	HexNAc(2)Hex(5)	0.0042	0.55	2.38	304.6	68.2073	28.4	28.4	4	904.94	904.939	1.01		3616.74	3616.74	Specific	7	>sp|O95477|ABCA1_HUMAN Phospholipid-transporting ATPase ABCA1 OS=Homo sapiens OX=9606 GN=ABCA1 PE=1 SV=3	1360	controllerType=0 controllerNumber=1 scan=22560		pmid 33968037 f120190823_pf_mda_mb231_rep3_ifn_positive_classii_pool10.ScanId;v=1;d1=22560.22560.4	hcd	0.006	0.063	0	0.0024	0.0061	0.063	FTMS + p NSI d Full ms2 905.1910@hcd32.00 [100.0000-2000.0000]
1874 | 986624	320	414	R.VNHNKYM[+15.99492]VTERATYIGTSN[+1216.42286].W	VNHNKYMVTERATYIGTSN	19	VNHNKYMVTERATYIGTSN,RWS,7@15.99492,19@1216.42286	M7(Oxidation / 15.9949); N19(NGlycan / 1216.4229)	HexNAc(2)Hex(5)	0.0022	0.4	2.65	109.1	27.5009	27.9	27.9	4	858.379	858.376	3.05		3430.49	3430.48	CRagged	19	>sp|Q8IV08|PLD3_HUMAN 5'-3' exonuclease PLD3 OS=Homo sapiens OX=9606 GN=PLD3 PE=1 SV=1	3811	controllerType=0 controllerNumber=1 scan=6287		pmid 33968037 f120190823_pf_mda_mb231_rep3_ifn_positive_classii_pool10.ScanId;v=1;d1=6287.6287.4	hcd	0.0057	0.039	0.003	0.042	0.006	0.039	FTMS + p NSI d Full ms2 858.8811@hcd32.00 [100.0000-2000.0000]
2044 | 919922	405	1133	Y.LN[+1216.42286]GTFRLLQKPLRWHDA.L	LNGTFRLLQKPLRWHDA	17	LNGTFRLLQKPLRWHDA,YLL,2@1216.42286	N2(NGlycan / 1216.4229)	HexNAc(2)Hex(5)	0.00011	0.0011	3.94	360.7	45.5864	67.3	67.3	4	821.15	821.148	3.38		3281.58	3281.57	Non	2	>sp|Q9UBG0|MRC2_HUMAN C-type mannose receptor 2 OS=Homo sapiens OX=9606 GN=MRC2 PE=1 SV=2	6527	controllerType=0 controllerNumber=1 scan=13520		pmid 33968037 f120190823_pf_mda_mb231_rep3_ifn_positive_classii_pool10.ScanId;v=1;d1=13520.13520.4	hcd	0.0027	0.0033	0.0012	0.0014	0.0028	0.0033	FTMS + p NSI d Full ms2 821.4013@hcd32.00 [100.0000-2000.0000]
1728 | 1015003	256	238	K.PILRTLN[+1378.47569]STSPFPSKELAEATK.T	PILRTLNSTSPFPSKELAEATK	22	PILRTLNSTSPFPSKELAEATK,KTL,7@1378.47569	N7(NGlycan / 1378.4757)	HexNAc(2)Hex(6)	0.0012	0.27	2.91	419.5	68.2111	34.2	34.2	4	945.454	945.453	1.72		3778.8	3778.79	Specific	7	>sp|O95477|ABCA1_HUMAN Phospholipid-transporting ATPase ABCA1 OS=Homo sapiens OX=9606 GN=ABCA1 PE=1 SV=3	1360	controllerType=0 controllerNumber=1 scan=22562		pmid 33968037 f120190823_pf_mda_mb231_rep3_ifn_positive_classii_pool10.ScanId;v=1;d1=22562.22562.4	hcd	0.006	0.025	0.0031	0.023	0.006	0.025	FTMS + p NSI d Full ms2 945.9550@hcd32.00 [100.0000-2000.0000]
1729 | 1014763	256	238	K.PILRTLN[+1378.47569]STSPFPSKELAEATK.T	PILRTLNSTSPFPSKELAEATK	22	PILRTLNSTSPFPSKELAEATK,KTL,7@1378.47569	N7(NGlycan / 1378.4757)	HexNAc(2)Hex(6)	0.0023	0.41	2.63	298.7	67.9214	13.4	13.4	4	945.454	945.453	1.59		3778.8	3778.79	Specific	7	>sp|O95477|ABCA1_HUMAN Phospholipid-transporting ATPase ABCA1 OS=Homo sapiens OX=9606 GN=ABCA1 PE=1 SV=3	1360	controllerType=0 controllerNumber=1 scan=22447		pmid 33968037 f120190823_pf_mda_mb231_rep3_ifn_positive_classii_pool10.ScanId;v=1;d1=22447.22447.4	hcd	0.0056	0.043	0.0031	0.023	0.006	0.043	FTMS + p NSI d Full ms2 945.9566@hcd32.00 [100.0000-2000.0000]
1726 | 1094526	256	238	K.PILRTLN[+1540.52851]STSPFPSKELAEATK.T	PILRTLNSTSPFPSKELAEATK	22	PILRTLNSTSPFPSKELAEATK,KTL,7@1540.52851	N7(NGlycan / 1540.5285)	HexNAc(2)Hex(7)	0.0018	0.35	2.73	364.8	67.7278	39.8	39.8	4	985.967	985.966	1.38		3940.85	3940.84	Specific	7	>sp|O95477|ABCA1_HUMAN Phospholipid-transporting ATPase ABCA1 OS=Homo sapiens OX=9606 GN=ABCA1 PE=1 SV=3	1360	controllerType=0 controllerNumber=1 scan=22369		pmid 33968037 f120190823_pf_mda_mb231_rep3_ifn_positive_classii_pool10.ScanId;v=1;d1=22369.22369.4	hcd	0.0058	0.031	0.0031	0.032	0.006	0.031	FTMS + p NSI d Full ms2 986.4688@hcd32.00 [100.0000-2000.0000]
1727 | 1095366	256	238	K.PILRTLN[+1540.52851]STSPFPSKELAEATK.T	PILRTLNSTSPFPSKELAEATK	22	PILRTLNSTSPFPSKELAEATK,KTL,7@1540.52851	N7(NGlycan / 1540.5285)	HexNAc(2)Hex(7)	0.0023	0.4	2.64	337.9	68.055	12.3	12.3	4	985.967	985.966	1.38		3940.85	3940.84	Specific	7	>sp|O95477|ABCA1_HUMAN Phospholipid-transporting ATPase ABCA1 OS=Homo sapiens OX=9606 GN=ABCA1 PE=1 SV=3	1360	controllerType=0 controllerNumber=1 scan=22500		pmid 33968037 f120190823_pf_mda_mb231_rep3_ifn_positive_classii_pool10.ScanId;v=1;d1=22500.22500.4	hcd	0.0056	0.04	0.0031	0.032	0.006	0.04	FTMS + p NSI d Full ms2 986.4680@hcd32.00 [100.0000-2000.0000]
1722 | 1094366	256	238	K.PILRTLN[+1702.58133]STSPFPSKELAEATK.T	PILRTLNSTSPFPSKELAEATK	22	PILRTLNSTSPFPSKELAEATK,KTL,7@1702.58133	N7(NGlycan / 1702.5813)	HexNAc(2)Hex(8)	0.00064	0.16	3.2	366.5	67.6011	54.7	54.7	4	1026.48	1026.48	1.84		4102.9	4102.89	Specific	7	>sp|O95477|ABCA1_HUMAN Phospholipid-transporting ATPase ABCA1 OS=Homo sapiens OX=9606 GN=ABCA1 PE=1 SV=3	1360	controllerType=0 controllerNumber=1 scan=22318		pmid 33968037 f120190823_pf_mda_mb231_rep3_ifn_positive_classii_pool10.ScanId;v=1;d1=22318.22318.4	hcd	0.0056	0.017	0.0033	0.015	0.0056	0.018	FTMS + p NSI d Full ms2 1027.2327@hcd32.00 [100.0000-2000.0000]
1723 | 1094926	256	238	K.PILRTLN[+1702.58133]STSPFPSKELAEATK.T	PILRTLNSTSPFPSKELAEATK	22	PILRTLNSTSPFPSKELAEATK,KTL,7@1702.58133	N7(NGlycan / 1702.5813)	HexNAc(2)Hex(8)	0.0043	0.56	2.37	214.3	67.8891	1.1	1.1	4	1026.73	1026.48	2.21	1	4103.91	4102.89	Specific	7	>sp|O95477|ABCA1_HUMAN Phospholipid-transporting ATPase ABCA1 OS=Homo sapiens OX=9606 GN=ABCA1 PE=1 SV=3	1360	controllerType=0 controllerNumber=1 scan=22434		pmid 33968037 f120190823_pf_mda_mb231_rep3_ifn_positive_classii_pool10.ScanId;v=1;d1=22434.22434.4	hcd	0.0058	0.082	0.0033	0.015	0.0061	0.082	FTMS + p NSI d Full ms2 1026.9813@hcd32.00 [100.0000-2000.0000]
1725 | 1095326	256	238	K.PILRTLN[+1581.55506]STSPFPSKELAEATK.T	PILRTLNSTSPFPSKELAEATK	22	PILRTLNSTSPFPSKELAEATK,KTL,7@1581.55506	N7(NGlycan / 1581.5551)	HexNAc(3)Hex(6)	0.0024	0.41	2.63	264.3	68.0251	36.5	36.5	4	996.224	996.222	1.81		3981.88	3981.87	Specific	7	>sp|O95477|ABCA1_HUMAN Phospholipid-transporting ATPase ABCA1 OS=Homo sapiens OX=9606 GN=ABCA1 PE=1 SV=3	1360	controllerType=0 controllerNumber=1 scan=22488		pmid 33968037 f120190823_pf_mda_mb231_rep3_ifn_positive_classii_pool10.ScanId;v=1;d1=22488.22488.4	hcd	0.0056	0.044	0.003	0.047	0.006	0.044	FTMS + p NSI d Full ms2 996.7263@hcd32.00 [100.0000-2000.0000]
1718 | 1101406	256	238	K.PILRTLN[+1872.65048]STSPFPSKELAEATK.T	PILRTLNSTSPFPSKELAEATK	22	PILRTLNSTSPFPSKELAEATK,KTL,7@1872.65048	N7(NGlycan / 1872.6505)	HexNAc(3)Hex(6)NeuAc(1)	0.002	0.37	2.7	264.8	75.8913	7.2	7.2	4	1069	1069	1.92		4272.97	4272.96	Specific	7	>sp|O95477|ABCA1_HUMAN Phospholipid-transporting ATPase ABCA1 OS=Homo sapiens OX=9606 GN=ABCA1 PE=1 SV=3	1360	controllerType=0 controllerNumber=1 scan=25611		pmid 33968037 f120190823_pf_mda_mb231_rep3_ifn_positive_classii_pool10.ScanId;v=1;d1=25611.25611.4	hcd	0.0058	0.032	0.0031	0.033	0.006	0.032	FTMS + p NSI d Full ms2 1069.4985@hcd32.00 [100.0000-2000.0000]
1719 | 1101046	256	238	K.PILRTLN[+1872.65048]STSPFPSKELAEATK.T	PILRTLNSTSPFPSKELAEATK	22	PILRTLNSTSPFPSKELAEATK,KTL,7@1872.65048	N7(NGlycan / 1872.6505)	HexNAc(3)Hex(6)NeuAc(1)	0.0043	0.56	2.37	169.8	75.6061	11.3	11.3	4	1069	1069	2.49		4272.97	4272.96	Specific	7	>sp|O95477|ABCA1_HUMAN Phospholipid-transporting ATPase ABCA1 OS=Homo sapiens OX=9606 GN=ABCA1 PE=1 SV=3	1360	controllerType=0 controllerNumber=1 scan=25499		pmid 33968037 f120190823_pf_mda_mb231_rep3_ifn_positive_classii_pool10.ScanId;v=1;d1=25499.25499.4	hcd	0.0058	0.082	0.0031	0.033	0.0061	0.082	FTMS + p NSI d Full ms2 1069.5006@hcd32.00 [100.0000-2000.0000]
1721 | 1100766	256	238	K.PILRTLN[+1872.65048]STSPFPSKELAEATK.T	PILRTLNSTSPFPSKELAEATK	22	PILRTLNSTSPFPSKELAEATK,KTL,7@1872.65048	N7(NGlycan / 1872.6505)	HexNAc(3)Hex(6)NeuAc(1)	0.0043	0.56	2.37	89.4	75.3068	12	12	4	1069	1069	2.15		4272.97	4272.96	Specific	7	>sp|O95477|ABCA1_HUMAN Phospholipid-transporting ATPase ABCA1 OS=Homo sapiens OX=9606 GN=ABCA1 PE=1 SV=3	1360	controllerType=0 controllerNumber=1 scan=25380		pmid 33968037 f120190823_pf_mda_mb231_rep3_ifn_positive_classii_pool10.ScanId;v=1;d1=25380.25380.4	hcd	0.0058	0.082	0.0031	0.033	0.0061	0.082	FTMS + p NSI d Full ms2 1069.2482@hcd32.00 [100.0000-2000.0000]
780 | 956214	49	128	L.FPN[+203.07937]ASSKEIKTVESITDIR.A	FPNASSKEIKTVESITDIR	19	FPNASSKEIKTVESITDIR,LAD,3@203.07937	N3(NGlycan / 203.0794)	HexNAc(1)	1.6e-07	0.00013	6.8	305.3	53.8992	305.3	305.3	4	585.308	585.309	-1.37		2338.21	2338.21	NRagged	3	>sp|P11279|LAMP1_HUMAN Lysosome-associated membrane glycoprotein 1 OS=Homo sapiens OX=9606 GN=LAMP1 PE=1 SV=3	10632	controllerType=0 controllerNumber=1 scan=16773		f120190906_pf_tnbc_ifn_positive_cii_rep4_pool1.ScanId;v=1;d1=16773.16773.4	hcd	0	0	0	0	2.9e-08	2.5e-05	FTMS + p NSI d Full ms2 585.3083@hcd32.00 [100.0000-2000.0000]
781 | 956134	49	128	L.FPN[+203.07937]ASSKEIKTVESITDIR.A	FPNASSKEIKTVESITDIR	19	FPNASSKEIKTVESITDIR,LAD,3@203.07937	N3(NGlycan / 203.0794)	HexNAc(1)	0.0016	0.58	2.8	30	53.8586	30	30	3	780.076	780.076	-0.38		2338.21	2338.21	NRagged	3	>sp|P11279|LAMP1_HUMAN Lysosome-associated membrane glycoprotein 1 OS=Homo sapiens OX=9606 GN=LAMP1 PE=1 SV=3	10632	controllerType=0 controllerNumber=1 scan=16757		f120190906_pf_tnbc_ifn_positive_cii_rep4_pool1.ScanId;v=1;d1=16757.16757.3	hcd	0.005	0.075	0	0	0.0051	0.075	FTMS + p NSI d Full ms2 780.0759@hcd32.00 [100.0000-2000.0000]
782 | 552709	49	130	P.N[+203.07937]ASSKEIKTVESITD.I	NASSKEIKTVESITD	15	NASSKEIKTVESITD,PIR,1@203.07937	N1(NGlycan / 203.0794)	HexNAc(1)	9.1e-05	0.071	4.04	174.4	33.8812	119.7	119.7	3	608.974	608.974	-0.52		1824.91	1824.91	Non	1	>sp|P11279|LAMP1_HUMAN Lysosome-associated membrane glycoprotein 1 OS=Homo sapiens OX=9606 GN=LAMP1 PE=1 SV=3	10632	controllerType=0 controllerNumber=1 scan=8808		f120190906_pf_tnbc_ifn_positive_cii_rep4_pool1.ScanId;v=1;d1=8808.8808.3	hcd	0	0.014	0	0.0084	5e-06	0.015	FTMS + p NSI d Full ms2 608.9736@hcd32.00 [100.0000-1837.0000]
779 | 955334	49	128	L.FPN[+349.13728]ASSKEIKTVESITDIR.A	FPNASSKEIKTVESITDIR	19	FPNASSKEIKTVESITDIR,LAD,3@349.13728	N3(NGlycan / 349.1373)	HexNAc(1)Fuc(1)	1.8e-07	0.00016	6.73	306.3	53.2976	215.7	215.7	4	621.823	621.823	-0.53		2484.27	2484.27	NRagged	3	>sp|P11279|LAMP1_HUMAN Lysosome-associated membrane glycoprotein 1 OS=Homo sapiens OX=9606 GN=LAMP1 PE=1 SV=3	10632	controllerType=0 controllerNumber=1 scan=16532		f120190906_pf_tnbc_ifn_positive_cii_rep4_pool1.ScanId;v=1;d1=16532.16532.4	hcd	0	0	0	0	3.2e-08	2.7e-05	FTMS + p NSI d Full ms2 622.0734@hcd32.00 [100.0000-2000.0000]
1697 | 961974	204	43	Y.N[+714.26948]LTWKSTNFKTILE.W	NLTWKSTNFKTILE	14	NLTWKSTNFKTILE,YWE,1@714.26948	N1(NGlycan / 714.2695)	HexNAc(2)Hex(1)Fuc(1)	0.00019	0.14	3.72	191.1	57.9209	3.2	3.2	3	803.731	803.732	-0.41		2409.18	2409.18	Non	1	>sp|P13726|TF_HUMAN Tissue factor OS=Homo sapiens OX=9606 GN=F3 PE=1 SV=1	18035	controllerType=0 controllerNumber=1 scan=18372		f120190906_pf_tnbc_ifn_positive_cii_rep4_pool1.ScanId;v=1;d1=18372.18372.3	hcd	0.0021	0.024	0.0014	0.018	0.0021	0.024	FTMS + p NSI d Full ms2 804.0662@hcd32.00 [100.0000-2000.0000]
1696 | 961894	204	43	Y.N[+730.26439]LTWKSTNFKTILE.W	NLTWKSTNFKTILE	14	NLTWKSTNFKTILE,YWE,1@730.26439	N1(NGlycan / 730.2644)	HexNAc(2)Hex(2)	2.9e-07	0.00024	6.54	365.5	57.824	156.3	156.3	3	809.063	809.063	0.08		2425.18	2425.18	Non	1	>sp|P13726|TF_HUMAN Tissue factor OS=Homo sapiens OX=9606 GN=F3 PE=1 SV=1	18035	controllerType=0 controllerNumber=1 scan=18334		f120190906_pf_tnbc_ifn_positive_cii_rep4_pool1.ScanId;v=1;d1=18334.18334.3	hcd	0	0	0	0	4.9e-08	4.2e-05	FTMS + p NSI d Full ms2 809.3978@hcd32.00 [100.0000-2000.0000]
765 | 962697	46	540	R.RN[+876.32230]QSLSLLYKVPYVA.Q	RNQSLSLLYKVPYVA	15	RNQSLSLLYKVPYVA,RQE,2@876.32230	N2(NGlycan / 876.3223)	HexNAc(2)Hex(2)Fuc(1)	8.5e-07	0.00073	6.07	294.2	58.5457	176.2	176.2	3	876.441	876.441	-0.12		2627.31	2627.31	CRagged	2	>sp|Q06481|APLP2_HUMAN Amyloid beta precursor like protein 2 OS=Homo sapiens OX=9606 GN=APLP2 PE=1 SV=2	3533	controllerType=0 controllerNumber=1 scan=18621		f120190906_pf_tnbc_ifn_positive_cii_rep4_pool1.ScanId;v=1;d1=18621.18621.3	hcd	0	0	0	0	1.3e-07	0.00012	FTMS + p NSI d Full ms2 876.7741@hcd32.00 [100.0000-2000.0000]
766 | 962377	46	540	R.RN[+876.32230]QSLSLLYKVPYVA.Q	RNQSLSLLYKVPYVA	15	RNQSLSLLYKVPYVA,RQE,2@876.32230	N2(NGlycan / 876.3223)	HexNAc(2)Hex(2)Fuc(1)	1e-06	0.00086	6	267.2	58.2653	171.8	171.8	3	876.44	876.441	-0.68		2627.31	2627.31	CRagged	2	>sp|Q06481|APLP2_HUMAN Amyloid beta precursor like protein 2 OS=Homo sapiens OX=9606 GN=APLP2 PE=1 SV=2	3533	controllerType=0 controllerNumber=1 scan=18511		f120190906_pf_tnbc_ifn_positive_cii_rep4_pool1.ScanId;v=1;d1=18511.18511.3	hcd	0	0	0	0	1.4e-07	0.00013	FTMS + p NSI d Full ms2 876.7740@hcd32.00 [100.0000-2000.0000]
763 | 1026170	46	540	R.RN[+1038.37512]QSLSLLYKVPYVA.Q	RNQSLSLLYKVPYVA	15	RNQSLSLLYKVPYVA,RQE,2@1038.37512	N2(NGlycan / 1038.3751)	HexNAc(2)Hex(3)Fuc(1)	4.6e-07	0.00039	6.34	304.1	58.0825	172.7	172.7	3	930.457	930.458	-1		2789.36	2789.36	CRagged	2	>sp|Q06481|APLP2_HUMAN Amyloid beta precursor like protein 2 OS=Homo sapiens OX=9606 GN=APLP2 PE=1 SV=2	3533	controllerType=0 controllerNumber=1 scan=18437		f120190906_pf_tnbc_ifn_positive_cii_rep4_pool1.ScanId;v=1;d1=18437.18437.3	hcd	0	0	0	0	7.8e-08	6.7e-05	FTMS + p NSI d Full ms2 930.7915@hcd32.00 [100.0000-2000.0000]
764 | 1025690	46	540	R.RN[+1038.37512]QSLSLLYKVPYVA.Q	RNQSLSLLYKVPYVA	15	RNQSLSLLYKVPYVA,RQE,2@1038.37512	N2(NGlycan / 1038.3751)	HexNAc(2)Hex(3)Fuc(1)	0.00018	0.13	3.76	206.5	57.7961	97.7	97.7	3	930.458	930.458	0.18		2789.36	2789.36	CRagged	2	>sp|Q06481|APLP2_HUMAN Amyloid beta precursor like protein 2 OS=Homo sapiens OX=9606 GN=APLP2 PE=1 SV=2	3533	controllerType=0 controllerNumber=1 scan=18322		f120190906_pf_tnbc_ifn_positive_cii_rep4_pool1.ScanId;v=1;d1=18322.18322.3	hcd	0.0014	0.021	0	0	0.0015	0.021	FTMS + p NSI d Full ms2 930.7916@hcd32.00 [100.0000-2000.0000]
1612 | 1015722	183	413	S.KVPN[+1216.42286]LSLIKVASALDR.E	KVPNLSLIKVASALDR	16	KVPNLSLIKVASALDR,SER,4@1216.42286	N4(NGlycan / 1216.4229)	HexNAc(2)Hex(5)	0.0017	0.59	2.77	78.1	47.4746	30.2	30.2	4	735.873	735.872	1.43		2940.47	2940.47	NRagged	4	>sp|Q6V0I7|FAT4_HUMAN Protocadherin Fat 4 OS=Homo sapiens OX=9606 GN=FAT4 PE=1 SV=2	1348	controllerType=0 controllerNumber=1 scan=14206		f120190906_pf_tnbc_ifn_positive_cii_rep4_pool1.ScanId;v=1;d1=14206.14206.4	hcd	0.005	0.078	0.0023	0.089	0.0051	0.078	FTMS + p NSI d Full ms2 736.6262@hcd32.00 [100.0000-2000.0000]
347 | 852448	14	74	T.IPKEQYTIIN[+1038.37512]RTASSVT.F	IPKEQYTIINRTASSVT	17	IPKEQYTIINRTASSVT,TFT,10@1038.37512	N10(NGlycan / 1038.3751)	HexNAc(2)Hex(3)Fuc(1)	1.8e-08	3.7e-05	7.74	357.7	41.8816	191.6	191.6	3	987.143	987.143	0.17		2959.41	2959.41	Non	10	>sp|P40189|IL6RB_HUMAN Interleukin-6 receptor subunit beta OS=Homo sapiens OX=9606 GN=IL6ST PE=1 SV=2	8638	controllerType=0 controllerNumber=1 scan=10432		f120190906_pf_tnbc_ifn_positive_cii_rep4_pool2.ScanId;v=1;d1=10432.10432.3	hcd	0	0	0	0	3.8e-09	7.8e-06	FTMS + p NSI d Full ms2 987.4767@hcd32.00 [100.0000-2000.0000]
346 | 849648	14	74	T.IPKEQYTIIN[+1054.37004]RTASSVT.F	IPKEQYTIINRTASSVT	17	IPKEQYTIINRTASSVT,TFT,10@1054.37004	N10(NGlycan / 1054.37)	HexNAc(2)Hex(4)	1.6e-08	3.2e-05	7.8	366.8	41.0914	197.3	197.3	3	992.475	992.475	0.32		2975.41	2975.41	Non	10	>sp|P40189|IL6RB_HUMAN Interleukin-6 receptor subunit beta OS=Homo sapiens OX=9606 GN=IL6ST PE=1 SV=2	8638	controllerType=0 controllerNumber=1 scan=10122		f120190906_pf_tnbc_ifn_positive_cii_rep4_pool2.ScanId;v=1;d1=10122.10122.3	hcd	0	0	0	0	3.2e-09	6.7e-06	FTMS + p NSI d Full ms2 992.8089@hcd32.00 [100.0000-2000.0000]
344 | 848688	14	74	T.IPKEQYTIIN[+1216.42286]RTASSVT.F	IPKEQYTIINRTASSVT	17	IPKEQYTIINRTASSVT,TFT,10@1216.42286	N10(NGlycan / 1216.4229)	HexNAc(2)Hex(5)	4.3e-09	8.8e-06	8.37	449.2	40.8446	253.1	253.1	3	1046.49	1046.49	-0.13		3137.46	3137.46	Non	10	>sp|P40189|IL6RB_HUMAN Interleukin-6 receptor subunit beta OS=Homo sapiens OX=9606 GN=IL6ST PE=1 SV=2	8638	controllerType=0 controllerNumber=1 scan=10024		f120190906_pf_tnbc_ifn_positive_cii_rep4_pool2.ScanId;v=1;d1=10024.10024.3	hcd	0	0	0	0	9.1e-10	1.9e-06	FTMS + p NSI d Full ms2 1046.8267@hcd32.00 [100.0000-2000.0000]
345 | 847888	14	74	T.IPKEQYTIIN[+1216.42286]RTASSVT.F	IPKEQYTIINRTASSVT	17	IPKEQYTIINRTASSVT,TFT,10@1216.42286	N10(NGlycan / 1216.4229)	HexNAc(2)Hex(5)	7.3e-09	1.5e-05	8.14	412.9	40.5655	229	229	3	1046.49	1046.49	0.22		3137.46	3137.46	Non	10	>sp|P40189|IL6RB_HUMAN Interleukin-6 receptor subunit beta OS=Homo sapiens OX=9606 GN=IL6ST PE=1 SV=2	8638	controllerType=0 controllerNumber=1 scan=9913		f120190906_pf_tnbc_ifn_positive_cii_rep4_pool2.ScanId;v=1;d1=9913.9913.3	hcd	0	0	0	0	1.4e-09	3e-06	FTMS + p NSI d Full ms2 1046.8260@hcd32.00 [100.0000-2000.0000]
570 | 910642	36	379	R.GVVDSEDLPLN[+1622.58161]ISREMLQQSK.I	GVVDSEDLPLNISREMLQQSK	21	GVVDSEDLPLNISREMLQQSK,RIL,11@1622.58161	N11(NGlycan / 1622.5816)	HexNAc(4)Hex(5)	0.0051	0.91	2.29	30	47.3385	14.2	14.2	3	1327.6	1327.6	-1.01		3980.77	3980.78	Specific	11	>sp|P08238|HS90B_HUMAN Heat shock protein HSP 90-beta OS=Homo sapiens OX=9606 GN=HSP90AB1 PE=1 SV=4	3866	controllerType=0 controllerNumber=1 scan=12564		f120190906_pf_tnbc_ifn_positive_cii_rep4_pool2.ScanId;v=1;d1=12564.12564.3	hcd	0.0071	0.25	0.0034	0.26	0.0072	0.25	FTMS + p NSI d Full ms2 1328.2609@hcd32.00 [100.0000-2000.0000]
214 | 692921	20	697	T.APPEAEYSGLVRHPGN[+1038.37512]FS.S	APPEAEYSGLVRHPGNFS	18	APPEAEYSGLVRHPGNFS,TSL,16@1038.37512	N16(NGlycan / 1038.3751)	HexNAc(2)Hex(3)Fuc(1)	1.1e-07	0.00031	6.94	264.9	45.3867	115.7	115.7	3	989.441	989.44	0.8		2966.31	2966.3	Non	16	>sp|P08648|ITA5_HUMAN Integrin alpha-5 OS=Homo sapiens OX=9606 GN=ITGA5 PE=1 SV=2	8131	controllerType=0 controllerNumber=1 scan=9309		f120190906_pf_tnbc_ifn_positive_cii_rep4_pool3.ScanId;v=1;d1=9309.9309.3	hcd	0	0	0	0	1.7e-08	4.6e-05	FTMS + p NSI d Full ms2 989.7744@hcd32.00 [100.0000-2000.0000]
176 | 534857	39	82	F.SSVLTLTN[+892.31722]LTGLDTGEYFC.T	SSVLTLTNLTGLDTGEYFC	19	SSVLTLTNLTGLDTGEYFC,FTH,8@892.31722	N8(NGlycan / 892.3172)	HexNAc(2)Hex(3)	1.4e-05	0.2	4.86	91.8	69.262	68.9	68.9	3	976.103	976.102	0.99		2926.29	2926.29	Non	8	>sp|P09619|PGFRB_HUMAN Platelet-derived growth factor receptor beta OS=Homo sapiens OX=9606 GN=PDGFRB PE=1 SV=1	11955	controllerType=0 controllerNumber=1 scan=14103		f120190906_pf_tnbc_ifn_positive_cii_rep4_pool4.ScanId;v=1;d1=14103.14103.3	hcd	0	0.075	0	0.051	1.6e-06	0.076	FTMS + p NSI d Full ms2 976.4370@hcd32.00 [100.0000-2000.0000]
175 | 531057	39	82	F.SSVLTLTN[+1378.47569]LTGLDTGEYFC.T	SSVLTLTNLTGLDTGEYFC	19	SSVLTLTNLTGLDTGEYFC,FTH,8@1378.47569	N8(NGlycan / 1378.4757)	HexNAc(2)Hex(6)	6e-05	0.52	4.22	30	67.7859	9.4	9.4	3	1138.16	1138.15	1.25		3412.45	3412.45	Non	8	>sp|P09619|PGFRB_HUMAN Platelet-derived growth factor receptor beta OS=Homo sapiens OX=9606 GN=PDGFRB PE=1 SV=1	11955	controllerType=0 controllerNumber=1 scan=13663		f120190906_pf_tnbc_ifn_positive_cii_rep4_pool4.ScanId;v=1;d1=13663.13663.3	hcd	0	0.12	0	0.092	5.1e-06	0.13	FTMS + p NSI d Full ms2 1138.4902@hcd32.00 [100.0000-2000.0000]
174 | 563853	39	82	F.SSVLTLTN[+1540.52851]LTGLDTGEYFC.T	SSVLTLTNLTGLDTGEYFC	19	SSVLTLTNLTGLDTGEYFC,FTH,8@1540.52851	N8(NGlycan / 1540.5285)	HexNAc(2)Hex(7)	1.4e-05	0.2	4.86	137.6	67.5347	77.6	77.6	3	1192.17	1192.17	0.99		3574.51	3574.5	Non	8	>sp|P09619|PGFRB_HUMAN Platelet-derived growth factor receptor beta OS=Homo sapiens OX=9606 GN=PDGFRB PE=1 SV=1	11955	controllerType=0 controllerNumber=1 scan=13573		f120190906_pf_tnbc_ifn_positive_cii_rep4_pool4.ScanId;v=1;d1=13573.13573.3	hcd	0	0.075	0	0.051	1.5e-06	0.076	FTMS + p NSI d Full ms2 1192.5081@hcd32.00 [100.0000-2000.0000]
326 | 612556	49	128	L.FPN[+876.32230]ASSKEIKTVESITD.I	FPNASSKEIKTVESITD	17	FPNASSKEIKTVESITD,LIR,3@876.32230	N3(NGlycan / 876.3223)	HexNAc(2)Hex(2)Fuc(1)	1.2e-10	4.6e-06	9.93	421.2	47.0225	216	216	3	914.763	914.762	1.28		2742.27	2742.27	Non	3	>sp|P11279|LAMP1_HUMAN Lysosome-associated membrane glycoprotein 1 OS=Homo sapiens OX=9606 GN=LAMP1 PE=1 SV=3	10632	controllerType=0 controllerNumber=1 scan=9660		f120190906_pf_tnbc_ifn_positive_cii_rep4_pool5.ScanId;v=1;d1=9660.9660.3	hcd	0	0	0	0	3e-11	1.2e-06	FTMS + p NSI d Full ms2 915.0973@hcd32.00 [100.0000-2000.0000]
529 | 782454	28	1079	R.IWN[+1216.42286]GTFASSTFQTVQ.L	IWNGTFASSTFQTVQ	15	IWNGTFASSTFQTVQ,RLT,3@1216.42286	N3(NGlycan / 1216.4229)	HexNAc(2)Hex(5)	2.2e-09	3.9e-06	8.66	494.8	74.542	410.5	410.5	3	968.418	968.417	1.19		2903.24	2903.24	CRagged	3	>sp|P17301|ITA2_HUMAN Integrin alpha-2 OS=Homo sapiens OX=9606 GN=ITGA2 PE=1 SV=2	7374	controllerType=0 controllerNumber=1 scan=19175		f120190906_pf_tnbc_ifn_positive_cii_rep4_pool7.ScanId;v=1;d1=19175.19175.3	hcd	0	0	0	0	4e-10	7.3e-07	FTMS + p NSI d Full ms2 968.7520@hcd32.00 [100.0000-2000.0000]
530 | 783294	28	1079	R.IWN[+1216.42286]GTFASSTFQTVQ.L	IWNGTFASSTFQTVQ	15	IWNGTFASSTFQTVQ,RLT,3@1216.42286	N3(NGlycan / 1216.4229)	HexNAc(2)Hex(5)	2.6e-07	0.00047	6.58	240	74.7998	212.6	212.6	3	968.417	968.417	0.68		2903.24	2903.24	CRagged	3	>sp|P17301|ITA2_HUMAN Integrin alpha-2 OS=Homo sapiens OX=9606 GN=ITGA2 PE=1 SV=2	7374	controllerType=0 controllerNumber=1 scan=19278		f120190906_pf_tnbc_ifn_positive_cii_rep4_pool7.ScanId;v=1;d1=19278.19278.3	hcd	0	0	0	0	2.9e-08	5.2e-05	FTMS + p NSI d Full ms2 968.7517@hcd32.00 [100.0000-2000.0000]
528 | 780974	28	1079	R.IWN[+1378.47569]GTFASSTFQTVQ.L	IWNGTFASSTFQTVQ	15	IWNGTFASSTFQTVQ,RLT,3@1378.47569	N3(NGlycan / 1378.4757)	HexNAc(2)Hex(6)	7.1e-08	0.00013	7.15	343.3	74.2186	290.7	290.7	3	1022.43	1022.43	0.86		3065.29	3065.29	CRagged	3	>sp|P17301|ITA2_HUMAN Integrin alpha-2 OS=Homo sapiens OX=9606 GN=ITGA2 PE=1 SV=2	7374	controllerType=0 controllerNumber=1 scan=19045		f120190906_pf_tnbc_ifn_positive_cii_rep4_pool7.ScanId;v=1;d1=19045.19045.3	hcd	0	0	0	0	1.1e-08	2e-05	FTMS + p NSI d Full ms2 1022.7693@hcd32.00 [100.0000-2000.0000]
526 | 778294	28	1079	R.IWN[+1540.52851]GTFASSTFQTVQ.L	IWNGTFASSTFQTVQ	15	IWNGTFASSTFQTVQ,RLT,3@1540.52851	N3(NGlycan / 1540.5285)	HexNAc(2)Hex(7)	0.00055	0.49	3.26	48.1	73.4998	48.1	48.1	3	1076.45	1076.45	0.5		3227.34	3227.34	CRagged	3	>sp|P17301|ITA2_HUMAN Integrin alpha-2 OS=Homo sapiens OX=9606 GN=ITGA2 PE=1 SV=2	7374	controllerType=0 controllerNumber=1 scan=18762		f120190906_pf_tnbc_ifn_positive_cii_rep4_pool7.ScanId;v=1;d1=18762.18762.3	hcd	0.0058	0.057	0.0077	0.059	0.0058	0.058	FTMS + p NSI d Full ms2 1076.7865@hcd32.00 [100.0000-2000.0000]
527 | 779374	28	1079	R.IWN[+1540.52851]GTFASSTFQTVQ.L	IWNGTFASSTFQTVQ	15	IWNGTFASSTFQTVQ,RLT,3@1540.52851	N3(NGlycan / 1540.5285)	HexNAc(2)Hex(7)	0.0017	0.74	2.78	30	73.8114	30	30	3	1076.45	1076.45	0.39		3227.34	3227.34	CRagged	3	>sp|P17301|ITA2_HUMAN Integrin alpha-2 OS=Homo sapiens OX=9606 GN=ITGA2 PE=1 SV=2	7374	controllerType=0 controllerNumber=1 scan=18885		f120190906_pf_tnbc_ifn_positive_cii_rep4_pool7.ScanId;v=1;d1=18885.18885.3	hcd	0.0083	0.1	0.0077	0.059	0.0084	0.1	FTMS + p NSI d Full ms2 1077.1213@hcd32.00 [100.0000-2000.0000]
525 | 776774	28	1079	R.IWN[+1702.58133]GTFASSTFQTVQ.L	IWNGTFASSTFQTVQ	15	IWNGTFASSTFQTVQ,RLT,3@1702.58133	N3(NGlycan / 1702.5813)	HexNAc(2)Hex(8)	0.0017	0.75	2.77	30	73.1419	6.8	6.8	3	1130.47	1130.47	0.02		3389.39	3389.39	CRagged	3	>sp|P17301|ITA2_HUMAN Integrin alpha-2 OS=Homo sapiens OX=9606 GN=ITGA2 PE=1 SV=2	7374	controllerType=0 controllerNumber=1 scan=18625		f120190906_pf_tnbc_ifn_positive_cii_rep4_pool7.ScanId;v=1;d1=18625.18625.3	hcd	0.0083	0.1	0.0072	0.13	0.0084	0.1	FTMS + p NSI d Full ms2 1131.1381@hcd32.00 [100.0000-2000.0000]
524 | 818434	28	1079	R.IWN[+1864.63416]GTFASSTFQTVQ.L	IWNGTFASSTFQTVQ	15	IWNGTFASSTFQTVQ,RLT,3@1864.63416	N3(NGlycan / 1864.6342)	HexNAc(2)Hex(9)	0.0032	0.85	2.5	30	73.0342	0.9	0.9	3	1184.49	1184.49	1.46		3551.45	3551.45	CRagged	3	>sp|P17301|ITA2_HUMAN Integrin alpha-2 OS=Homo sapiens OX=9606 GN=ITGA2 PE=1 SV=2	7374	controllerType=0 controllerNumber=1 scan=18582		f120190906_pf_tnbc_ifn_positive_cii_rep4_pool7.ScanId;v=1;d1=18582.18582.3	hcd	0.0092	0.16	0.0068	0.19	0.0093	0.16	FTMS + p NSI d Full ms2 1184.8224@hcd32.00 [100.0000-2000.0000]
873 | 747406	67	566	F.PVNNYYN[+203.07937]DTEKLQRAQ.A	PVNNYYNDTEKLQRAQ	16	PVNNYYNDTEKLQRAQ,FAW,7@203.07937	N7(NGlycan / 203.0794)	HexNAc(1)	0.00017	0.26	3.78	62.4	32.8811	62.4	62.4	3	719.348	719.347	1.67		2156.03	2156.03	Non	7	>sp|O15118|NPC1_HUMAN NPC intracellular cholesterol transporter 1 OS=Homo sapiens OX=9606 GN=NPC1 PE=1 SV=2	7916	controllerType=0 controllerNumber=1 scan=7836		f120190906_pf_tnbc_ifn_positive_cii_rep4_pool8.ScanId;v=1;d1=7836.7836.3	hcd	0	0.04	0	0.031	1.9e-05	0.041	FTMS + p NSI d Full ms2 719.6818@hcd32.00 [100.0000-2000.0000]
874 | 671435	67	569	N.NYYN[+203.07937]DTEKLQRAQA.W	NYYNDTEKLQRAQA	14	NYYNDTEKLQRAQA,NWE,4@203.07937	N4(NGlycan / 203.0794)	HexNAc(1)	0.00027	0.36	3.57	55.8	30.1435	43.2	43.2	3	639.639	639.638	1.42		1916.9	1916.9	Non	4	>sp|O15118|NPC1_HUMAN NPC intracellular cholesterol transporter 1 OS=Homo sapiens OX=9606 GN=NPC1 PE=1 SV=2	7916	controllerType=0 controllerNumber=1 scan=6792		f120190906_pf_tnbc_ifn_positive_cii_rep4_pool8.ScanId;v=1;d1=6792.6792.3	hcd	0.0019	0.059	0.0021	0.06	0.0019	0.059	FTMS + p NSI d Full ms2 639.6384@hcd32.00 [100.0000-1929.0000]
872 | 820921	67	566	F.PVNNYYN[+568.21157]DTEKLQRAQ.A	PVNNYYNDTEKLQRAQ	16	PVNNYYNDTEKLQRAQ,FAW,7@568.21157	N7(NGlycan / 568.2116)	HexNAc(2)Hex(1)	6.4e-06	0.014	5.19	187.1	32.6879	77.1	77.1	3	841.058	841.057	0.95		2521.16	2521.16	Non	7	>sp|O15118|NPC1_HUMAN NPC intracellular cholesterol transporter 1 OS=Homo sapiens OX=9606 GN=NPC1 PE=1 SV=2	7916	controllerType=0 controllerNumber=1 scan=7766		f120190906_pf_tnbc_ifn_positive_cii_rep4_pool8.ScanId;v=1;d1=7766.7766.3	hcd	0	0.0068	0	0.0052	5.6e-07	0.0069	FTMS + p NSI d Full ms2 841.3922@hcd32.00 [100.0000-2000.0000]
814 | 895719	57	416	R.VLLRSNSDNNLN[+2026.68698].A	VLLRSNSDNNLN	12	VLLRSNSDNNLN,RAS,12@2026.68698	N12(NGlycan / 2026.687)	HexNAc(2)Hex(10)	0.0085	0.95	2.07	30	38.7094	0.6	0.6	3	1129.14	1129.13	0.5		3385.39	3385.39	CRagged	12	>sp|Q9UPX8|SHAN2_HUMAN SH3 and multiple ankyrin repeat domains protein 2 OS=Homo sapiens OX=9606 GN=SHANK2 PE=1 SV=4	15161	controllerType=0 controllerNumber=1 scan=9966		f120190906_pf_tnbc_ifn_positive_cii_rep4_pool8.ScanId;v=1;d1=9966.9966.3	hcd	0.0098	0.23	0.0036	0.24	0.0098	0.23	FTMS + p NSI d Full ms2 1129.4685@hcd32.00 [100.0000-2000.0000]
870 | 820281	67	566	F.PVNNYYN[+730.26439]DTEKLQRAQ.A	PVNNYYNDTEKLQRAQ	16	PVNNYYNDTEKLQRAQ,FAW,7@730.26439	N7(NGlycan / 730.2644)	HexNAc(2)Hex(2)	1.1e-07	0.00024	6.95	248.8	32.3757	144.1	144.1	3	895.075	895.075	0.45		2683.21	2683.21	Non	7	>sp|O15118|NPC1_HUMAN NPC intracellular cholesterol transporter 1 OS=Homo sapiens OX=9606 GN=NPC1 PE=1 SV=2	7916	controllerType=0 controllerNumber=1 scan=7654		f120190906_pf_tnbc_ifn_positive_cii_rep4_pool8.ScanId;v=1;d1=7654.7654.3	hcd	0	0	0	0	1.8e-08	3.8e-05	FTMS + p NSI d Full ms2 895.4097@hcd32.00 [100.0000-2000.0000]
871 | 819721	67	566	F.PVNNYYN[+730.26439]DTEKLQRAQ.A	PVNNYYNDTEKLQRAQ	16	PVNNYYNDTEKLQRAQ,FAW,7@730.26439	N7(NGlycan / 730.2644)	HexNAc(2)Hex(2)	0.0001	0.17	4	103	32.1228	28.3	28.3	3	895.076	895.075	0.79		2683.21	2683.21	Non	7	>sp|O15118|NPC1_HUMAN NPC intracellular cholesterol transporter 1 OS=Homo sapiens OX=9606 GN=NPC1 PE=1 SV=2	7916	controllerType=0 controllerNumber=1 scan=7556		f120190906_pf_tnbc_ifn_positive_cii_rep4_pool8.ScanId;v=1;d1=7556.7556.3	hcd	0	0.031	0	0	8.8e-06	0.031	FTMS + p NSI d Full ms2 895.4096@hcd32.00 [100.0000-2000.0000]
1198 | 852754	185	242	G.KAIWTLNPNYLSN[+1038.37512]GT.L	KAIWTLNPNYLSNGT	15	KAIWTLNPNYLSNGT,GLA,13@1038.37512	N13(NGlycan / 1038.3751)	HexNAc(2)Hex(3)Fuc(1)	2.8e-06	0.0058	5.56	195.4	64.5383	186.1	186.1	3	910.755	910.755	0.37		2730.25	2730.25	Non	13	>sp|A2RU67|F234B_HUMAN Protein FAM234B OS=Homo sapiens OX=9606 GN=FAM234B PE=1 SV=1	6082	controllerType=0 controllerNumber=1 scan=19509		f120190906_pf_tnbc_ifn_positive_cii_rep4_pool8.ScanId;v=1;d1=19509.19509.3	hcd	0	0.003	0	0.0029	2.4e-07	0.0032	FTMS + p NSI d Full ms2 911.0893@hcd32.00 [100.0000-2000.0000]
150 | 692606	9	566	F.PVNNYYN[+203.07937]DTEKLQRAQA.W	PVNNYYNDTEKLQRAQA	17	PVNNYYNDTEKLQRAQA,FWE,7@203.07937	N7(NGlycan / 203.0794)	HexNAc(1)	9.2e-10	1.1e-05	9.04	442.5	34.5658	436.3	436.3	3	743.025	743.026	-0.22		2227.06	2227.06	Non	7	>sp|O15118|NPC1_HUMAN NPC intracellular cholesterol transporter 1 OS=Homo sapiens OX=9606 GN=NPC1 PE=1 SV=2	7916	controllerType=0 controllerNumber=1 scan=7941		f120190906_pf_tnbc_ifn_positive_cii_rep4_pool9.ScanId;v=1;d1=7941.7941.3	hcd	0	0	0	0	1.8e-10	2.1e-06	FTMS + p NSI d Full ms2 743.3597@hcd32.00 [100.0000-2000.0000]
151 | 691966	9	566	F.PVNNYYN[+203.07937]DTEKLQRAQA.W	PVNNYYNDTEKLQRAQA	17	PVNNYYNDTEKLQRAQA,FWE,7@203.07937	N7(NGlycan / 203.0794)	HexNAc(1)	1.4e-09	1.6e-05	8.87	442.1	34.3144	407	407	3	743.026	743.026	0.44		2227.06	2227.06	Non	7	>sp|O15118|NPC1_HUMAN NPC intracellular cholesterol transporter 1 OS=Homo sapiens OX=9606 GN=NPC1 PE=1 SV=2	7916	controllerType=0 controllerNumber=1 scan=7846		f120190906_pf_tnbc_ifn_positive_cii_rep4_pool9.ScanId;v=1;d1=7846.7846.3	hcd	0	0	0	0	3e-10	3.5e-06	FTMS + p NSI d Full ms2 743.0253@hcd32.00 [100.0000-2000.0000]
152 | 689486	9	566	F.PVNNYYN[+203.07937]DTEKLQRAQ.A	PVNNYYNDTEKLQRAQ	16	PVNNYYNDTEKLQRAQ,FAW,7@203.07937	N7(NGlycan / 203.0794)	HexNAc(1)	8.6e-08	0.001	7.07	309.1	32.8957	234.1	234.1	3	719.346	719.347	-0.45		2156.02	2156.03	Non	7	>sp|O15118|NPC1_HUMAN NPC intracellular cholesterol transporter 1 OS=Homo sapiens OX=9606 GN=NPC1 PE=1 SV=2	7916	controllerType=0 controllerNumber=1 scan=7326		f120190906_pf_tnbc_ifn_positive_cii_rep4_pool9.ScanId;v=1;d1=7326.7326.3	hcd	0	0	0	0	1.9e-08	0.00022	FTMS + p NSI d Full ms2 719.3466@hcd32.00 [100.0000-2000.0000]
153 | 689006	9	566	F.PVNNYYN[+203.07937]DTEKLQRAQ.A	PVNNYYNDTEKLQRAQ	16	PVNNYYNDTEKLQRAQ,FAW,7@203.07937	N7(NGlycan / 203.0794)	HexNAc(1)	1.9e-05	0.18	4.72	170.5	32.641	142.7	142.7	3	719.347	719.347	0.14		2156.03	2156.03	Non	7	>sp|O15118|NPC1_HUMAN NPC intracellular cholesterol transporter 1 OS=Homo sapiens OX=9606 GN=NPC1 PE=1 SV=2	7916	controllerType=0 controllerNumber=1 scan=7232		f120190906_pf_tnbc_ifn_positive_cii_rep4_pool9.ScanId;v=1;d1=7232.7232.3	hcd	0	0.033	0	0	1.4e-06	0.034	FTMS + p NSI d Full ms2 719.6808@hcd32.00 [100.0000-2000.0000]
590 | 663272	76	1079	R.IWN[+203.07937]GTFASSTFQTVQ.L	IWNGTFASSTFQTVQ	15	IWNGTFASSTFQTVQ,RLT,3@203.07937	N3(NGlycan / 203.0794)	HexNAc(1)	0.0063	0.99	2.2	30	79.4905	10.5	10.5	2	945.449	945.449	-0.18		1889.89	1889.89	CRagged	3	>sp|P17301|ITA2_HUMAN Integrin alpha-2 OS=Homo sapiens OX=9606 GN=ITGA2 PE=1 SV=2	7374	controllerType=0 controllerNumber=1 scan=22433		f120190906_pf_tnbc_ifn_positive_cii_rep4_pool9.ScanId;v=1;d1=22433.22433.2	hcd	0.01	0.4	0.0086	0.39	0.01	0.4	FTMS + p NSI d Full ms2 945.4498@hcd32.00 [100.0000-1901.0000]
149 | 767157	9	566	F.PVNNYYN[+568.21157]DTEKLQRAQA.W	PVNNYYNDTEKLQRAQA	17	PVNNYYNDTEKLQRAQA,FWE,7@568.21157	N7(NGlycan / 568.2116)	HexNAc(2)Hex(1)	9.5e-06	0.1	5.02	164.6	34.355	33.1	33.1	3	864.736	864.736	-0.24		2592.19	2592.19	Non	7	>sp|O15118|NPC1_HUMAN NPC intracellular cholesterol transporter 1 OS=Homo sapiens OX=9606 GN=NPC1 PE=1 SV=2	7916	controllerType=0 controllerNumber=1 scan=7862		f120190906_pf_tnbc_ifn_positive_cii_rep4_pool9.ScanId;v=1;d1=7862.7862.3	hcd	0	0.021	0	0.0078	7.8e-07	0.022	FTMS + p NSI d Full ms2 865.0701@hcd32.00 [100.0000-2000.0000]
147 | 765997	9	566	F.PVNNYYN[+730.26439]DTEKLQRAQA.W	PVNNYYNDTEKLQRAQA	17	PVNNYYNDTEKLQRAQA,FWE,7@730.26439	N7(NGlycan / 730.2644)	HexNAc(2)Hex(2)	3.8e-10	4.5e-06	9.42	544.8	33.8496	350.4	350.4	3	918.754	918.754	0.34		2754.25	2754.25	Non	7	>sp|O15118|NPC1_HUMAN NPC intracellular cholesterol transporter 1 OS=Homo sapiens OX=9606 GN=NPC1 PE=1 SV=2	7916	controllerType=0 controllerNumber=1 scan=7679		f120190906_pf_tnbc_ifn_positive_cii_rep4_pool9.ScanId;v=1;d1=7679.7679.3	hcd	0	0	0	0	5.8e-11	6.8e-07	FTMS + p NSI d Full ms2 919.0883@hcd32.00 [100.0000-2000.0000]
148 | 766117	9	566	F.PVNNYYN[+730.26439]DTEKLQRAQA.W	PVNNYYNDTEKLQRAQA	17	PVNNYYNDTEKLQRAQA,FWE,7@730.26439	N7(NGlycan / 730.2644)	HexNAc(2)Hex(2)	2.5e-05	0.23	4.61	30	33.8637	24.3	24.3	4	689.318	689.317	0.43		2754.25	2754.25	Non	7	>sp|O15118|NPC1_HUMAN NPC intracellular cholesterol transporter 1 OS=Homo sapiens OX=9606 GN=NPC1 PE=1 SV=2	7916	controllerType=0 controllerNumber=1 scan=7684		f120190906_pf_tnbc_ifn_positive_cii_rep4_pool9.ScanId;v=1;d1=7684.7684.4	hcd	0	0.06	0	0	6.1e-06	0.06	FTMS + p NSI d Full ms2 689.5682@hcd32.00 [100.0000-2000.0000]
429 | 809095	40	764	W.QEQIVSDPFLVVSN[+876.32230]TS.T	QEQIVSDPFLVVSNTS	16	QEQIVSDPFLVVSNTS,WTF,14@876.32230	N14(NGlycan / 876.3223)	HexNAc(2)Hex(2)Fuc(1)	3.9e-07	0.0046	6.41	324	82.9446	264.9	264.9	3	880.408	880.408	0.78		2639.21	2639.21	Non	14	>sp|P32004|L1CAM_HUMAN Neural cell adhesion molecule L1 OS=Homo sapiens OX=9606 GN=L1CAM PE=1 SV=2	6618	controllerType=0 controllerNumber=1 scan=23472		f120190906_pf_tnbc_ifn_positive_cii_rep4_pool9.ScanId;v=1;d1=23472.23472.3	hcd	0	0	0	0	6.3e-08	0.00087	FTMS + p NSI d Full ms2 880.7421@hcd32.00 [100.0000-2000.0000]
430 | 809135	40	764	W.QEQIVSDPFLVVSN[+876.32230]TS.T	QEQIVSDPFLVVSNTS	16	QEQIVSDPFLVVSNTS,WTF,14@876.32230	N14(NGlycan / 876.3223)	HexNAc(2)Hex(2)Fuc(1)	0.00014	0.62	3.86	30	82.949	9.2	9.2	2	1320.11	1320.11	0.03		2639.21	2639.21	Non	14	>sp|P32004|L1CAM_HUMAN Neural cell adhesion molecule L1 OS=Homo sapiens OX=9606 GN=L1CAM PE=1 SV=2	6618	controllerType=0 controllerNumber=1 scan=23473		f120190906_pf_tnbc_ifn_positive_cii_rep4_pool9.ScanId;v=1;d1=23473.23473.2	hcd	0	0.15	0	0	1.9e-05	0.15	FTMS + p NSI d Full ms2 1320.6090@hcd32.00 [100.0000-2000.0000]
431 | 809575	40	764	W.QEQIVSDPFLVVSN[+876.32230]TS.T	QEQIVSDPFLVVSNTS	16	QEQIVSDPFLVVSNTS,WTF,14@876.32230	N14(NGlycan / 876.3223)	HexNAc(2)Hex(2)Fuc(1)	0.00068	0.89	3.17	30	83.1999	30	30	3	880.409	880.408	1.2		2639.21	2639.21	Non	14	>sp|P32004|L1CAM_HUMAN Neural cell adhesion molecule L1 OS=Homo sapiens OX=9606 GN=L1CAM PE=1 SV=2	6618	controllerType=0 controllerNumber=1 scan=23544		f120190906_pf_tnbc_ifn_positive_cii_rep4_pool9.ScanId;v=1;d1=23544.23544.3	hcd	0	0.23	0	0	3.6e-05	0.23	FTMS + p NSI d Full ms2 880.7431@hcd32.00 [100.0000-2000.0000]
333 | 792014	27	540	R.RN[+1038.37512]QSLSLLYKVPYVAQ.E	RNQSLSLLYKVPYVAQ	16	RNQSLSLLYKVPYVAQ,REI,2@1038.37512	N2(NGlycan / 1038.3751)	HexNAc(2)Hex(3)Fuc(1)	4.3e-07	0.005	6.37	310.5	57.6795	116.5	116.5	3	973.145	973.144	0.13		2917.42	2917.42	CRagged	2	>sp|Q06481|APLP2_HUMAN Amyloid beta precursor like protein 2 OS=Homo sapiens OX=9606 GN=APLP2 PE=1 SV=2	3533	controllerType=0 controllerNumber=1 scan=15759		f120190906_pf_tnbc_ifn_positive_cii_rep4_pool9.ScanId;v=1;d1=15759.15759.3	hcd	0	0	0	0	7.6e-08	0.001	FTMS + p NSI d Full ms2 973.4793@hcd32.00 [100.0000-2000.0000]
334 | 792134	27	540	R.RN[+1038.37512]QSLSLLYKVPYVAQ.E	RNQSLSLLYKVPYVAQ	16	RNQSLSLLYKVPYVAQ,REI,2@1038.37512	N2(NGlycan / 1038.3751)	HexNAc(2)Hex(3)Fuc(1)	2.3e-05	0.22	4.64	200.9	57.7509	17	17	3	973.145	973.144	0.2		2917.42	2917.42	CRagged	2	>sp|Q06481|APLP2_HUMAN Amyloid beta precursor like protein 2 OS=Homo sapiens OX=9606 GN=APLP2 PE=1 SV=2	3533	controllerType=0 controllerNumber=1 scan=15783		f120190906_pf_tnbc_ifn_positive_cii_rep4_pool9.ScanId;v=1;d1=15783.15783.3	hcd	0	0.046	0	0	4.4e-06	0.048	FTMS + p NSI d Full ms2 973.4796@hcd32.00 [100.0000-2000.0000]
426 | 807975	40	764	W.QEQIVSDPFLVVSN[+1038.37512]TS.T	QEQIVSDPFLVVSNTS	16	QEQIVSDPFLVVSNTS,WTF,14@1038.37512	N14(NGlycan / 1038.3751)	HexNAc(2)Hex(3)Fuc(1)	2.9e-08	0.00034	7.54	495.3	82.1169	413	413	3	934.426	934.425	1.03		2801.26	2801.26	Non	14	>sp|P32004|L1CAM_HUMAN Neural cell adhesion molecule L1 OS=Homo sapiens OX=9606 GN=L1CAM PE=1 SV=2	6618	controllerType=0 controllerNumber=1 scan=23231		f120190906_pf_tnbc_ifn_positive_cii_rep4_pool9.ScanId;v=1;d1=23231.23231.3	hcd	0	0	0	0	7.4e-09	8.7e-05	FTMS + p NSI d Full ms2 934.7601@hcd32.00 [100.0000-2000.0000]
427 | 808095	40	764	W.QEQIVSDPFLVVSN[+1038.37512]TS.T	QEQIVSDPFLVVSNTS	16	QEQIVSDPFLVVSNTS,WTF,14@1038.37512	N14(NGlycan / 1038.3751)	HexNAc(2)Hex(3)Fuc(1)	5.3e-05	0.39	4.27	82.4	82.1611	72.9	72.9	2	1401.13	1401.13	0.43		2801.26	2801.26	Non	14	>sp|P32004|L1CAM_HUMAN Neural cell adhesion molecule L1 OS=Homo sapiens OX=9606 GN=L1CAM PE=1 SV=2	6618	controllerType=0 controllerNumber=1 scan=23245		f120190906_pf_tnbc_ifn_positive_cii_rep4_pool9.ScanId;v=1;d1=23245.23245.2	hcd	0	0.085	0	0	9.4e-06	0.085	FTMS + p NSI d Full ms2 1401.6362@hcd32.00 [100.0000-2000.0000]
428 | 808415	40	764	W.QEQIVSDPFLVVSN[+1038.37512]TS.T	QEQIVSDPFLVVSNTS	16	QEQIVSDPFLVVSNTS,WTF,14@1038.37512	N14(NGlycan / 1038.3751)	HexNAc(2)Hex(3)Fuc(1)	0.00014	0.63	3.85	30	82.3768	30	30	3	934.426	934.425	1.1		2801.26	2801.26	Non	14	>sp|P32004|L1CAM_HUMAN Neural cell adhesion molecule L1 OS=Homo sapiens OX=9606 GN=L1CAM PE=1 SV=2	6618	controllerType=0 controllerNumber=1 scan=23311		f120190906_pf_tnbc_ifn_positive_cii_rep4_pool9.ScanId;v=1;d1=23311.23311.3	hcd	0	0.18	0	0	2.4e-05	0.18	FTMS + p NSI d Full ms2 934.7599@hcd32.00 [100.0000-2000.0000]
445 | 764157	44	74	T.IPKEQYTIIN[+1216.42286]RTASS.V	IPKEQYTIINRTASS	15	IPKEQYTIINRTASS,TVT,10@1216.42286	N10(NGlycan / 1216.4229)	HexNAc(2)Hex(5)	1.6e-07	0.0019	6.79	283.7	33.0082	123.6	123.6	3	979.787	979.787	-0.16		2937.35	2937.35	Non	10	>sp|P40189|IL6RB_HUMAN Interleukin-6 receptor subunit beta OS=Homo sapiens OX=9606 GN=IL6ST PE=1 SV=2	8638	controllerType=0 controllerNumber=1 scan=7367		f120190906_pf_tnbc_ifn_positive_cii_rep4_pool9.ScanId;v=1;d1=7367.7367.3	hcd	0	0	0	0	2.6e-08	0.00034	FTMS + p NSI d Full ms2 980.1204@hcd32.00 [100.0000-2000.0000]
485 | 871587	51	313	R.LLAKHNIIPIFAVTN[+1864.63416]YSYSYYEK.L	LLAKHNIIPIFAVTNYSYSYYEK	23	LLAKHNIIPIFAVTNYSYSYYEK,RLH,15@1864.63416	N15(NGlycan / 1864.6342)	HexNAc(2)Hex(9)	0.00013	0.61	3.89	30	31.5703	1.2	1.2	4	1154.03	1153.78	0.22	1	4613.08	4612.08	Specific	15	>sp|P16144|ITB4_HUMAN Integrin beta-4 OS=Homo sapiens OX=9606 GN=ITGB4 PE=1 SV=5	7377	controllerType=0 controllerNumber=1 scan=6858		f120190906_pf_tnbc_ifn_positive_cii_rep4_pool9.ScanId;v=1;d1=6858.6858.4	hcd	0	0.13	0	0.12	1.6e-05	0.14	FTMS + p NSI d Full ms2 1154.2788@hcd32.00 [100.0000-2000.0000]
789 | 784158	118	1240	G.TSHHLGQN[+406.15875]FSKMFEIVFEDPK.I	TSHHLGQNFSKMFEIVFEDPK	21	TSHHLGQNFSKMFEIVFEDPK,GIP,8@406.15875	N8(NGlycan / 406.1587)	HexNAc(2)	0.00021	0.62	3.67	106	47.6716	33.8	33.8	3	966.46	966.46	-0.33		2897.37	2897.37	NRagged	8	>sp|P07814|SYEP_HUMAN Bifunctional glutamate/proline--tRNA ligase OS=Homo sapiens OX=9606 GN=EPRS1 PE=1 SV=5	12969	controllerType=0 controllerNumber=1 scan=12605		f120190906_pf_tnbc_ifn_positive_cii_rep4_pool10.ScanId;v=1;d1=12605.12605.3	hcd	0	0.14	0	0.12	2.4e-05	0.14	FTMS + p NSI d Full ms2 966.7945@hcd32.00 [100.0000-2000.0000]
689 | 698782	83	130	P.N[+730.26439]ASSKEIKTVESITD.I	NASSKEIKTVESITD	15	NASSKEIKTVESITD,PIR,1@730.26439	N1(NGlycan / 730.2644)	HexNAc(2)Hex(2)	1.9e-09	1.4e-05	8.72	416.9	33.235	244.6	244.6	3	784.703	784.702	1.18		2352.1	2352.09	Non	1	>sp|P11279|LAMP1_HUMAN Lysosome-associated membrane glycoprotein 1 OS=Homo sapiens OX=9606 GN=LAMP1 PE=1 SV=3	10632	controllerType=0 controllerNumber=1 scan=7396		f120190906_pf_tnbc_ifn_positive_cii_rep4_pool10.ScanId;v=1;d1=7396.7396.3	hcd	0	0	0	0	4.1e-10	3.1e-06	FTMS + p NSI d Full ms2 785.0376@hcd32.00 [100.0000-2000.0000]
688 | 794607	83	128	L.FPN[+876.32230]ASSKEIKTVESITDIR.A	FPNASSKEIKTVESITDIR	19	FPNASSKEIKTVESITDIR,LAD,3@876.32230	N3(NGlycan / 876.3223)	HexNAc(2)Hex(2)Fuc(1)	9.1e-05	0.41	4.04	30	52.6759	30	30	4	753.621	753.62	1.93		3011.46	3011.46	NRagged	3	>sp|P11279|LAMP1_HUMAN Lysosome-associated membrane glycoprotein 1 OS=Homo sapiens OX=9606 GN=LAMP1 PE=1 SV=3	10632	controllerType=0 controllerNumber=1 scan=14348		f120190906_pf_tnbc_ifn_positive_cii_rep4_pool10.ScanId;v=1;d1=14348.14348.2	hcd	0	0.088	0	0.072	1.3e-05	0.089	FTMS + p NSI d Full ms2 753.8715@hcd32.00 [100.0000-1518.0000]
1601 | 580648	86	43	Y.N[+203.07937]LTWKSTNFKTILE.W	NLTWKSTNFKTILE	14	NLTWKSTNFKTILE,YWE,1@203.07937	N1(NGlycan / 203.0794)	HexNAc(1)	4.6e-08	2e-05	7.34	398	65.5749	262.5	262.5	3	633.338	633.335	4.74		1898	1897.99	Non	1	>sp|P13726|TF_HUMAN Tissue factor OS=Homo sapiens OX=9606 GN=F3 PE=1 SV=1	18035	controllerType=0 controllerNumber=1 scan=20919		pmid 33968037 f1202000304_pf_mdamb231_ifn-positive_replicate_5_pool_1_immunopeptidomics-classii.ScanId;v=1;d1=20919.20919.3	hcd	0	0	0	0	5.9e-09	2.9e-06	FTMS + p NSI d Full ms2 633.3383@hcd32.00 [100.0000-1911.0000]
1607 | 890999	87	128	L.FPN[+203.07937]ASSKEIKTVESITDIR.A	FPNASSKEIKTVESITDIR	19	FPNASSKEIKTVESITDIR,LAD,3@203.07937	N3(NGlycan / 203.0794)	HexNAc(1)	1.1e-07	4.7e-05	6.98	470.9	59.3771	304.2	304.2	4	585.312	585.309	4.68		2338.22	2338.21	NRagged	3	>sp|P11279|LAMP1_HUMAN Lysosome-associated membrane glycoprotein 1 OS=Homo sapiens OX=9606 GN=LAMP1 PE=1 SV=3	10632	controllerType=0 controllerNumber=1 scan=18425		pmid 33968037 f1202000304_pf_mdamb231_ifn-positive_replicate_5_pool_1_immunopeptidomics-classii.ScanId;v=1;d1=18425.18425.4	hcd	0	0	0	0	1.4e-08	6.9e-06	FTMS + p NSI d Full ms2 585.5620@hcd32.00 [100.0000-2000.0000]
1608 | 480806	87	130	P.N[+203.07937]ASSKEIKTVESITD.I	NASSKEIKTVESITD	15	NASSKEIKTVESITD,PIR,1@203.07937	N1(NGlycan / 203.0794)	HexNAc(1)	1.7e-05	0.0074	4.77	333.5	37.1385	166.1	166.1	3	608.977	608.974	5.7		1824.92	1824.91	Non	1	>sp|P11279|LAMP1_HUMAN Lysosome-associated membrane glycoprotein 1 OS=Homo sapiens OX=9606 GN=LAMP1 PE=1 SV=3	10632	controllerType=0 controllerNumber=1 scan=9495		pmid 33968037 f1202000304_pf_mdamb231_ifn-positive_replicate_5_pool_1_immunopeptidomics-classii.ScanId;v=1;d1=9495.9495.3	hcd	0	0.0027	0	0.002	1.7e-06	0.0027	FTMS + p NSI d Full ms2 608.9774@hcd32.00 [100.0000-1837.0000]
1609 | 480646	87	130	P.N[+203.07937]ASSKEIKTVESITD.I	NASSKEIKTVESITD	15	NASSKEIKTVESITD,PIR,1@203.07937	N1(NGlycan / 203.0794)	HexNAc(1)	0.00035	0.13	3.46	172	36.9992	72.6	72.6	2	912.961	912.957	4.2		1824.91	1824.91	Non	1	>sp|P11279|LAMP1_HUMAN Lysosome-associated membrane glycoprotein 1 OS=Homo sapiens OX=9606 GN=LAMP1 PE=1 SV=3	10632	controllerType=0 controllerNumber=1 scan=9439		pmid 33968037 f1202000304_pf_mdamb231_ifn-positive_replicate_5_pool_1_immunopeptidomics-classii.ScanId;v=1;d1=9439.9439.2	hcd	0.00044	0.019	0	0.002	0.00056	0.019	FTMS + p NSI d Full ms2 913.4623@hcd32.00 [100.0000-1837.0000]
1600 | 662714	86	43	Y.N[+349.13728]LTWKSTNFKTILE.W	NLTWKSTNFKTILE	14	NLTWKSTNFKTILE,YWE,1@349.13728	N1(NGlycan / 349.1373)	HexNAc(1)Fuc(1)	8.1e-06	0.0036	5.09	269.1	64.5469	167.7	167.7	3	682.025	682.021	6.02		2044.06	2044.05	Non	1	>sp|P13726|TF_HUMAN Tissue factor OS=Homo sapiens OX=9606 GN=F3 PE=1 SV=1	18035	controllerType=0 controllerNumber=1 scan=20505		pmid 33968037 f1202000304_pf_mdamb231_ifn-positive_replicate_5_pool_1_immunopeptidomics-classii.ScanId;v=1;d1=20505.20505.3	hcd	0	0.00057	0	0.0011	9.2e-07	0.00087	FTMS + p NSI d Full ms2 682.0234@hcd32.00 [100.0000-2000.0000]
1293 | 1037570	62	540	R.RN[+876.32230]QSLSLLYKVPYVA.Q	RNQSLSLLYKVPYVA	15	RNQSLSLLYKVPYVA,RQE,2@876.32230	N2(NGlycan / 876.3223)	HexNAc(2)Hex(2)Fuc(1)	0.0058	0.72	2.24	146.4	64.5741	23.2	23.2	3	876.443	876.441	2.24		2627.31	2627.31	CRagged	2	>sp|Q06481|APLP2_HUMAN Amyloid beta precursor like protein 2 OS=Homo sapiens OX=9606 GN=APLP2 PE=1 SV=2	3533	controllerType=0 controllerNumber=1 scan=20516		pmid 33968037 f1202000304_pf_mdamb231_ifn-positive_replicate_5_pool_1_immunopeptidomics-classii.ScanId;v=1;d1=20516.20516.3	hcd	0.0065	0.092	0.0016	0.12	0.0065	0.092	FTMS + p NSI d Full ms2 876.7782@hcd32.00 [100.0000-2000.0000]
1598 | 1041052	86	41	A.AYN[+876.32230]LTWKSTNFKTILE.W	AYNLTWKSTNFKTILE	16	AYNLTWKSTNFKTILE,AWE,3@876.32230	N3(NGlycan / 876.3223)	HexNAc(2)Hex(2)Fuc(1)	1.7e-08	7.4e-06	7.78	544.5	68.9035	249.5	249.5	3	935.787	935.783	4.15		2805.35	2805.33	Non	3	>sp|P13726|TF_HUMAN Tissue factor OS=Homo sapiens OX=9606 GN=F3 PE=1 SV=1	18035	controllerType=0 controllerNumber=1 scan=22258		pmid 33968037 f1202000304_pf_mdamb231_ifn-positive_replicate_5_pool_1_immunopeptidomics-classii.ScanId;v=1;d1=22258.22258.3	hcd	0	0	0	0	2e-09	9.5e-07	FTMS + p NSI d Full ms2 936.1208@hcd32.00 [100.0000-2000.0000]
1599 | 1040732	86	42	A.YN[+876.32230]LTWKSTNFKTILE.W	YNLTWKSTNFKTILE	15	YNLTWKSTNFKTILE,AWE,2@876.32230	N2(NGlycan / 876.3223)	HexNAc(2)Hex(2)Fuc(1)	4e-08	1.8e-05	7.4	490.1	68.5654	250.6	250.6	3	912.107	912.104	4.01		2734.31	2734.3	Non	2	>sp|P13726|TF_HUMAN Tissue factor OS=Homo sapiens OX=9606 GN=F3 PE=1 SV=1	18035	controllerType=0 controllerNumber=1 scan=22123		pmid 33968037 f1202000304_pf_mdamb231_ifn-positive_replicate_5_pool_1_immunopeptidomics-classii.ScanId;v=1;d1=22123.22123.3	hcd	0	0	0	0	4.9e-09	2.4e-06	FTMS + p NSI d Full ms2 912.4410@hcd32.00 [100.0000-2000.0000]
1602 | 1173341	87	124	S.DTHLFPN[+876.32230]ASSKEIKTVESITDIR.A	DTHLFPNASSKEIKTVESITDIR	23	DTHLFPNASSKEIKTVESITDIR,SAD,7@876.32230	N7(NGlycan / 876.3223)	HexNAc(2)Hex(2)Fuc(1)	2.4e-06	0.001	5.63	467	63.6278	222.6	222.6	4	870.179	870.174	5.26		3477.69	3477.67	NRagged	7	>sp|P11279|LAMP1_HUMAN Lysosome-associated membrane glycoprotein 1 OS=Homo sapiens OX=9606 GN=LAMP1 PE=1 SV=3	10632	controllerType=0 controllerNumber=1 scan=20135		pmid 33968037 f1202000304_pf_mdamb231_ifn-positive_replicate_5_pool_1_immunopeptidomics-classii.ScanId;v=1;d1=20135.20135.4	hcd	0	0.00066	0	0.0012	2.9e-07	0.00087	FTMS + p NSI d Full ms2 870.6786@hcd32.00 [100.0000-2000.0000]
1603 | 1099259	87	127	H.LFPN[+876.32230]ASSKEIKTVESITDIR.A	LFPNASSKEIKTVESITDIR	20	LFPNASSKEIKTVESITDIR,HAD,4@876.32230	N4(NGlycan / 876.3223)	HexNAc(2)Hex(2)Fuc(1)	3.3e-12	1.5e-09	11.49	666	62.6797	387.2	387.2	4	781.894	781.891	4.02		3124.55	3124.54	NRagged	4	>sp|P11279|LAMP1_HUMAN Lysosome-associated membrane glycoprotein 1 OS=Homo sapiens OX=9606 GN=LAMP1 PE=1 SV=3	10632	controllerType=0 controllerNumber=1 scan=19753		pmid 33968037 f1202000304_pf_mdamb231_ifn-positive_replicate_5_pool_1_immunopeptidomics-classii.ScanId;v=1;d1=19753.19753.4	hcd	0	0	0	0	4.9e-13	2.2e-10	FTMS + p NSI d Full ms2 782.1443@hcd32.00 [100.0000-2000.0000]
1604 | 1098699	87	127	H.LFPN[+876.32230]ASSKEIKTVESITDIR.A	LFPNASSKEIKTVESITDIR	20	LFPNASSKEIKTVESITDIR,HAD,4@876.32230	N4(NGlycan / 876.3223)	HexNAc(2)Hex(2)Fuc(1)	6.4e-10	2.9e-07	9.19	631.1	62.3695	335.6	335.6	4	781.894	781.891	4.96		3124.56	3124.54	NRagged	4	>sp|P11279|LAMP1_HUMAN Lysosome-associated membrane glycoprotein 1 OS=Homo sapiens OX=9606 GN=LAMP1 PE=1 SV=3	10632	controllerType=0 controllerNumber=1 scan=19629		pmid 33968037 f1202000304_pf_mdamb231_ifn-positive_replicate_5_pool_1_immunopeptidomics-classii.ScanId;v=1;d1=19629.19629.4	hcd	0	0	0	0	4.6e-11	2e-08	FTMS + p NSI d Full ms2 782.3947@hcd32.00 [100.0000-2000.0000]
1605 | 1098739	87	127	H.LFPN[+876.32230]ASSKEIKTVESITDIR.A	LFPNASSKEIKTVESITDIR	20	LFPNASSKEIKTVESITDIR,HAD,4@876.32230	N4(NGlycan / 876.3223)	HexNAc(2)Hex(2)Fuc(1)	3e-05	0.013	4.52	286.9	62.397	121.9	121.9	3	1042.19	1042.19	4.83		3124.56	3124.54	NRagged	4	>sp|P11279|LAMP1_HUMAN Lysosome-associated membrane glycoprotein 1 OS=Homo sapiens OX=9606 GN=LAMP1 PE=1 SV=3	10632	controllerType=0 controllerNumber=1 scan=19640		pmid 33968037 f1202000304_pf_mdamb231_ifn-positive_replicate_5_pool_1_immunopeptidomics-classii.ScanId;v=1;d1=19640.19640.3	hcd	0.00054	0.0057	0	0	0.00056	0.0057	FTMS + p NSI d Full ms2 1042.5225@hcd32.00 [100.0000-2000.0000]
1606 | 1098819	87	127	H.LFPN[+876.32230]ASSKEIKTVESITDIR.A	LFPNASSKEIKTVESITDIR	20	LFPNASSKEIKTVESITDIR,HAD,4@876.32230	N4(NGlycan / 876.3223)	HexNAc(2)Hex(2)Fuc(1)	0.00018	0.074	3.75	240.4	62.4387	88.2	88.2	3	1042.19	1042.19	4.12		3124.55	3124.54	NRagged	4	>sp|P11279|LAMP1_HUMAN Lysosome-associated membrane glycoprotein 1 OS=Homo sapiens OX=9606 GN=LAMP1 PE=1 SV=3	10632	controllerType=0 controllerNumber=1 scan=19657		pmid 33968037 f1202000304_pf_mdamb231_ifn-positive_replicate_5_pool_1_immunopeptidomics-classii.ScanId;v=1;d1=19657.19657.3	hcd	0.00048	0.011	0	0	0.00056	0.011	FTMS + p NSI d Full ms2 1042.8605@hcd32.00 [100.0000-2000.0000]
1596 | 1106043	86	41	A.AYN[+1038.37512]LTWKSTNFKTILE.W	AYNLTWKSTNFKTILE	16	AYNLTWKSTNFKTILE,AWE,3@1038.37512	N3(NGlycan / 1038.3751)	HexNAc(2)Hex(3)Fuc(1)	0.00059	0.21	3.23	203.5	68.5882	30.1	30.1	3	989.804	989.8	3.21		2967.4	2967.39	Non	3	>sp|P13726|TF_HUMAN Tissue factor OS=Homo sapiens OX=9606 GN=F3 PE=1 SV=1	18035	controllerType=0 controllerNumber=1 scan=22132		pmid 33968037 f1202000304_pf_mdamb231_ifn-positive_replicate_5_pool_1_immunopeptidomics-classii.ScanId;v=1;d1=22132.22132.3	hcd	0.0017	0.028	0.00091	0.013	0.0017	0.028	FTMS + p NSI d Full ms2 990.1382@hcd32.00 [100.0000-2000.0000]
1597 | 1106323	86	41	A.AYN[+1038.37512]LTWKSTNFKTILE.W	AYNLTWKSTNFKTILE	16	AYNLTWKSTNFKTILE,AWE,3@1038.37512	N3(NGlycan / 1038.3751)	HexNAc(2)Hex(3)Fuc(1)	0.00038	0.15	3.42	178.8	68.7444	54.8	54.8	3	989.805	989.8	4.2		2967.4	2967.39	Non	3	>sp|P13726|TF_HUMAN Tissue factor OS=Homo sapiens OX=9606 GN=F3 PE=1 SV=1	18035	controllerType=0 controllerNumber=1 scan=22194		pmid 33968037 f1202000304_pf_mdamb231_ifn-positive_replicate_5_pool_1_immunopeptidomics-classii.ScanId;v=1;d1=22194.22194.3	hcd	0.00043	0.02	0.00091	0.013	0.00056	0.02	FTMS + p NSI d Full ms2 990.1391@hcd32.00 [100.0000-2000.0000]
1679 | 1037127	98	67	G.AVNRIYKLSGN[+1038.37512]LTLL.R	AVNRIYKLSGNLTLL	15	AVNRIYKLSGNLTLL,GRA,11@1038.37512	N11(NGlycan / 1038.3751)	HexNAc(2)Hex(3)Fuc(1)	3.7e-07	0.00017	6.43	351.2	63.9584	175.3	175.3	3	905.13	905.127	4.34		2713.38	2713.37	Non	11	>sp|Q9UIW2|PLXA1_HUMAN Plexin-A1 OS=Homo sapiens OX=9606 GN=PLXNA1 PE=1 SV=3	5663	controllerType=0 controllerNumber=1 scan=20269		pmid 33968037 f1202000304_pf_mdamb231_ifn-positive_replicate_5_pool_1_immunopeptidomics-classii.ScanId;v=1;d1=20269.20269.3	hcd	0	0	0	0	5.5e-08	2.8e-05	FTMS + p NSI d Full ms2 905.4645@hcd32.00 [100.0000-2000.0000]
1680 | 1037247	98	67	G.AVNRIYKLSGN[+1038.37512]LTLL.R	AVNRIYKLSGNLTLL	15	AVNRIYKLSGNLTLL,GRA,11@1038.37512	N11(NGlycan / 1038.3751)	HexNAc(2)Hex(3)Fuc(1)	1.3e-05	0.0058	4.88	267.9	64.2582	93.8	93.8	3	905.13	905.127	3.73		2713.38	2713.37	Non	11	>sp|Q9UIW2|PLXA1_HUMAN Plexin-A1 OS=Homo sapiens OX=9606 GN=PLXNA1 PE=1 SV=3	5663	controllerType=0 controllerNumber=1 scan=20389		pmid 33968037 f1202000304_pf_mdamb231_ifn-positive_replicate_5_pool_1_immunopeptidomics-classii.ScanId;v=1;d1=20389.20389.3	hcd	0	0.0022	0	0	1.4e-06	0.0022	FTMS + p NSI d Full ms2 905.4647@hcd32.00 [100.0000-2000.0000]
2026 | 1048600	148	385	H.TVPFQLLARYKGLN[+1038.37512]L.T	TVPFQLLARYKGLNL	15	TVPFQLLARYKGLNL,HTE,14@1038.37512	N14(NGlycan / 1038.3751)	HexNAc(2)Hex(3)Fuc(1)	0.0013	0.38	2.87	164.7	78.4252	16	16	3	924.469	924.467	2.76		2771.39	2771.39	Non	14	>sp|Q08380|LG3BP_HUMAN Galectin-3-binding protein OS=Homo sapiens OX=9606 GN=LGALS3BP PE=1 SV=1	4429	controllerType=0 controllerNumber=1 scan=26067		pmid 33968037 f1202000304_pf_mdamb231_ifn-positive_replicate_5_pool_1_immunopeptidomics-classii.ScanId;v=1;d1=26067.26067.3	hcd	0.0043	0.044	0.0018	0.022	0.0043	0.044	FTMS + p NSI d Full ms2 924.8040@hcd32.00 [100.0000-2000.0000]
2027 | 1048720	148	385	H.TVPFQLLARYKGLN[+1038.37512]L.T	TVPFQLLARYKGLNL	15	TVPFQLLARYKGLNL,HTE,14@1038.37512	N14(NGlycan / 1038.3751)	HexNAc(2)Hex(3)Fuc(1)	0.00053	0.2	3.27	102.2	78.5195	3.2	3.2	3	924.47	924.467	3.75		2771.4	2771.39	Non	14	>sp|Q08380|LG3BP_HUMAN Galectin-3-binding protein OS=Homo sapiens OX=9606 GN=LGALS3BP PE=1 SV=1	4429	controllerType=0 controllerNumber=1 scan=26105		pmid 33968037 f1202000304_pf_mdamb231_ifn-positive_replicate_5_pool_1_immunopeptidomics-classii.ScanId;v=1;d1=26105.26105.3	hcd	0.0012	0.026	0.0018	0.022	0.0013	0.026	FTMS + p NSI d Full ms2 925.1399@hcd32.00 [100.0000-2000.0000]
2030 | 1098299	148	564	A.GHFNGFRTVIRPFYLTN[+1038.37512]SS.G	GHFNGFRTVIRPFYLTNSS	19	GHFNGFRTVIRPFYLTNSS,AGV,17@1038.37512	N17(NGlycan / 1038.3751)	HexNAc(2)Hex(3)Fuc(1)	9.4e-05	0.04	4.03	256.3	61.8782	82.2	82.2	4	813.634	813.63	3.92		3251.51	3251.5	Non	17	>sp|Q08380|LG3BP_HUMAN Galectin-3-binding protein OS=Homo sapiens OX=9606 GN=LGALS3BP PE=1 SV=1	4429	controllerType=0 controllerNumber=1 scan=19431		pmid 33968037 f1202000304_pf_mdamb231_ifn-positive_replicate_5_pool_1_immunopeptidomics-classii.ScanId;v=1;d1=19431.19431.4	hcd	0.0005	0.0084	0.001	0.0047	0.00056	0.0084	FTMS + p NSI d Full ms2 813.8843@hcd32.00 [100.0000-2000.0000]
2031 | 1098539	148	564	A.GHFNGFRTVIRPFYLTN[+1038.37512]S.S	GHFNGFRTVIRPFYLTNS	18	GHFNGFRTVIRPFYLTNS,ASG,17@1038.37512	N17(NGlycan / 1038.3751)	HexNAc(2)Hex(3)Fuc(1)	9.5e-06	0.0042	5.02	322.7	62.2656	103.1	103.1	4	791.876	791.872	4.74		3164.48	3164.47	Non	17	>sp|Q08380|LG3BP_HUMAN Galectin-3-binding protein OS=Homo sapiens OX=9606 GN=LGALS3BP PE=1 SV=1	4429	controllerType=0 controllerNumber=1 scan=19587		pmid 33968037 f1202000304_pf_mdamb231_ifn-positive_replicate_5_pool_1_immunopeptidomics-classii.ScanId;v=1;d1=19587.19587.4	hcd	0	0.00056	0	0.0011	1.1e-06	0.00087	FTMS + p NSI d Full ms2 792.1265@hcd32.00 [100.0000-2000.0000]
2032 | 1099666	148	565	G.HFNGFRTVIRPFYLTN[+1038.37512]S.S	HFNGFRTVIRPFYLTNS	17	HFNGFRTVIRPFYLTNS,GSG,16@1038.37512	N16(NGlycan / 1038.3751)	HexNAc(2)Hex(3)Fuc(1)	0.00018	0.076	3.73	376.4	63.1338	32.1	32.1	4	777.62	777.617	3.95		3107.46	3107.45	Non	16	>sp|Q08380|LG3BP_HUMAN Galectin-3-binding protein OS=Homo sapiens OX=9606 GN=LGALS3BP PE=1 SV=1	4429	controllerType=0 controllerNumber=1 scan=19936		pmid 33968037 f1202000304_pf_mdamb231_ifn-positive_replicate_5_pool_1_immunopeptidomics-classii.ScanId;v=1;d1=19936.19936.4	hcd	0.00048	0.012	0.0011	0.0029	0.00056	0.012	FTMS + p NSI d Full ms2 777.8708@hcd32.00 [100.0000-2000.0000]
2033 | 1099499	148	565	G.HFNGFRTVIRPFYLTN[+1038.37512]S.S	HFNGFRTVIRPFYLTNS	17	HFNGFRTVIRPFYLTNS,GSG,16@1038.37512	N16(NGlycan / 1038.3751)	HexNAc(2)Hex(3)Fuc(1)	4.7e-05	0.02	4.33	373.7	62.841	52.7	52.7	4	777.621	777.617	4.5		3107.46	3107.45	Non	16	>sp|Q08380|LG3BP_HUMAN Galectin-3-binding protein OS=Homo sapiens OX=9606 GN=LGALS3BP PE=1 SV=1	4429	controllerType=0 controllerNumber=1 scan=19818		pmid 33968037 f1202000304_pf_mdamb231_ifn-positive_replicate_5_pool_1_immunopeptidomics-classii.ScanId;v=1;d1=19818.19818.4	hcd	0.00052	0.0071	0.0011	0.0029	0.00056	0.0071	FTMS + p NSI d Full ms2 777.8709@hcd32.00 [100.0000-2000.0000]
2162 | 1095872	174	1132	S.YLN[+1038.37512]GTFRLLQKPLRWHDA.L	YLNGTFRLLQKPLRWHDA	18	YLNGTFRLLQKPLRWHDA,SLL,3@1038.37512	N3(NGlycan / 1038.3751)	HexNAc(2)Hex(3)Fuc(1)	4.6e-07	0.00021	6.33	512.1	57.4919	138.7	138.7	4	817.405	817.401	4.22		3266.6	3266.58	Non	3	>sp|Q9UBG0|MRC2_HUMAN C-type mannose receptor 2 OS=Homo sapiens OX=9606 GN=MRC2 PE=1 SV=2	6527	controllerType=0 controllerNumber=1 scan=17676		pmid 33968037 f1202000304_pf_mdamb231_ifn-positive_replicate_5_pool_1_immunopeptidomics-classii.ScanId;v=1;d1=17676.17676.4	hcd	0	0.00084	0	0.0015	6.9e-08	0.00087	FTMS + p NSI d Full ms2 817.6551@hcd32.00 [100.0000-2000.0000]
2163 | 1096672	174	1132	S.YLN[+1038.37512]GTFRLLQKPLRWHD.A	YLNGTFRLLQKPLRWHD	17	YLNGTFRLLQKPLRWHD,SAL,3@1038.37512	N3(NGlycan / 1038.3751)	HexNAc(2)Hex(3)Fuc(1)	5.9e-05	0.026	4.23	412.1	58.7088	49.5	49.5	4	799.646	799.642	5.31		3195.56	3195.55	Non	3	>sp|Q9UBG0|MRC2_HUMAN C-type mannose receptor 2 OS=Homo sapiens OX=9606 GN=MRC2 PE=1 SV=2	6527	controllerType=0 controllerNumber=1 scan=18156		pmid 33968037 f1202000304_pf_mdamb231_ifn-positive_replicate_5_pool_1_immunopeptidomics-classii.ScanId;v=1;d1=18156.18156.4	hcd	0.00052	0.0076	0.001	0.0028	0.00056	0.0076	FTMS + p NSI d Full ms2 799.8959@hcd32.00 [100.0000-2000.0000]
2761 | 1095192	349	762	M.N[+1038.37512]FSNGEIIDIFKPVRKH.F	NFSNGEIIDIFKPVRKH	17	NFSNGEIIDIFKPVRKH,MFD,1@1038.37512	N1(NGlycan / 1038.3751)	HexNAc(2)Hex(3)Fuc(1)	4.9e-06	4.8e-05	5.31	474.7	56.8138	353.4	353.4	4	763.875	763.871	5.41		3052.48	3052.46	Non	1	>sp|P19021|AMD_HUMAN Peptidyl-glycine alpha-amidating monooxygenase OS=Homo sapiens OX=9606 GN=PAM PE=1 SV=2	1652	controllerType=0 controllerNumber=1 scan=17404		pmid 33968037 f1202000304_pf_mdamb231_ifn-positive_replicate_5_pool_1_immunopeptidomics-classii.ScanId;v=1;d1=17404.17404.4	hcd	0	0	0	0	5.6e-07	7.2e-06	FTMS + p NSI d Full ms2 764.3763@hcd32.00 [100.0000-2000.0000]
2762 | 1095512	349	762	M.N[+1038.37512]FSNGEIIDIFKPVRKH.F	NFSNGEIIDIFKPVRKH	17	NFSNGEIIDIFKPVRKH,MFD,1@1038.37512	N1(NGlycan / 1038.3751)	HexNAc(2)Hex(3)Fuc(1)	6.6e-05	0.00065	4.18	284.9	57.0972	162.8	162.8	4	763.875	763.871	4.61		3052.48	3052.46	Non	1	>sp|P19021|AMD_HUMAN Peptidyl-glycine alpha-amidating monooxygenase OS=Homo sapiens OX=9606 GN=PAM PE=1 SV=2	1652	controllerType=0 controllerNumber=1 scan=17518		pmid 33968037 f1202000304_pf_mdamb231_ifn-positive_replicate_5_pool_1_immunopeptidomics-classii.ScanId;v=1;d1=17518.17518.4	hcd	0.00051	0.0007	0	0	0.00056	0.00087	FTMS + p NSI d Full ms2 764.1247@hcd32.00 [100.0000-2000.0000]
2898 | 1175461	415	101	H.TQPFWGSLTN[+1038.37512]RTRPPSVQVAKTTPF.N	TQPFWGSLTNRTRPPSVQVAKTTPF	25	TQPFWGSLTNRTRPPSVQVAKTTPF,HNT,10@1038.37512	N10(NGlycan / 1038.3751)	HexNAc(2)Hex(3)Fuc(1)	0.00094	0.0092	3.03	359.9	65.8139	133.9	133.9	4	964.474	964.47	3.57		3854.87	3854.86	Non	10	>sp|P28068|DMB_HUMAN HLA class II histocompatibility antigen, DM beta chain OS=Homo sapiens OX=9606 GN=HLA-DMB PE=1 SV=2	8495	controllerType=0 controllerNumber=1 scan=21016		pmid 33968037 f1202000304_pf_mdamb231_ifn-positive_replicate_5_pool_1_immunopeptidomics-classii.ScanId;v=1;d1=21016.21016.4	hcd	0.0035	0.0047	0.0018	0.002	0.0036	0.0048	FTMS + p NSI d Full ms2 964.9756@hcd32.00 [100.0000-2000.0000]
2899 | 1175181	415	101	H.TQPFWGSLTN[+1038.37512]RTRPPSVQVAKTTPF.N	TQPFWGSLTNRTRPPSVQVAKTTPF	25	TQPFWGSLTNRTRPPSVQVAKTTPF,HNT,10@1038.37512	N10(NGlycan / 1038.3751)	HexNAc(2)Hex(3)Fuc(1)	0.00061	0.006	3.21	314.8	65.5332	107.1	107.1	4	964.475	964.47	4.33		3854.88	3854.86	Non	10	>sp|P28068|DMB_HUMAN HLA class II histocompatibility antigen, DM beta chain OS=Homo sapiens OX=9606 GN=HLA-DMB PE=1 SV=2	8495	controllerType=0 controllerNumber=1 scan=20903		pmid 33968037 f1202000304_pf_mdamb231_ifn-positive_replicate_5_pool_1_immunopeptidomics-classii.ScanId;v=1;d1=20903.20903.4	hcd	0.0016	0.0022	0.0018	0.002	0.0017	0.0022	FTMS + p NSI d Full ms2 964.9749@hcd32.00 [100.0000-2000.0000]
648 | 1126258	19	1079	R.IWN[+1216.42286]GTFASSTFQTVQLT.A	IWNGTFASSTFQTVQLT	17	IWNGTFASSTFQTVQLT,RAA,3@1216.42286	N3(NGlycan / 1216.4229)	HexNAc(2)Hex(5)	0.0058	0.73	2.23	216.1	90.6415	155.1	155.1	3	1039.8	1039.79	4.52		3117.38	3117.37	CRagged	3	>sp|P17301|ITA2_HUMAN Integrin alpha-2 OS=Homo sapiens OX=9606 GN=ITGA2 PE=1 SV=2	7374	controllerType=0 controllerNumber=1 scan=30864		pmid 33968037 f1202000304_pf_mdamb231_ifn-positive_replicate_5_pool_1_immunopeptidomics-classii.ScanId;v=1;d1=30864.30864.3	hcd	0.0065	0.096	0.0016	0.13	0.0065	0.096	FTMS + p NSI d Full ms2 1040.1326@hcd32.00 [100.0000-2000.0000]
2029 | 1098219	148	564	A.GHFNGFRTVIRPFYLTN[+1216.42286]S.S	GHFNGFRTVIRPFYLTNS	18	GHFNGFRTVIRPFYLTNS,ASG,17@1216.42286	N17(NGlycan / 1216.4229)	HexNAc(2)Hex(5)	8.9e-05	0.038	4.05	319.5	61.7417	97.3	97.3	4	836.387	836.384	3.21		3342.53	3342.52	Non	17	>sp|Q08380|LG3BP_HUMAN Galectin-3-binding protein OS=Homo sapiens OX=9606 GN=LGALS3BP PE=1 SV=1	4429	controllerType=0 controllerNumber=1 scan=19377		pmid 33968037 f1202000304_pf_mdamb231_ifn-positive_replicate_5_pool_1_immunopeptidomics-classii.ScanId;v=1;d1=19377.19377.4	hcd	0.0005	0.0084	0.001	0.0047	0.00056	0.0084	FTMS + p NSI d Full ms2 836.6383@hcd32.00 [100.0000-2000.0000]
2160 | 1166101	174	1132	S.YLN[+1216.42286]GTFRLLQKPLRWHDA.L	YLNGTFRLLQKPLRWHDA	18	YLNGTFRLLQKPLRWHDA,SLL,3@1216.42286	N3(NGlycan / 1216.4229)	HexNAc(2)Hex(5)	1.1e-05	0.005	4.95	417.5	57.257	78	78	4	861.918	861.913	4.82		3444.65	3444.63	Non	3	>sp|Q9UBG0|MRC2_HUMAN C-type mannose receptor 2 OS=Homo sapiens OX=9606 GN=MRC2 PE=1 SV=2	6527	controllerType=0 controllerNumber=1 scan=17582		pmid 33968037 f1202000304_pf_mdamb231_ifn-positive_replicate_5_pool_1_immunopeptidomics-classii.ScanId;v=1;d1=17582.17582.4	hcd	0	0.0017	0	0.0021	1.2e-06	0.0017	FTMS + p NSI d Full ms2 862.1686@hcd32.00 [100.0000-2000.0000]
2161 | 1096392	174	1132	S.YLN[+1216.42286]GTFRLLQKPLRWHD.A	YLNGTFRLLQKPLRWHD	17	YLNGTFRLLQKPLRWHD,SAL,3@1216.42286	N3(NGlycan / 1216.4229)	HexNAc(2)Hex(5)	0.00011	0.045	3.97	349.7	58.3655	21	21	4	844.158	844.154	4.2		3373.61	3373.59	Non	3	>sp|Q9UBG0|MRC2_HUMAN C-type mannose receptor 2 OS=Homo sapiens OX=9606 GN=MRC2 PE=1 SV=2	6527	controllerType=0 controllerNumber=1 scan=18018		pmid 33968037 f1202000304_pf_mdamb231_ifn-positive_replicate_5_pool_1_immunopeptidomics-classii.ScanId;v=1;d1=18018.18018.4	hcd	0.0005	0.0093	0.001	0.0046	0.00056	0.0093	FTMS + p NSI d Full ms2 844.4087@hcd32.00 [100.0000-2000.0000]
647 | 1124994	19	1079	R.IWN[+1378.47569]GTFASSTFQTVQLT.A	IWNGTFASSTFQTVQLT	17	IWNGTFASSTFQTVQLT,RAA,3@1378.47569	N3(NGlycan / 1378.4757)	HexNAc(2)Hex(6)	0.0029	0.57	2.54	193.7	90.1786	171.1	171.1	3	1093.82	1093.81	3.49		3279.43	3279.42	CRagged	3	>sp|P17301|ITA2_HUMAN Integrin alpha-2 OS=Homo sapiens OX=9606 GN=ITGA2 PE=1 SV=2	7374	controllerType=0 controllerNumber=1 scan=30681		pmid 33968037 f1202000304_pf_mdamb231_ifn-positive_replicate_5_pool_1_immunopeptidomics-classii.ScanId;v=1;d1=30681.30681.3	hcd	0.0052	0.065	0.0016	0.079	0.0052	0.065	FTMS + p NSI d Full ms2 1094.1498@hcd32.00 [100.0000-2000.0000]
2028 | 1170141	148	564	A.GHFNGFRTVIRPFYLTN[+1378.47569]S.S	GHFNGFRTVIRPFYLTNS	18	GHFNGFRTVIRPFYLTNS,ASG,17@1378.47569	N17(NGlycan / 1378.4757)	HexNAc(2)Hex(6)	0.0064	0.74	2.2	155.8	61.4594	14.3	14.3	4	876.9	876.898	2.85		3504.58	3504.57	Non	17	>sp|Q08380|LG3BP_HUMAN Galectin-3-binding protein OS=Homo sapiens OX=9606 GN=LGALS3BP PE=1 SV=1	4429	controllerType=0 controllerNumber=1 scan=19263		pmid 33968037 f1202000304_pf_mdamb231_ifn-positive_replicate_5_pool_1_immunopeptidomics-classii.ScanId;v=1;d1=19263.19263.4	hcd	0.0064	0.11	0.0016	0.14	0.0065	0.11	FTMS + p NSI d Full ms2 877.1514@hcd32.00 [100.0000-2000.0000]
2414 | 1165021	236	900	S.PDVQIHAERFINYN[+1378.47569]QTVSR.M	PDVQIHAERFINYNQTVSR	19	PDVQIHAERFINYNQTVSR,SMR,14@1378.47569	N14(NGlycan / 1378.4757)	HexNAc(2)Hex(6)	0.00064	0.23	3.2	246.2	56.343	36.6	36.6	4	917.169	917.164	5.7		3665.65	3665.63	NRagged	14	>sp|Q8N766|EMC1_HUMAN ER membrane protein complex subunit 1 OS=Homo sapiens OX=9606 GN=EMC1 PE=1 SV=1	10822	controllerType=0 controllerNumber=1 scan=17215		pmid 33968037 f1202000304_pf_mdamb231_ifn-positive_replicate_5_pool_1_immunopeptidomics-classii.ScanId;v=1;d1=17215.17215.4	hcd	0.0016	0.028	0.0017	0.026	0.0017	0.028	FTMS + p NSI d Full ms2 917.1699@hcd32.00 [100.0000-2000.0000]
2287 | 1170981	203	1061	R.PLKN[+1694.60274]RTDFLVPLLSSVLTV.A	PLKNRTDFLVPLLSSVLTV	19	PLKNRTDFLVPLLSSVLTV,RAW,4@1694.60274	N4(NGlycan / 1694.6027)	HexNAc(3)Hex(4)Fuc(1)NeuAc(1)	0.0034	0.6	2.47	241.3	61.8182	5.5	5.5	4	952.468	952.467	1.56		3806.85	3806.85	CRagged	4	>sp|P78504|JAG1_HUMAN Protein jagged-1 OS=Homo sapiens OX=9606 GN=JAG1 PE=1 SV=3	12118	controllerType=0 controllerNumber=1 scan=19407		pmid 33968037 f1202000304_pf_mdamb231_ifn-positive_replicate_5_pool_1_immunopeptidomics-classii.ScanId;v=1;d1=19407.19407.4	hcd	0.0052	0.073	0.0016	0.092	0.0052	0.073	FTMS + p NSI d Full ms2 952.7196@hcd32.00 [100.0000-2000.0000]
2791 | 751736	432	565	T.FPVNNYYN[+203.07937]DTEKLQRAQ.A	FPVNNYYNDTEKLQRAQ	17	FPVNNYYNDTEKLQRAQ,TAW,8@203.07937	N8(NGlycan / 203.0794)	HexNAc(1)	0.00053	0.0026	3.27	241.5	48.4997	137.1	137.1	3	768.373	768.37	4.14		2303.1	2303.09	Non	8	>sp|O15118|NPC1_HUMAN NPC intracellular cholesterol transporter 1 OS=Homo sapiens OX=9606 GN=NPC1 PE=1 SV=2	7916	controllerType=0 controllerNumber=1 scan=13682		pmid 33968037 f1202000304_pf_mdamb231_ifn-positive_replicate_5_pool_2_immunopeptidomics-classii.ScanId;v=1;d1=13682.13682.3	hcd	0.0014	0.0022	0.0019	0.0031	0.0014	0.0022	FTMS + p NSI d Full ms2 768.3708@hcd32.00 [100.0000-2000.0000]
1036 | 822917	38	74	T.IPKEQYTIIN[+552.21665]RTASSVT.F	IPKEQYTIINRTASSVT	17	IPKEQYTIINRTASSVT,TFT,10@552.21665	N10(NGlycan / 552.2167)	HexNAc(2)Fuc(1)	0.0012	0.21	2.92	179.4	47.2138	44.2	44.2	3	825.092	825.09	2.53		2473.26	2473.26	Non	10	>sp|P40189|IL6RB_HUMAN Interleukin-6 receptor subunit beta OS=Homo sapiens OX=9606 GN=IL6ST PE=1 SV=2	8638	controllerType=0 controllerNumber=1 scan=13163		pmid 33968037 f1202000304_pf_mdamb231_ifn-positive_replicate_5_pool_2_immunopeptidomics-classii.ScanId;v=1;d1=13163.13163.3	hcd	0.0018	0.02	0.0027	0.03	0.0018	0.02	FTMS + p NSI d Full ms2 825.4273@hcd32.00 [100.0000-2000.0000]
2491 | 911663	292	42	A.YN[+730.26439]LTWKSTNFKTILE.W	YNLTWKSTNFKTILE	15	YNLTWKSTNFKTILE,AWE,2@730.26439	N2(NGlycan / 730.2644)	HexNAc(2)Hex(2)	2.1e-08	4.8e-06	7.68	428.1	69.493	230.4	230.4	3	863.422	863.418	4.23		2588.25	2588.24	Non	2	>sp|P13726|TF_HUMAN Tissue factor OS=Homo sapiens OX=9606 GN=F3 PE=1 SV=1	18035	controllerType=0 controllerNumber=1 scan=22112		pmid 33968037 f1202000304_pf_mdamb231_ifn-positive_replicate_5_pool_2_immunopeptidomics-classii.ScanId;v=1;d1=22112.22112.3	hcd	0	0	0	0	2.4e-09	5.5e-07	FTMS + p NSI d Full ms2 863.7534@hcd32.00 [100.0000-2000.0000]
1248 | 970839	57	564	A.GHFNGFRTVIRPFYLTN[+876.32230]S.S	GHFNGFRTVIRPFYLTNS	18	GHFNGFRTVIRPFYLTNS,ASG,17@876.32230	N17(NGlycan / 876.3223)	HexNAc(2)Hex(2)Fuc(1)	7.4e-06	0.0017	5.13	269.4	62.5769	106.3	106.3	4	751.362	751.359	3.64		3002.43	3002.42	Non	17	>sp|Q08380|LG3BP_HUMAN Galectin-3-binding protein OS=Homo sapiens OX=9606 GN=LGALS3BP PE=1 SV=1	4429	controllerType=0 controllerNumber=1 scan=19333		pmid 33968037 f1202000304_pf_mdamb231_ifn-positive_replicate_5_pool_2_immunopeptidomics-classii.ScanId;v=1;d1=19333.19333.4	hcd	0	0.0011	0	0.0021	6e-07	0.0012	FTMS + p NSI d Full ms2 751.6108@hcd32.00 [100.0000-2000.0000]
1253 | 971919	57	565	G.HFNGFRTVIRPFYLTN[+876.32230]S.S	HFNGFRTVIRPFYLTNS	17	HFNGFRTVIRPFYLTNS,GSG,16@876.32230	N16(NGlycan / 876.3223)	HexNAc(2)Hex(2)Fuc(1)	2.3e-05	0.0053	4.63	329.8	63.4588	36.1	36.1	4	737.107	737.104	3.79		2945.41	2945.39	Non	16	>sp|Q08380|LG3BP_HUMAN Galectin-3-binding protein OS=Homo sapiens OX=9606 GN=LGALS3BP PE=1 SV=1	4429	controllerType=0 controllerNumber=1 scan=19687		pmid 33968037 f1202000304_pf_mdamb231_ifn-positive_replicate_5_pool_2_immunopeptidomics-classii.ScanId;v=1;d1=19687.19687.4	hcd	0	0.0032	0	0.005	1.4e-06	0.0032	FTMS + p NSI d Full ms2 737.3572@hcd32.00 [100.0000-2000.0000]
1254 | 971679	57	565	G.HFNGFRTVIRPFYLTN[+876.32230]S.S	HFNGFRTVIRPFYLTNS	17	HFNGFRTVIRPFYLTNS,GSG,16@876.32230	N16(NGlycan / 876.3223)	HexNAc(2)Hex(2)Fuc(1)	0.0012	0.22	2.91	255.3	63.173	26.2	26.2	4	737.109	737.104	6.61		2945.41	2945.39	Non	16	>sp|Q08380|LG3BP_HUMAN Galectin-3-binding protein OS=Homo sapiens OX=9606 GN=LGALS3BP PE=1 SV=1	4429	controllerType=0 controllerNumber=1 scan=19573		pmid 33968037 f1202000304_pf_mdamb231_ifn-positive_replicate_5_pool_2_immunopeptidomics-classii.ScanId;v=1;d1=19573.19573.4	hcd	0.0018	0.02	0	0.005	0.0018	0.02	FTMS + p NSI d Full ms2 737.1066@hcd32.00 [100.0000-2000.0000]
1542 | 967260	84	1132	S.YLN[+876.32230]GTFRLLQKPLRWHDA.L	YLNGTFRLLQKPLRWHDA	18	YLNGTFRLLQKPLRWHDA,SLL,3@876.32230	N3(NGlycan / 876.3223)	HexNAc(2)Hex(2)Fuc(1)	2.3e-06	0.00053	5.64	519.1	57.5618	89.8	89.8	4	776.893	776.888	5.5		3104.55	3104.53	Non	3	>sp|Q9UBG0|MRC2_HUMAN C-type mannose receptor 2 OS=Homo sapiens OX=9606 GN=MRC2 PE=1 SV=2	6527	controllerType=0 controllerNumber=1 scan=17321		pmid 33968037 f1202000304_pf_mdamb231_ifn-positive_replicate_5_pool_2_immunopeptidomics-classii.ScanId;v=1;d1=17321.17321.4	hcd	0	0	0	0	2.5e-07	6.1e-05	FTMS + p NSI d Full ms2 776.8903@hcd32.00 [100.0000-2000.0000]
1543 | 967855	84	1132	S.YLN[+876.32230]GTFRLLQKPLRWHD.A	YLNGTFRLLQKPLRWHD	17	YLNGTFRLLQKPLRWHD,SAL,3@876.32230	N3(NGlycan / 876.3223)	HexNAc(2)Hex(2)Fuc(1)	0.00023	0.05	3.63	340.5	58.7358	11.6	11.6	4	759.13	759.129	1.84		3033.5	3033.49	Non	3	>sp|Q9UBG0|MRC2_HUMAN C-type mannose receptor 2 OS=Homo sapiens OX=9606 GN=MRC2 PE=1 SV=2	6527	controllerType=0 controllerNumber=1 scan=17789		pmid 33968037 f1202000304_pf_mdamb231_ifn-positive_replicate_5_pool_2_immunopeptidomics-classii.ScanId;v=1;d1=17789.17789.4	hcd	0.00096	0.0092	0.0019	0.015	0.001	0.0093	FTMS + p NSI d Full ms2 759.6337@hcd32.00 [100.0000-2000.0000]
1035 | 894055	38	74	T.IPKEQYTIIN[+892.31722]RTASSVT.F	IPKEQYTIINRTASSVT	17	IPKEQYTIINRTASSVT,TFT,10@892.31722	N10(NGlycan / 892.3172)	HexNAc(2)Hex(3)	1e-06	0.00023	5.99	252.8	45.6306	102.3	102.3	3	938.46	938.457	3.56		2813.37	2813.36	Non	10	>sp|P40189|IL6RB_HUMAN Interleukin-6 receptor subunit beta OS=Homo sapiens OX=9606 GN=IL6ST PE=1 SV=2	8638	controllerType=0 controllerNumber=1 scan=12525		pmid 33968037 f1202000304_pf_mdamb231_ifn-positive_replicate_5_pool_2_immunopeptidomics-classii.ScanId;v=1;d1=12525.12525.3	hcd	0	0	0	0	1.2e-07	3e-05	FTMS + p NSI d Full ms2 938.4370@hcd32.00 [100.0000-2000.0000]
2680 | 895575	372	442	R.VNRFN[+892.31722]STEYQVVTRVD.K	VNRFNSTEYQVVTRVD	16	VNRFNSTEYQVVTRVD,RKG,5@892.31722	N5(NGlycan / 892.3172)	HexNAc(2)Hex(3)	9.4e-06	9e-05	5.03	333.7	46.3969	161.2	161.2	3	940.436	940.433	3.8		2819.29	2819.28	CRagged	5	>sp|Q07954|LRP1_HUMAN Prolow-density lipoprotein receptor-related protein 1 OS=Homo sapiens OX=9606 GN=LRP1 PE=1 SV=2	4980	controllerType=0 controllerNumber=1 scan=12834		pmid 33968037 f1202000304_pf_mdamb231_ifn-positive_replicate_5_pool_2_immunopeptidomics-classii.ScanId;v=1;d1=12834.12834.3	hcd	0	0	0	0	7.1e-07	1.3e-05	FTMS + p NSI d Full ms2 940.7708@hcd32.00 [100.0000-2000.0000]
970 | 893575	35	658	M.APEKWYSLGKVPGN[+1038.37512]QT.S	APEKWYSLGKVPGNQT	16	APEKWYSLGKVPGNQT,MST,14@1038.37512	N14(NGlycan / 1038.3751)	HexNAc(2)Hex(3)Fuc(1)	1.9e-06	0.00044	5.71	229.8	45.3565	133.5	133.5	3	938.436	938.434	2.61		2813.29	2813.29	Non	14	>sp|P32004|L1CAM_HUMAN Neural cell adhesion molecule L1 OS=Homo sapiens OX=9606 GN=L1CAM PE=1 SV=2	6618	controllerType=0 controllerNumber=1 scan=12415		pmid 33968037 f1202000304_pf_mdamb231_ifn-positive_replicate_5_pool_2_immunopeptidomics-classii.ScanId;v=1;d1=12415.12415.3	hcd	0	0	0	0	2.1e-07	5.2e-05	FTMS + p NSI d Full ms2 938.7707@hcd32.00 [100.0000-2000.0000]
1034 | 960786	38	74	T.IPKEQYTIIN[+1038.37512]RTASSVT.F	IPKEQYTIINRTASSVT	17	IPKEQYTIINRTASSVT,TFT,10@1038.37512	N10(NGlycan / 1038.3751)	HexNAc(2)Hex(3)Fuc(1)	1.5e-08	3.4e-06	7.83	443.2	45.8192	242.2	242.2	3	987.146	987.143	3.39		2959.42	2959.41	Non	10	>sp|P40189|IL6RB_HUMAN Interleukin-6 receptor subunit beta OS=Homo sapiens OX=9606 GN=IL6ST PE=1 SV=2	8638	controllerType=0 controllerNumber=1 scan=12601		pmid 33968037 f1202000304_pf_mdamb231_ifn-positive_replicate_5_pool_2_immunopeptidomics-classii.ScanId;v=1;d1=12601.12601.3	hcd	0	0	0	0	1.7e-09	3.8e-07	FTMS + p NSI d Full ms2 987.4802@hcd32.00 [100.0000-2000.0000]
1245 | 970439	57	564	A.GHFNGFRTVIRPFYLTN[+1038.37512]S.S	GHFNGFRTVIRPFYLTNS	18	GHFNGFRTVIRPFYLTNS,ASG,17@1038.37512	N17(NGlycan / 1038.3751)	HexNAc(2)Hex(3)Fuc(1)	3.6e-06	0.00082	5.44	332.3	62.3778	116	116	4	791.876	791.872	3.97		3164.48	3164.47	Non	17	>sp|Q08380|LG3BP_HUMAN Galectin-3-binding protein OS=Homo sapiens OX=9606 GN=LGALS3BP PE=1 SV=1	4429	controllerType=0 controllerNumber=1 scan=19253		pmid 33968037 f1202000304_pf_mdamb231_ifn-positive_replicate_5_pool_2_immunopeptidomics-classii.ScanId;v=1;d1=19253.19253.4	hcd	0	0.0012	0	0.0022	3.5e-07	0.0012	FTMS + p NSI d Full ms2 792.1256@hcd32.00 [100.0000-2000.0000]
1246 | 970159	57	564	A.GHFNGFRTVIRPFYLTN[+1038.37512]S.S	GHFNGFRTVIRPFYLTNS	18	GHFNGFRTVIRPFYLTNS,ASG,17@1038.37512	N17(NGlycan / 1038.3751)	HexNAc(2)Hex(3)Fuc(1)	1.8e-05	0.0041	4.75	326.5	62.0697	73.1	73.1	4	791.876	791.872	4.35		3164.48	3164.47	Non	17	>sp|Q08380|LG3BP_HUMAN Galectin-3-binding protein OS=Homo sapiens OX=9606 GN=LGALS3BP PE=1 SV=1	4429	controllerType=0 controllerNumber=1 scan=19129		pmid 33968037 f1202000304_pf_mdamb231_ifn-positive_replicate_5_pool_2_immunopeptidomics-classii.ScanId;v=1;d1=19129.19129.4	hcd	0	0.0027	0	0.0022	1.1e-06	0.0027	FTMS + p NSI d Full ms2 792.1263@hcd32.00 [100.0000-2000.0000]
1247 | 969799	57	564	A.GHFNGFRTVIRPFYLTN[+1038.37512].S	GHFNGFRTVIRPFYLTN	17	GHFNGFRTVIRPFYLTN,ASS,17@1038.37512	N17(NGlycan / 1038.3751)	HexNAc(2)Hex(3)Fuc(1)	0.0001	0.023	3.99	232.4	61.5368	29.9	29.9	4	770.117	770.115	3.86		3077.45	3077.44	Non	17	>sp|Q08380|LG3BP_HUMAN Galectin-3-binding protein OS=Homo sapiens OX=9606 GN=LGALS3BP PE=1 SV=1	4429	controllerType=0 controllerNumber=1 scan=18915		pmid 33968037 f1202000304_pf_mdamb231_ifn-positive_replicate_5_pool_2_immunopeptidomics-classii.ScanId;v=1;d1=18915.18915.4	hcd	0.00099	0.0075	0.002	0.011	0.001	0.0076	FTMS + p NSI d Full ms2 770.3690@hcd32.00 [100.0000-2000.0000]
1249 | 971719	57	565	G.HFNGFRTVIRPFYLTN[+1038.37512]S.S	HFNGFRTVIRPFYLTNS	17	HFNGFRTVIRPFYLTNS,GSG,16@1038.37512	N16(NGlycan / 1038.3751)	HexNAc(2)Hex(3)Fuc(1)	8.7e-07	0.0002	6.06	407.6	63.2115	86.7	86.7	4	777.62	777.617	4.11		3107.46	3107.45	Non	16	>sp|Q08380|LG3BP_HUMAN Galectin-3-binding protein OS=Homo sapiens OX=9606 GN=LGALS3BP PE=1 SV=1	4429	controllerType=0 controllerNumber=1 scan=19589		pmid 33968037 f1202000304_pf_mdamb231_ifn-positive_replicate_5_pool_2_immunopeptidomics-classii.ScanId;v=1;d1=19589.19589.4	hcd	0	0	0	0	1.1e-07	2.6e-05	FTMS + p NSI d Full ms2 777.8708@hcd32.00 [100.0000-2000.0000]
1250 | 971439	57	565	G.HFNGFRTVIRPFYLTN[+1038.37512]S.S	HFNGFRTVIRPFYLTNS	17	HFNGFRTVIRPFYLTNS,GSG,16@1038.37512	N16(NGlycan / 1038.3751)	HexNAc(2)Hex(3)Fuc(1)	4.8e-07	0.00011	6.31	401.1	62.9379	100.2	100.2	4	777.62	777.617	4.19		3107.46	3107.45	Non	16	>sp|Q08380|LG3BP_HUMAN Galectin-3-binding protein OS=Homo sapiens OX=9606 GN=LGALS3BP PE=1 SV=1	4429	controllerType=0 controllerNumber=1 scan=19479		pmid 33968037 f1202000304_pf_mdamb231_ifn-positive_replicate_5_pool_2_immunopeptidomics-classii.ScanId;v=1;d1=19479.19479.4	hcd	0	0	0	0	6.5e-08	1.5e-05	FTMS + p NSI d Full ms2 777.8705@hcd32.00 [100.0000-2000.0000]
1251 | 971079	57	565	G.HFNGFRTVIRPFYLTN[+1038.37512]S.S	HFNGFRTVIRPFYLTNS	17	HFNGFRTVIRPFYLTNS,GSG,16@1038.37512	N16(NGlycan / 1038.3751)	HexNAc(2)Hex(3)Fuc(1)	1.2e-05	0.0028	4.91	358.8	62.6665	23.9	23.9	4	777.62	777.617	3.56		3107.46	3107.45	Non	16	>sp|Q08380|LG3BP_HUMAN Galectin-3-binding protein OS=Homo sapiens OX=9606 GN=LGALS3BP PE=1 SV=1	4429	controllerType=0 controllerNumber=1 scan=19369		pmid 33968037 f1202000304_pf_mdamb231_ifn-positive_replicate_5_pool_2_immunopeptidomics-classii.ScanId;v=1;d1=19369.19369.4	hcd	0	0.0027	0	0	8.6e-07	0.0027	FTMS + p NSI d Full ms2 777.8714@hcd32.00 [100.0000-2000.0000]
1252 | 972039	57	565	G.HFNGFRTVIRPFYLTN[+1038.37512]S.S	HFNGFRTVIRPFYLTNS	17	HFNGFRTVIRPFYLTNS,GSG,16@1038.37512	N16(NGlycan / 1038.3751)	HexNAc(2)Hex(3)Fuc(1)	5.1e-05	0.011	4.29	307.3	63.5484	15	15	4	777.62	777.617	3.95		3107.46	3107.45	Non	16	>sp|Q08380|LG3BP_HUMAN Galectin-3-binding protein OS=Homo sapiens OX=9606 GN=LGALS3BP PE=1 SV=1	4429	controllerType=0 controllerNumber=1 scan=19723		pmid 33968037 f1202000304_pf_mdamb231_ifn-positive_replicate_5_pool_2_immunopeptidomics-classii.ScanId;v=1;d1=19723.19723.4	hcd	0	0.0051	0	0	3e-06	0.0051	FTMS + p NSI d Full ms2 778.1216@hcd32.00 [100.0000-2000.0000]
1255 | 978108	57	566	H.FNGFRTVIRPFYLTN[+1038.37512]S.S	FNGFRTVIRPFYLTNS	16	FNGFRTVIRPFYLTNS,HSG,15@1038.37512	N15(NGlycan / 1038.3751)	HexNAc(2)Hex(3)Fuc(1)	9.2e-06	0.0021	5.04	321.2	71.0688	78.7	78.7	3	990.804	990.801	3.49		2970.4	2970.39	Non	15	>sp|Q08380|LG3BP_HUMAN Galectin-3-binding protein OS=Homo sapiens OX=9606 GN=LGALS3BP PE=1 SV=1	4429	controllerType=0 controllerNumber=1 scan=22746		pmid 33968037 f1202000304_pf_mdamb231_ifn-positive_replicate_5_pool_2_immunopeptidomics-classii.ScanId;v=1;d1=22746.22746.3	hcd	0	0.0011	0	0.0021	6.8e-07	0.0012	FTMS + p NSI d Full ms2 991.1386@hcd32.00 [100.0000-2000.0000]
1540 | 1040629	84	1132	S.YLN[+1038.37512]GTFRLLQKPLRWHDA.L	YLNGTFRLLQKPLRWHDA	18	YLNGTFRLLQKPLRWHDA,SLL,3@1038.37512	N3(NGlycan / 1038.3751)	HexNAc(2)Hex(3)Fuc(1)	6e-08	1.4e-05	7.22	559	57.4202	170.3	170.3	5	654.126	654.123	5.15		3266.6	3266.58	Non	3	>sp|Q9UBG0|MRC2_HUMAN C-type mannose receptor 2 OS=Homo sapiens OX=9606 GN=MRC2 PE=1 SV=2	6527	controllerType=0 controllerNumber=1 scan=17265		pmid 33968037 f1202000304_pf_mdamb231_ifn-positive_replicate_5_pool_2_immunopeptidomics-classii.ScanId;v=1;d1=17265.17265.5	hcd	0	0	0	0	8.3e-09	1.9e-06	FTMS + p NSI d Full ms2 654.7257@hcd32.00 [100.0000-2000.0000]
1541 | 1040589	84	1132	S.YLN[+1038.37512]GTFRLLQKPLRWHDA.L	YLNGTFRLLQKPLRWHDA	18	YLNGTFRLLQKPLRWHDA,SLL,3@1038.37512	N3(NGlycan / 1038.3751)	HexNAc(2)Hex(3)Fuc(1)	3.1e-07	7.1e-05	6.51	544.3	57.4079	138.1	138.1	4	817.406	817.401	5.27		3266.6	3266.58	Non	3	>sp|Q9UBG0|MRC2_HUMAN C-type mannose receptor 2 OS=Homo sapiens OX=9606 GN=MRC2 PE=1 SV=2	6527	controllerType=0 controllerNumber=1 scan=17261		pmid 33968037 f1202000304_pf_mdamb231_ifn-positive_replicate_5_pool_2_immunopeptidomics-classii.ScanId;v=1;d1=17261.17261.4	hcd	0	0	0	0	4.3e-08	9.9e-06	FTMS + p NSI d Full ms2 817.9063@hcd32.00 [100.0000-2000.0000]
2073 | 966600	172	762	M.N[+1038.37512]FSNGEIIDIFKPVRKH.F	NFSNGEIIDIFKPVRKH	17	NFSNGEIIDIFKPVRKH,MFD,1@1038.37512	N1(NGlycan / 1038.3751)	HexNAc(2)Hex(3)Fuc(1)	4.6e-08	1e-05	7.34	369.2	56.6919	232	232	4	763.873	763.871	3.25		3052.47	3052.46	Non	1	>sp|P19021|AMD_HUMAN Peptidyl-glycine alpha-amidating monooxygenase OS=Homo sapiens OX=9606 GN=PAM PE=1 SV=2	1652	controllerType=0 controllerNumber=1 scan=16977		pmid 33968037 f1202000304_pf_mdamb231_ifn-positive_replicate_5_pool_2_immunopeptidomics-classii.ScanId;v=1;d1=16977.16977.4	hcd	0	0	0	0	6.1e-09	1.4e-06	FTMS + p NSI d Full ms2 763.8724@hcd32.00 [100.0000-2000.0000]
2307 | 889695	231	178	K.NSKYYN[+1038.37512]YTLSINGKA.R	NSKYYNYTLSINGKA	15	NSKYYNYTLSINGKA,KRK,6@1038.37512	N6(NGlycan / 1038.3751)	HexNAc(2)Hex(3)Fuc(1)	3.5e-05	0.0078	4.46	238.5	43.794	95.3	95.3	3	925.42	925.418	2.2		2774.25	2774.24	CRagged	6	>sp|P15586|GNS_HUMAN N-acetylglucosamine-6-sulfatase OS=Homo sapiens OX=9606 GN=GNS PE=1 SV=3	10139	controllerType=0 controllerNumber=1 scan=11787		pmid 33968037 f1202000304_pf_mdamb231_ifn-positive_replicate_5_pool_2_immunopeptidomics-classii.ScanId;v=1;d1=11787.11787.3	hcd	0	0.0041	0	0.0069	1.9e-06	0.0042	FTMS + p NSI d Full ms2 925.7553@hcd32.00 [100.0000-2000.0000]
2464 | 910510	283	66	V.GAVNRIYKLSGN[+1038.37512]LTLL.R	GAVNRIYKLSGNLTLL	16	GAVNRIYKLSGNLTLL,VRA,12@1038.37512	N12(NGlycan / 1038.3751)	HexNAc(2)Hex(3)Fuc(1)	0.0012	0.21	2.92	91.8	66.8687	0.3	0.3	3	924.137	924.134	3.97		2770.4	2770.39	Non	12	>sp|Q9UIW2|PLXA1_HUMAN Plexin-A1 OS=Homo sapiens OX=9606 GN=PLXNA1 PE=1 SV=3	5663	controllerType=0 controllerNumber=1 scan=21058		pmid 33968037 f1202000304_pf_mdamb231_ifn-positive_replicate_5_pool_2_immunopeptidomics-classii.ScanId;v=1;d1=21058.21058.3	hcd	0.0018	0.02	0.0027	0.03	0.0018	0.02	FTMS + p NSI d Full ms2 924.8040@hcd32.00 [100.0000-2000.0000]
2502 | 888495	298	94	S.SGDLFTAHN[+1038.37512]FSEQSR.I	SGDLFTAHNFSEQSR	15	SGDLFTAHNFSEQSR,SIG,9@1038.37512	N9(NGlycan / 1038.3751)	HexNAc(2)Hex(3)Fuc(1)	4.8e-06	0.0011	5.32	303.9	43.3245	138.8	138.8	3	912.058	912.054	4.13		2734.16	2734.15	NRagged	9	>sp|Q15043|S39AE_HUMAN Metal cation symporter ZIP14 OS=Homo sapiens OX=9606 GN=SLC39A14 PE=1 SV=3	11467	controllerType=0 controllerNumber=1 scan=11601		pmid 33968037 f1202000304_pf_mdamb231_ifn-positive_replicate_5_pool_2_immunopeptidomics-classii.ScanId;v=1;d1=11601.11601.3	hcd	0	0.0012	0	0.0022	4.2e-07	0.0012	FTMS + p NSI d Full ms2 912.3924@hcd32.00 [100.0000-2000.0000]
2503 | 888895	298	95	S.GDLFTAHN[+1038.37512]FSEQSR.I	GDLFTAHNFSEQSR	14	GDLFTAHNFSEQSR,SIG,8@1038.37512	N8(NGlycan / 1038.3751)	HexNAc(2)Hex(3)Fuc(1)	1.9e-05	0.0042	4.73	313	43.4766	113.3	113.3	3	883.046	883.043	3.23		2647.12	2647.12	NRagged	8	>sp|Q15043|S39AE_HUMAN Metal cation symporter ZIP14 OS=Homo sapiens OX=9606 GN=SLC39A14 PE=1 SV=3	11467	controllerType=0 controllerNumber=1 scan=11662		pmid 33968037 f1202000304_pf_mdamb231_ifn-positive_replicate_5_pool_2_immunopeptidomics-classii.ScanId;v=1;d1=11662.11662.3	hcd	0	0.0027	0	0.004	1.2e-06	0.0027	FTMS + p NSI d Full ms2 883.3813@hcd32.00 [100.0000-2000.0000]
1032 | 959906	38	74	T.IPKEQYTIIN[+1054.37004]RTASSVT.F	IPKEQYTIINRTASSVT	17	IPKEQYTIINRTASSVT,TFT,10@1054.37004	N10(NGlycan / 1054.37)	HexNAc(2)Hex(4)	1.1e-08	2.6e-06	7.95	469.9	45.2677	240.1	240.1	3	992.479	992.475	4.14		2975.42	2975.41	Non	10	>sp|P40189|IL6RB_HUMAN Interleukin-6 receptor subunit beta OS=Homo sapiens OX=9606 GN=IL6ST PE=1 SV=2	8638	controllerType=0 controllerNumber=1 scan=12379		pmid 33968037 f1202000304_pf_mdamb231_ifn-positive_replicate_5_pool_2_immunopeptidomics-classii.ScanId;v=1;d1=12379.12379.3	hcd	0	0	0	0	1.3e-09	2.8e-07	FTMS + p NSI d Full ms2 992.8129@hcd32.00 [100.0000-2000.0000]
1033 | 959346	38	74	T.IPKEQYTIIN[+1054.37004]RTASSVT.F	IPKEQYTIINRTASSVT	17	IPKEQYTIINRTASSVT,TFT,10@1054.37004	N10(NGlycan / 1054.37)	HexNAc(2)Hex(4)	4.7e-08	1.1e-05	7.33	346.5	44.9829	184.6	184.6	3	992.478	992.475	3.46		2975.42	2975.41	Non	10	>sp|P40189|IL6RB_HUMAN Interleukin-6 receptor subunit beta OS=Homo sapiens OX=9606 GN=IL6ST PE=1 SV=2	8638	controllerType=0 controllerNumber=1 scan=12265		pmid 33968037 f1202000304_pf_mdamb231_ifn-positive_replicate_5_pool_2_immunopeptidomics-classii.ScanId;v=1;d1=12265.12265.3	hcd	0	0	0	0	6.3e-09	1.5e-06	FTMS + p NSI d Full ms2 992.8115@hcd32.00 [100.0000-2000.0000]
365 | 962586	8	1890	L.LPTYKGVKVITVN[+1216.42286]ATD.A	LPTYKGVKVITVNATD	16	LPTYKGVKVITVNATD,LAD,13@1216.42286	N13(NGlycan / 1216.4229)	HexNAc(2)Hex(5)	0.00025	0.053	3.61	194	48.9471	67	67	3	979.139	979.135	3.83		2935.4	2935.39	Non	13	>sp|Q14517|FAT1_HUMAN Protocadherin Fat 1 OS=Homo sapiens OX=9606 GN=FAT1 PE=1 SV=2	3684	controllerType=0 controllerNumber=1 scan=13862		pmid 33968037 f1202000304_pf_mdamb231_ifn-positive_replicate_5_pool_2_immunopeptidomics-classii.ScanId;v=1;d1=13862.13862.3	hcd	0.0014	0.0092	0.0019	0.015	0.0014	0.0093	FTMS + p NSI d Full ms2 979.4742@hcd32.00 [100.0000-2000.0000]
366 | 962866	8	1890	L.LPTYKGVKVITVN[+1216.42286]ATD.A	LPTYKGVKVITVNATD	16	LPTYKGVKVITVNATD,LAD,13@1216.42286	N13(NGlycan / 1216.4229)	HexNAc(2)Hex(5)	0.0011	0.2	2.95	138.6	49.1983	19	19	3	979.14	979.135	4.46		2935.4	2935.39	Non	13	>sp|Q14517|FAT1_HUMAN Protocadherin Fat 1 OS=Homo sapiens OX=9606 GN=FAT1 PE=1 SV=2	3684	controllerType=0 controllerNumber=1 scan=13963		pmid 33968037 f1202000304_pf_mdamb231_ifn-positive_replicate_5_pool_2_immunopeptidomics-classii.ScanId;v=1;d1=13963.13963.3	hcd	0.0018	0.019	0.0019	0.015	0.0018	0.019	FTMS + p NSI d Full ms2 979.4723@hcd32.00 [100.0000-2000.0000]
367 | 893495	8	1890	L.LPTYKGVKVITVN[+1216.42286].A	LPTYKGVKVITVN	13	LPTYKGVKVITVN,LAT,13@1216.42286	N13(NGlycan / 1216.4229)	HexNAc(2)Hex(5)	0.0012	0.22	2.91	171	45.3194	25.2	25.2	3	883.436	883.432	4.52		2648.29	2648.28	Non	13	>sp|Q14517|FAT1_HUMAN Protocadherin Fat 1 OS=Homo sapiens OX=9606 GN=FAT1 PE=1 SV=2	3684	controllerType=0 controllerNumber=1 scan=12400		pmid 33968037 f1202000304_pf_mdamb231_ifn-positive_replicate_5_pool_2_immunopeptidomics-classii.ScanId;v=1;d1=12400.12400.3	hcd	0.0018	0.02	0.0027	0.031	0.0018	0.02	FTMS + p NSI d Full ms2 883.7702@hcd32.00 [100.0000-2000.0000]
1027 | 959266	38	74	T.IPKEQYTIIN[+1216.42286]RTASSVT.F	IPKEQYTIINRTASSVT	17	IPKEQYTIINRTASSVT,TFT,10@1216.42286	N10(NGlycan / 1216.4229)	HexNAc(2)Hex(5)	3.2e-09	7.4e-07	8.49	530	44.941	328.6	328.6	3	1046.5	1046.49	4.19		3137.47	3137.46	Non	10	>sp|P40189|IL6RB_HUMAN Interleukin-6 receptor subunit beta OS=Homo sapiens OX=9606 GN=IL6ST PE=1 SV=2	8638	controllerType=0 controllerNumber=1 scan=12249		pmid 33968037 f1202000304_pf_mdamb231_ifn-positive_replicate_5_pool_2_immunopeptidomics-classii.ScanId;v=1;d1=12249.12249.3	hcd	0	0	0	0	4e-10	9e-08	FTMS + p NSI d Full ms2 1046.8301@hcd32.00 [100.0000-2000.0000]
1028 | 958666	38	74	T.IPKEQYTIIN[+1216.42286]RTASSVT.F	IPKEQYTIINRTASSVT	17	IPKEQYTIINRTASSVT,TFT,10@1216.42286	N10(NGlycan / 1216.4229)	HexNAc(2)Hex(5)	8.4e-09	1.9e-06	8.08	488.5	44.6248	279	279	3	1046.5	1046.49	3.49		3137.47	3137.46	Non	10	>sp|P40189|IL6RB_HUMAN Interleukin-6 receptor subunit beta OS=Homo sapiens OX=9606 GN=IL6ST PE=1 SV=2	8638	controllerType=0 controllerNumber=1 scan=12121		pmid 33968037 f1202000304_pf_mdamb231_ifn-positive_replicate_5_pool_2_immunopeptidomics-classii.ScanId;v=1;d1=12121.12121.3	hcd	0	0	0	0	9.3e-10	2.1e-07	FTMS + p NSI d Full ms2 1046.8301@hcd32.00 [100.0000-2000.0000]
1029 | 959066	38	74	T.IPKEQYTIIN[+1216.42286]RTASSVT.F	IPKEQYTIINRTASSVT	17	IPKEQYTIINRTASSVT,TFT,10@1216.42286	N10(NGlycan / 1216.4229)	HexNAc(2)Hex(5)	1.8e-05	0.004	4.75	238.8	44.8403	82.3	82.3	4	785.124	785.121	4.32		3137.48	3137.46	Non	10	>sp|P40189|IL6RB_HUMAN Interleukin-6 receptor subunit beta OS=Homo sapiens OX=9606 GN=IL6ST PE=1 SV=2	8638	controllerType=0 controllerNumber=1 scan=12208		pmid 33968037 f1202000304_pf_mdamb231_ifn-positive_replicate_5_pool_2_immunopeptidomics-classii.ScanId;v=1;d1=12208.12208.4	hcd	0	0.0027	0	0	1.1e-06	0.0027	FTMS + p NSI d Full ms2 785.6250@hcd32.00 [100.0000-2000.0000]
1030 | 959946	38	74	T.IPKEQYTIIN[+1216.42286]RTASSVT.F	IPKEQYTIINRTASSVT	17	IPKEQYTIINRTASSVT,TFT,10@1216.42286	N10(NGlycan / 1216.4229)	HexNAc(2)Hex(5)	0.0011	0.2	2.95	165.9	45.2701	1.7	1.7	3	1046.5	1046.49	3.6		3137.47	3137.46	Non	10	>sp|P40189|IL6RB_HUMAN Interleukin-6 receptor subunit beta OS=Homo sapiens OX=9606 GN=IL6ST PE=1 SV=2	8638	controllerType=0 controllerNumber=1 scan=12380		pmid 33968037 f1202000304_pf_mdamb231_ifn-positive_replicate_5_pool_2_immunopeptidomics-classii.ScanId;v=1;d1=12380.12380.3	hcd	0.0018	0.019	0	0	0.0018	0.019	FTMS + p NSI d Full ms2 1047.1655@hcd32.00 [100.0000-2000.0000]
1031 | 958746	38	74	T.IPKEQYTIIN[+1216.42286]RTASSV.T	IPKEQYTIINRTASSV	16	IPKEQYTIINRTASSV,TTF,10@1216.42286	N10(NGlycan / 1216.4229)	HexNAc(2)Hex(5)	3.1e-06	0.0007	5.51	238.2	44.6693	80.3	80.3	3	1012.81	1012.81	3		3036.42	3036.41	Non	10	>sp|P40189|IL6RB_HUMAN Interleukin-6 receptor subunit beta OS=Homo sapiens OX=9606 GN=IL6ST PE=1 SV=2	8638	controllerType=0 controllerNumber=1 scan=12139		pmid 33968037 f1202000304_pf_mdamb231_ifn-positive_replicate_5_pool_2_immunopeptidomics-classii.ScanId;v=1;d1=12139.12139.3	hcd	0	0.0012	0	0.0022	3.1e-07	0.0012	FTMS + p NSI d Full ms2 1012.8107@hcd32.00 [100.0000-2000.0000]
1235 | 995546	56	1079	R.IWN[+1216.42286]GTFASSTFQTVQLT.A	IWNGTFASSTFQTVQLT	17	IWNGTFASSTFQTVQLT,RAA,3@1216.42286	N3(NGlycan / 1216.4229)	HexNAc(2)Hex(5)	0.0084	0.65	2.08	176.2	90.7979	132.9	132.9	3	1039.8	1039.79	3.58		3117.38	3117.37	CRagged	3	>sp|P17301|ITA2_HUMAN Integrin alpha-2 OS=Homo sapiens OX=9606 GN=ITGA2 PE=1 SV=2	7374	controllerType=0 controllerNumber=1 scan=30582		pmid 33968037 f1202000304_pf_mdamb231_ifn-positive_replicate_5_pool_2_immunopeptidomics-classii.ScanId;v=1;d1=30582.30582.3	hcd	0.0044	0.073	0.0076	0.1	0.0045	0.074	FTMS + p NSI d Full ms2 1040.1324@hcd32.00 [100.0000-2000.0000]
1243 | 1044378	57	564	A.GHFNGFRTVIRPFYLTN[+1216.42286]S.S	GHFNGFRTVIRPFYLTNS	18	GHFNGFRTVIRPFYLTNS,ASG,17@1216.42286	N17(NGlycan / 1216.4229)	HexNAc(2)Hex(5)	0.00034	0.07	3.47	262.2	61.5717	73.7	73.7	4	836.389	836.384	5.47		3342.53	3342.52	Non	17	>sp|Q08380|LG3BP_HUMAN Galectin-3-binding protein OS=Homo sapiens OX=9606 GN=LGALS3BP PE=1 SV=1	4429	controllerType=0 controllerNumber=1 scan=18929		pmid 33968037 f1202000304_pf_mdamb231_ifn-positive_replicate_5_pool_2_immunopeptidomics-classii.ScanId;v=1;d1=18929.18929.4	hcd	0.0014	0.01	0.0019	0.015	0.0014	0.01	FTMS + p NSI d Full ms2 836.6373@hcd32.00 [100.0000-2000.0000]
1244 | 1044338	57	564	A.GHFNGFRTVIRPFYLTN[+1216.42286]S.S	GHFNGFRTVIRPFYLTNS	18	GHFNGFRTVIRPFYLTNS,ASG,17@1216.42286	N17(NGlycan / 1216.4229)	HexNAc(2)Hex(5)	0.00069	0.13	3.16	229.3	61.5442	47.2	47.2	4	836.387	836.384	2.69		3342.52	3342.52	Non	17	>sp|Q08380|LG3BP_HUMAN Galectin-3-binding protein OS=Homo sapiens OX=9606 GN=LGALS3BP PE=1 SV=1	4429	controllerType=0 controllerNumber=1 scan=18918		pmid 33968037 f1202000304_pf_mdamb231_ifn-positive_replicate_5_pool_2_immunopeptidomics-classii.ScanId;v=1;d1=18918.18918.4	hcd	0.0018	0.013	0.0019	0.015	0.0018	0.013	FTMS + p NSI d Full ms2 836.6394@hcd32.00 [100.0000-2000.0000]
1539 | 1040309	84	1132	S.YLN[+1216.42286]GTFRLLQKPLRWHDA.L	YLNGTFRLLQKPLRWHDA	18	YLNGTFRLLQKPLRWHDA,SLL,3@1216.42286	N3(NGlycan / 1216.4229)	HexNAc(2)Hex(5)	7e-11	1.6e-08	10.15	603.1	57.2133	208.7	208.7	5	689.735	689.732	3.81		3444.64	3444.63	Non	3	>sp|Q9UBG0|MRC2_HUMAN C-type mannose receptor 2 OS=Homo sapiens OX=9606 GN=MRC2 PE=1 SV=2	6527	controllerType=0 controllerNumber=1 scan=17184		pmid 33968037 f1202000304_pf_mdamb231_ifn-positive_replicate_5_pool_2_immunopeptidomics-classii.ScanId;v=1;d1=17184.17184.5	hcd	0	0	0	0	5.7e-12	1.3e-09	FTMS + p NSI d Full ms2 689.9352@hcd32.00 [100.0000-2000.0000]
2116 | 1040269	180	988	K.VVPCLVTPVTGREN[+1216.42286]STAKFIP.R	VVPCLVTPVTGRENSTAKFIP	21	VVPCLVTPVTGRENSTAKFIP,KRE,14@1216.42286	N14(NGlycan / 1216.4229)	HexNAc(2)Hex(5)	0.0085	0.65	2.07	56.7	57.1829	0.9	0.9	3	1148.89	1148.88	2.44		3444.64	3444.63	CRagged	14	>sp|O75369|FLNB_HUMAN Filamin-B OS=Homo sapiens OX=9606 GN=FLNB PE=1 SV=2	5553	controllerType=0 controllerNumber=1 scan=17172		pmid 33968037 f1202000304_pf_mdamb231_ifn-positive_replicate_5_pool_2_immunopeptidomics-classii.ScanId;v=1;d1=17172.17172.3	hcd	0.0044	0.083	0.0076	0.11	0.0045	0.083	FTMS + p NSI d Full ms2 1149.2177@hcd32.00 [100.0000-2000.0000]
2211 | 958466	206	296	D.ERGNVISSHGNPILLN[+1216.42286]S.S	ERGNVISSHGNPILLNS	17	ERGNVISSHGNPILLNS,DSI,16@1216.42286	N16(NGlycan / 1216.4229)	HexNAc(2)Hex(5)	1e-05	0.0023	5	238.2	44.2505	82.4	82.4	3	1008.46	1008.46	3.14		3023.38	3023.37	Non	16	>sp|P21589|5NTD_HUMAN 5'-nucleotidase OS=Homo sapiens OX=9606 GN=NT5E PE=1 SV=1	15237	controllerType=0 controllerNumber=1 scan=11971		pmid 33968037 f1202000304_pf_mdamb231_ifn-positive_replicate_5_pool_2_immunopeptidomics-classii.ScanId;v=1;d1=11971.11971.3	hcd	0	0.0017	0	0.0021	7.5e-07	0.0017	FTMS + p NSI d Full ms2 1008.7990@hcd32.00 [100.0000-2000.0000]
2212 | 958106	206	296	D.ERGNVISSHGNPILLN[+1216.42286].S	ERGNVISSHGNPILLN	16	ERGNVISSHGNPILLN,DSS,16@1216.42286	N16(NGlycan / 1216.4229)	HexNAc(2)Hex(5)	0.00088	0.16	3.06	151.5	43.5386	61.5	61.5	3	979.454	979.45	3.98		2936.35	2936.34	Non	16	>sp|P21589|5NTD_HUMAN 5'-nucleotidase OS=Homo sapiens OX=9606 GN=NT5E PE=1 SV=1	15237	controllerType=0 controllerNumber=1 scan=11687		pmid 33968037 f1202000304_pf_mdamb231_ifn-positive_replicate_5_pool_2_immunopeptidomics-classii.ScanId;v=1;d1=11687.11687.3	hcd	0.0018	0.014	0.0028	0.02	0.0018	0.014	FTMS + p NSI d Full ms2 979.7887@hcd32.00 [100.0000-2000.0000]
1024 | 1031377	38	74	T.IPKEQYTIIN[+1378.47569]RTASSVT.F	IPKEQYTIINRTASSVT	17	IPKEQYTIINRTASSVT,TFT,10@1378.47569	N10(NGlycan / 1378.4757)	HexNAc(2)Hex(6)	5.5e-08	1.3e-05	7.26	414.2	44.4011	212.5	212.5	3	1100.51	1100.51	2.4		3299.52	3299.51	Non	10	>sp|P40189|IL6RB_HUMAN Interleukin-6 receptor subunit beta OS=Homo sapiens OX=9606 GN=IL6ST PE=1 SV=2	8638	controllerType=0 controllerNumber=1 scan=12031		pmid 33968037 f1202000304_pf_mdamb231_ifn-positive_replicate_5_pool_2_immunopeptidomics-classii.ScanId;v=1;d1=12031.12031.3	hcd	0	0	0	0	7.6e-09	1.8e-06	FTMS + p NSI d Full ms2 1100.8479@hcd32.00 [100.0000-2000.0000]
1025 | 1031977	38	74	T.IPKEQYTIIN[+1378.47569]RTASSVT.F	IPKEQYTIINRTASSVT	17	IPKEQYTIINRTASSVT,TFT,10@1378.47569	N10(NGlycan / 1378.4757)	HexNAc(2)Hex(6)	9.1e-08	2.1e-05	7.04	334.9	44.685	180.4	180.4	3	1100.51	1100.51	4.06		3299.53	3299.51	Non	10	>sp|P40189|IL6RB_HUMAN Interleukin-6 receptor subunit beta OS=Homo sapiens OX=9606 GN=IL6ST PE=1 SV=2	8638	controllerType=0 controllerNumber=1 scan=12146		pmid 33968037 f1202000304_pf_mdamb231_ifn-positive_replicate_5_pool_2_immunopeptidomics-classii.ScanId;v=1;d1=12146.12146.3	hcd	0	0	0	0	1.3e-08	3.1e-06	FTMS + p NSI d Full ms2 1100.8477@hcd32.00 [100.0000-2000.0000]
1026 | 958546	38	74	T.IPKEQYTIIN[+1378.47569]RTASSV.T	IPKEQYTIINRTASSV	16	IPKEQYTIINRTASSV,TTF,10@1378.47569	N10(NGlycan / 1378.4757)	HexNAc(2)Hex(6)	1.6e-05	0.0036	4.8	239.6	44.4657	55.7	55.7	3	1066.83	1066.83	3.22		3198.48	3198.47	Non	10	>sp|P40189|IL6RB_HUMAN Interleukin-6 receptor subunit beta OS=Homo sapiens OX=9606 GN=IL6ST PE=1 SV=2	8638	controllerType=0 controllerNumber=1 scan=12057		pmid 33968037 f1202000304_pf_mdamb231_ifn-positive_replicate_5_pool_2_immunopeptidomics-classii.ScanId;v=1;d1=12057.12057.3	hcd	0	0.0027	0	0.0041	1e-06	0.0027	FTMS + p NSI d Full ms2 1067.1649@hcd32.00 [100.0000-2000.0000]
2208 | 1035963	206	295	F.DERGNVISSHGNPILLN[+1378.47569]S.S	DERGNVISSHGNPILLNS	18	DERGNVISSHGNPILLNS,FSI,17@1378.47569	N17(NGlycan / 1378.4757)	HexNAc(2)Hex(6)	0.0054	0.55	2.27	129.4	50.8327	2.5	2.5	3	1100.82	1100.82	3.32		3300.46	3300.45	Non	17	>sp|P21589|5NTD_HUMAN 5'-nucleotidase OS=Homo sapiens OX=9606 GN=NT5E PE=1 SV=1	15237	controllerType=0 controllerNumber=1 scan=14621		pmid 33968037 f1202000304_pf_mdamb231_ifn-positive_replicate_5_pool_2_immunopeptidomics-classii.ScanId;v=1;d1=14621.14621.3	hcd	0.0037	0.046	0.0061	0.062	0.0037	0.046	FTMS + p NSI d Full ms2 1101.1577@hcd32.00 [100.0000-2000.0000]
2209 | 958306	206	296	D.ERGNVISSHGNPILLN[+1378.47569]S.S	ERGNVISSHGNPILLNS	17	ERGNVISSHGNPILLNS,DSI,16@1378.47569	N16(NGlycan / 1378.4757)	HexNAc(2)Hex(6)	8.2e-08	1.9e-05	7.08	395.5	43.8859	233.9	233.9	3	1062.48	1062.48	3.13		3185.43	3185.42	Non	16	>sp|P21589|5NTD_HUMAN 5'-nucleotidase OS=Homo sapiens OX=9606 GN=NT5E PE=1 SV=1	15237	controllerType=0 controllerNumber=1 scan=11824		pmid 33968037 f1202000304_pf_mdamb231_ifn-positive_replicate_5_pool_2_immunopeptidomics-classii.ScanId;v=1;d1=11824.11824.3	hcd	0	0	0	0	1.2e-08	2.8e-06	FTMS + p NSI d Full ms2 1062.8167@hcd32.00 [100.0000-2000.0000]
2210 | 957706	206	296	D.ERGNVISSHGNPILLN[+1378.47569].S	ERGNVISSHGNPILLN	16	ERGNVISSHGNPILLN,DSS,16@1378.47569	N16(NGlycan / 1378.4757)	HexNAc(2)Hex(6)	0.0027	0.38	2.57	149.1	43.181	18.3	18.3	3	1033.47	1033.47	3.51		3098.4	3098.39	Non	16	>sp|P21589|5NTD_HUMAN 5'-nucleotidase OS=Homo sapiens OX=9606 GN=NT5E PE=1 SV=1	15237	controllerType=0 controllerNumber=1 scan=11544		pmid 33968037 f1202000304_pf_mdamb231_ifn-positive_replicate_5_pool_2_immunopeptidomics-classii.ScanId;v=1;d1=11544.11544.3	hcd	0.0026	0.03	0.0044	0.04	0.0026	0.03	FTMS + p NSI d Full ms2 1033.8057@hcd32.00 [100.0000-2000.0000]
364 | 962186	8	1890	L.LPTYKGVKVITVN[+1540.52851]ATD.A	LPTYKGVKVITVNATD	16	LPTYKGVKVITVNATD,LAD,13@1540.52851	N13(NGlycan / 1540.5285)	HexNAc(2)Hex(7)	0.00062	0.12	3.21	166.9	48.3935	38.9	38.9	3	1087.17	1087.17	3.34		3259.51	3259.5	Non	13	>sp|Q14517|FAT1_HUMAN Protocadherin Fat 1 OS=Homo sapiens OX=9606 GN=FAT1 PE=1 SV=2	3684	controllerType=0 controllerNumber=1 scan=13639		pmid 33968037 f1202000304_pf_mdamb231_ifn-positive_replicate_5_pool_2_immunopeptidomics-classii.ScanId;v=1;d1=13639.13639.3	hcd	0.0018	0.012	0.0028	0.018	0.0018	0.012	FTMS + p NSI d Full ms2 1087.5079@hcd32.00 [100.0000-2000.0000]
1023 | 1031337	38	74	T.IPKEQYTIIN[+1540.52851]RTASSVT.F	IPKEQYTIINRTASSVT	17	IPKEQYTIINRTASSVT,TFT,10@1540.52851	N10(NGlycan / 1540.5285)	HexNAc(2)Hex(7)	0.0027	0.38	2.56	160.6	44.3987	4	4	3	1154.53	1154.53	2.81		3461.58	3461.57	Non	10	>sp|P40189|IL6RB_HUMAN Interleukin-6 receptor subunit beta OS=Homo sapiens OX=9606 GN=IL6ST PE=1 SV=2	8638	controllerType=0 controllerNumber=1 scan=12030		pmid 33968037 f1202000304_pf_mdamb231_ifn-positive_replicate_5_pool_2_immunopeptidomics-classii.ScanId;v=1;d1=12030.12030.3	hcd	0.0026	0.031	0.0044	0.042	0.0026	0.031	FTMS + p NSI d Full ms2 1154.8655@hcd32.00 [100.0000-2000.0000]
2313 | 1166846	232	184	R.AELAESKCSELEEELKN[+2350.83035]VTNNLK.S	AELAESKCSELEEELKNVTNNLK	23	AELAESKCSELEEELKNVTNNLK,RSL,17@2350.83035	N17(NGlycan / 2350.8304)	HexNAc(4)Hex(5)Fuc(1)NeuAc(2)	0.0049	0.52	2.31	260.6	46.1348	0.2	0.2	5	989.434	989.229	3.97	1	4943.14	4942.12	Specific	17	>sp|P06753|TPM3_HUMAN Tropomyosin alpha-3 chain OS=Homo sapiens OX=9606 GN=TPM3 PE=1 SV=2	19675	controllerType=0 controllerNumber=1 scan=12729		pmid 33968037 f1202000304_pf_mdamb231_ifn-positive_replicate_5_pool_2_immunopeptidomics-classii.ScanId;v=1;d1=12729.12729.5	hcd	0.0033	0.041	0.0052	0.054	0.0033	0.041	FTMS + p NSI d Full ms2 989.8347@hcd32.00 [100.0000-2000.0000]
2098 | 768744	168	565	T.FPVNNYYN[+203.07937]DTEKLQRAQA.W	FPVNNYYNDTEKLQRAQA	18	FPVNNYYNDTEKLQRAQA,TWE,8@203.07937	N8(NGlycan / 203.0794)	HexNAc(1)	1.2e-10	2.4e-08	9.91	580.4	49.4689	455.1	455.1	3	792.053	792.048	5.22		2374.14	2374.13	Non	8	>sp|O15118|NPC1_HUMAN NPC intracellular cholesterol transporter 1 OS=Homo sapiens OX=9606 GN=NPC1 PE=1 SV=2	7916	controllerType=0 controllerNumber=1 scan=14088		pmid 33968037 f1202000304_pf_mdamb231_ifn-positive_replicate_5_pool_3_immunopeptidomics-classii.ScanId;v=1;d1=14088.14088.3	hcd	0	0	0	0	1.7e-11	3.3e-09	FTMS + p NSI d Full ms2 792.0522@hcd32.00 [100.0000-2000.0000]
1502 | 843004	77	697	T.APPEAEYSGLVRHPGN[+552.21665]FS.S	APPEAEYSGLVRHPGNFS	18	APPEAEYSGLVRHPGNFS,TSL,16@552.21665	N16(NGlycan / 552.2167)	HexNAc(2)Fuc(1)	4.1e-06	0.00078	5.39	359.5	50.8639	187.7	187.7	3	827.39	827.387	3.72		2480.16	2480.15	Non	16	>sp|P08648|ITA5_HUMAN Integrin alpha-5 OS=Homo sapiens OX=9606 GN=ITGA5 PE=1 SV=2	8131	controllerType=0 controllerNumber=1 scan=14647		pmid 33968037 f1202000304_pf_mdamb231_ifn-positive_replicate_5_pool_3_immunopeptidomics-classii.ScanId;v=1;d1=14647.14647.3	hcd	0	0	0	0	5.6e-07	0.00011	FTMS + p NSI d Full ms2 827.3902@hcd32.00 [100.0000-2000.0000]
2097 | 985252	168	565	T.FPVNNYYN[+730.26439]DTEKLQRAQA.W	FPVNNYYNDTEKLQRAQA	18	FPVNNYYNDTEKLQRAQA,TWE,8@730.26439	N8(NGlycan / 730.2644)	HexNAc(2)Hex(2)	1.5e-05	0.0029	4.82	226	48.6045	101.2	101.2	3	967.782	967.777	4.96		2901.33	2901.32	Non	8	>sp|O15118|NPC1_HUMAN NPC intracellular cholesterol transporter 1 OS=Homo sapiens OX=9606 GN=NPC1 PE=1 SV=2	7916	controllerType=0 controllerNumber=1 scan=13742		pmid 33968037 f1202000304_pf_mdamb231_ifn-positive_replicate_5_pool_3_immunopeptidomics-classii.ScanId;v=1;d1=13742.13742.3	hcd	0	0	0	0	1.7e-06	0.00033	FTMS + p NSI d Full ms2 968.1152@hcd32.00 [100.0000-2000.0000]
1171 | 912940	48	658	M.APEKWYSLGKVPGN[+876.32230]QT.S	APEKWYSLGKVPGNQT	16	APEKWYSLGKVPGNQT,MST,14@876.32230	N14(NGlycan / 876.3223)	HexNAc(2)Hex(2)Fuc(1)	0.00015	0.028	3.83	191.7	45.7097	66.8	66.8	3	884.421	884.416	5.02		2651.25	2651.23	Non	14	>sp|P32004|L1CAM_HUMAN Neural cell adhesion molecule L1 OS=Homo sapiens OX=9606 GN=L1CAM PE=1 SV=2	6618	controllerType=0 controllerNumber=1 scan=12579		pmid 33968037 f1202000304_pf_mdamb231_ifn-positive_replicate_5_pool_3_immunopeptidomics-classii.ScanId;v=1;d1=12579.12579.3	hcd	0	0.0091	0	0.0079	1.2e-05	0.0091	FTMS + p NSI d Full ms2 884.4221@hcd32.00 [100.0000-2000.0000]
1172 | 912980	48	658	M.APEKWYSLGKVPGN[+876.32230]QT.S	APEKWYSLGKVPGNQT	16	APEKWYSLGKVPGNQT,MST,14@876.32230	N14(NGlycan / 876.3223)	HexNAc(2)Hex(2)Fuc(1)	0.0016	0.24	2.8	159.8	45.7695	42.8	42.8	3	884.422	884.416	5.78		2651.25	2651.23	Non	14	>sp|P32004|L1CAM_HUMAN Neural cell adhesion molecule L1 OS=Homo sapiens OX=9606 GN=L1CAM PE=1 SV=2	6618	controllerType=0 controllerNumber=1 scan=12603		pmid 33968037 f1202000304_pf_mdamb231_ifn-positive_replicate_5_pool_3_immunopeptidomics-classii.ScanId;v=1;d1=12603.12603.3	hcd	0.0022	0.018	0	0.0079	0.0022	0.018	FTMS + p NSI d Full ms2 885.0895@hcd32.00 [100.0000-2000.0000]
1500 | 917624	77	697	T.APPEAEYSGLVRHPGN[+876.32230]FS.S	APPEAEYSGLVRHPGNFS	18	APPEAEYSGLVRHPGNFS,TSL,16@876.32230	N16(NGlycan / 876.3223)	HexNAc(2)Hex(2)Fuc(1)	1.1e-07	2.2e-05	6.94	550.8	50.2042	306.7	306.7	3	935.426	935.422	4.47		2804.26	2804.25	Non	16	>sp|P08648|ITA5_HUMAN Integrin alpha-5 OS=Homo sapiens OX=9606 GN=ITGA5 PE=1 SV=2	8131	controllerType=0 controllerNumber=1 scan=14383		pmid 33968037 f1202000304_pf_mdamb231_ifn-positive_replicate_5_pool_3_immunopeptidomics-classii.ScanId;v=1;d1=14383.14383.3	hcd	0	0	0	0	1.2e-08	2.2e-06	FTMS + p NSI d Full ms2 935.7608@hcd32.00 [100.0000-2000.0000]
1501 | 917104	77	697	T.APPEAEYSGLVRHPGN[+876.32230]FS.S	APPEAEYSGLVRHPGNFS	18	APPEAEYSGLVRHPGNFS,TSL,16@876.32230	N16(NGlycan / 876.3223)	HexNAc(2)Hex(2)Fuc(1)	6.1e-07	0.00012	6.22	471.9	49.9232	255.5	255.5	3	935.426	935.422	4.33		2804.26	2804.25	Non	16	>sp|P08648|ITA5_HUMAN Integrin alpha-5 OS=Homo sapiens OX=9606 GN=ITGA5 PE=1 SV=2	8131	controllerType=0 controllerNumber=1 scan=14269		pmid 33968037 f1202000304_pf_mdamb231_ifn-positive_replicate_5_pool_3_immunopeptidomics-classii.ScanId;v=1;d1=14269.14269.3	hcd	0	0	0	0	8.2e-08	1.6e-05	FTMS + p NSI d Full ms2 935.7596@hcd32.00 [100.0000-2000.0000]
1629 | 935049	90	566	H.FNGFRTVIRPFYLTN[+876.32230]S.S	FNGFRTVIRPFYLTNS	16	FNGFRTVIRPFYLTNS,HSG,15@876.32230	N15(NGlycan / 876.3223)	HexNAc(2)Hex(2)Fuc(1)	9.7e-07	0.00019	6.01	459.8	71.2904	165	165	3	936.788	936.783	5.03		2808.35	2808.33	Non	15	>sp|Q08380|LG3BP_HUMAN Galectin-3-binding protein OS=Homo sapiens OX=9606 GN=LGALS3BP PE=1 SV=1	4429	controllerType=0 controllerNumber=1 scan=22822		pmid 33968037 f1202000304_pf_mdamb231_ifn-positive_replicate_5_pool_3_immunopeptidomics-classii.ScanId;v=1;d1=22822.22822.3	hcd	0	0	0	0	1.4e-07	2.7e-05	FTMS + p NSI d Full ms2 937.1208@hcd32.00 [100.0000-2000.0000]
1630 | 934569	90	566	H.FNGFRTVIRPFYLTN[+876.32230]S.S	FNGFRTVIRPFYLTNS	16	FNGFRTVIRPFYLTNS,HSG,15@876.32230	N15(NGlycan / 876.3223)	HexNAc(2)Hex(2)Fuc(1)	6.4e-05	0.012	4.2	308.4	71.0002	52.2	52.2	3	936.787	936.783	4.24		2808.35	2808.33	Non	15	>sp|Q08380|LG3BP_HUMAN Galectin-3-binding protein OS=Homo sapiens OX=9606 GN=LGALS3BP PE=1 SV=1	4429	controllerType=0 controllerNumber=1 scan=22705		pmid 33968037 f1202000304_pf_mdamb231_ifn-positive_replicate_5_pool_3_immunopeptidomics-classii.ScanId;v=1;d1=22705.22705.3	hcd	0	0.0058	0	0	5.1e-06	0.0058	FTMS + p NSI d Full ms2 937.1208@hcd32.00 [100.0000-2000.0000]
434 | 839721	10	1890	L.LPTYKGVKVITVN[+892.31722]AT.D	LPTYKGVKVITVNAT	15	LPTYKGVKVITVNAT,LDA,13@892.31722	N13(NGlycan / 892.3172)	HexNAc(2)Hex(3)	1.1e-06	0.00022	5.95	280.1	48.5796	162.7	162.7	3	832.762	832.758	4.91		2496.27	2496.26	Non	13	>sp|Q14517|FAT1_HUMAN Protocadherin Fat 1 OS=Homo sapiens OX=9606 GN=FAT1 PE=1 SV=2	3684	controllerType=0 controllerNumber=1 scan=13732		pmid 33968037 f1202000304_pf_mdamb231_ifn-positive_replicate_5_pool_3_immunopeptidomics-classii.ScanId;v=1;d1=13732.13732.3	hcd	0	0	0	0	1.6e-07	3.1e-05	FTMS + p NSI d Full ms2 833.0963@hcd32.00 [100.0000-2000.0000]
1631 | 933849	90	566	H.FNGFRTVIRPFYLTN[+892.31722].S	FNGFRTVIRPFYLTN	15	FNGFRTVIRPFYLTN,HSS,15@892.31722	N15(NGlycan / 892.3172)	HexNAc(2)Hex(3)	0.004	0.44	2.4	138.9	70.4688	6.4	6.4	3	913.108	913.104	4.11		2737.31	2737.3	Non	15	>sp|Q08380|LG3BP_HUMAN Galectin-3-binding protein OS=Homo sapiens OX=9606 GN=LGALS3BP PE=1 SV=1	4429	controllerType=0 controllerNumber=1 scan=22492		pmid 33968037 f1202000304_pf_mdamb231_ifn-positive_replicate_5_pool_3_immunopeptidomics-classii.ScanId;v=1;d1=22492.22492.3	hcd	0.0049	0.038	0.0032	0.047	0.0049	0.038	FTMS + p NSI d Full ms2 913.1077@hcd32.00 [100.0000-2000.0000]
2486 | 913660	271	442	R.VNRFN[+892.31722]STEYQVVTRVD.K	VNRFNSTEYQVVTRVD	16	VNRFNSTEYQVVTRVD,RKG,5@892.31722	N5(NGlycan / 892.3172)	HexNAc(2)Hex(3)	2e-06	0.00038	5.7	373.4	46.2425	198.7	198.7	3	940.437	940.433	4.58		2819.3	2819.28	CRagged	5	>sp|Q07954|LRP1_HUMAN Prolow-density lipoprotein receptor-related protein 1 OS=Homo sapiens OX=9606 GN=LRP1 PE=1 SV=2	4980	controllerType=0 controllerNumber=1 scan=12793		pmid 33968037 f1202000304_pf_mdamb231_ifn-positive_replicate_5_pool_3_immunopeptidomics-classii.ScanId;v=1;d1=12793.12793.3	hcd	0	0	0	0	3e-07	5.8e-05	FTMS + p NSI d Full ms2 941.1052@hcd32.00 [100.0000-2000.0000]
2496 | 844805	274	924	K.LIHAAKLN[+892.31722]ASLKTLE.G	LIHAAKLNASLKTLE	15	LIHAAKLNASLKTLE,KGE,8@892.31722	N8(NGlycan / 892.3172)	HexNAc(2)Hex(3)	0.0044	0.46	2.36	42.3	52.4866	3	3	3	838.77	838.765	5.45		2514.29	2514.28	CRagged	8	>sp|Q96PC5|MIA2_HUMAN Melanoma inhibitory activity protein 2 OS=Homo sapiens OX=9606 GN=MIA2 PE=1 SV=4	12221	controllerType=0 controllerNumber=1 scan=15298		pmid 33968037 f1202000304_pf_mdamb231_ifn-positive_replicate_5_pool_3_immunopeptidomics-classii.ScanId;v=1;d1=15298.15298.3	hcd	0.0047	0.056	0.0031	0.076	0.0049	0.056	FTMS + p NSI d Full ms2 838.7687@hcd32.00 [100.0000-2000.0000]
1170 | 912340	48	658	M.APEKWYSLGKVPGN[+1038.37512]QT.S	APEKWYSLGKVPGNQT	16	APEKWYSLGKVPGNQT,MST,14@1038.37512	N14(NGlycan / 1038.3751)	HexNAc(2)Hex(3)Fuc(1)	3.6e-06	0.00069	5.45	257.8	45.274	121.5	121.5	3	938.438	938.434	4.7		2813.3	2813.29	Non	14	>sp|P32004|L1CAM_HUMAN Neural cell adhesion molecule L1 OS=Homo sapiens OX=9606 GN=L1CAM PE=1 SV=2	6618	controllerType=0 controllerNumber=1 scan=12403		pmid 33968037 f1202000304_pf_mdamb231_ifn-positive_replicate_5_pool_3_immunopeptidomics-classii.ScanId;v=1;d1=12403.12403.3	hcd	0	0	0	0	5.1e-07	9.9e-05	FTMS + p NSI d Full ms2 938.7723@hcd32.00 [100.0000-2000.0000]
1495 | 985852	77	697	T.APPEAEYSGLVRHPGN[+1038.37512]FSS.L	APPEAEYSGLVRHPGNFSS	19	APPEAEYSGLVRHPGNFSS,TLS,16@1038.37512	N16(NGlycan / 1038.3751)	HexNAc(2)Hex(3)Fuc(1)	0.00011	0.02	3.98	277.1	49.2875	59.2	59.2	3	1018.46	1018.45	5.1		3053.35	3053.34	Non	16	>sp|P08648|ITA5_HUMAN Integrin alpha-5 OS=Homo sapiens OX=9606 GN=ITGA5 PE=1 SV=2	8131	controllerType=0 controllerNumber=1 scan=14015		pmid 33968037 f1202000304_pf_mdamb231_ifn-positive_replicate_5_pool_3_immunopeptidomics-classii.ScanId;v=1;d1=14015.14015.3	hcd	0	0.0073	0	0.0062	9.8e-06	0.0073	FTMS + p NSI d Full ms2 1018.7877@hcd32.00 [100.0000-2000.0000]
1496 | 987012	77	697	T.APPEAEYSGLVRHPGN[+1038.37512]FS.S	APPEAEYSGLVRHPGNFS	18	APPEAEYSGLVRHPGNFS,TSL,16@1038.37512	N16(NGlycan / 1038.3751)	HexNAc(2)Hex(3)Fuc(1)	9.8e-08	1.9e-05	7.01	561.1	49.8538	291	291	3	989.445	989.44	4.87		2966.32	2966.3	Non	16	>sp|P08648|ITA5_HUMAN Integrin alpha-5 OS=Homo sapiens OX=9606 GN=ITGA5 PE=1 SV=2	8131	controllerType=0 controllerNumber=1 scan=14241		pmid 33968037 f1202000304_pf_mdamb231_ifn-positive_replicate_5_pool_3_immunopeptidomics-classii.ScanId;v=1;d1=14241.14241.3	hcd	0	0	0	0	1e-08	1.9e-06	FTMS + p NSI d Full ms2 989.7785@hcd32.00 [100.0000-2000.0000]
1497 | 986372	77	697	T.APPEAEYSGLVRHPGN[+1038.37512]FS.S	APPEAEYSGLVRHPGNFS	18	APPEAEYSGLVRHPGNFS,TSL,16@1038.37512	N16(NGlycan / 1038.3751)	HexNAc(2)Hex(3)Fuc(1)	5.3e-06	0.001	5.28	307.4	49.5681	159.3	159.3	3	989.445	989.44	5.3		2966.32	2966.3	Non	16	>sp|P08648|ITA5_HUMAN Integrin alpha-5 OS=Homo sapiens OX=9606 GN=ITGA5 PE=1 SV=2	8131	controllerType=0 controllerNumber=1 scan=14128		pmid 33968037 f1202000304_pf_mdamb231_ifn-positive_replicate_5_pool_3_immunopeptidomics-classii.ScanId;v=1;d1=14128.14128.3	hcd	0	0	0	0	7.1e-07	0.00014	FTMS + p NSI d Full ms2 990.1129@hcd32.00 [100.0000-2000.0000]
1498 | 987332	77	697	T.APPEAEYSGLVRHPGN[+1038.37512]FS.S	APPEAEYSGLVRHPGNFS	18	APPEAEYSGLVRHPGNFS,TSL,16@1038.37512	N16(NGlycan / 1038.3751)	HexNAc(2)Hex(3)Fuc(1)	5.8e-05	0.011	4.23	272.6	50.1763	93.5	93.5	3	989.444	989.44	4.56		2966.32	2966.3	Non	16	>sp|P08648|ITA5_HUMAN Integrin alpha-5 OS=Homo sapiens OX=9606 GN=ITGA5 PE=1 SV=2	8131	controllerType=0 controllerNumber=1 scan=14371		pmid 33968037 f1202000304_pf_mdamb231_ifn-positive_replicate_5_pool_3_immunopeptidomics-classii.ScanId;v=1;d1=14371.14371.3	hcd	0	0.0043	0	0	4.4e-06	0.0043	FTMS + p NSI d Full ms2 989.7784@hcd32.00 [100.0000-2000.0000]
1499 | 987692	77	697	T.APPEAEYSGLVRHPGN[+1038.37512]FS.S	APPEAEYSGLVRHPGNFS	18	APPEAEYSGLVRHPGNFS,TSL,16@1038.37512	N16(NGlycan / 1038.3751)	HexNAc(2)Hex(3)Fuc(1)	0.0031	0.38	2.51	213.5	50.4692	18	18	3	989.444	989.44	3.82		2966.32	2966.3	Non	16	>sp|P08648|ITA5_HUMAN Integrin alpha-5 OS=Homo sapiens OX=9606 GN=ITGA5 PE=1 SV=2	8131	controllerType=0 controllerNumber=1 scan=14489		pmid 33968037 f1202000304_pf_mdamb231_ifn-positive_replicate_5_pool_3_immunopeptidomics-classii.ScanId;v=1;d1=14489.14489.3	hcd	0.0041	0.031	0	0	0.0042	0.031	FTMS + p NSI d Full ms2 990.1133@hcd32.00 [100.0000-2000.0000]
1620 | 997275	90	564	A.GHFNGFRTVIRPFYLTN[+1038.37512]S.S	GHFNGFRTVIRPFYLTNS	18	GHFNGFRTVIRPFYLTNS,ASG,17@1038.37512	N17(NGlycan / 1038.3751)	HexNAc(2)Hex(3)Fuc(1)	0.0044	0.46	2.36	192.3	62.0112	13.8	13.8	4	791.877	791.872	5.36		3164.49	3164.47	Non	17	>sp|Q08380|LG3BP_HUMAN Galectin-3-binding protein OS=Homo sapiens OX=9606 GN=LGALS3BP PE=1 SV=1	4429	controllerType=0 controllerNumber=1 scan=19103		pmid 33968037 f1202000304_pf_mdamb231_ifn-positive_replicate_5_pool_3_immunopeptidomics-classii.ScanId;v=1;d1=19103.19103.4	hcd	0.0048	0.048	0.0031	0.064	0.0049	0.048	FTMS + p NSI d Full ms2 791.8765@hcd32.00 [100.0000-2000.0000]
1621 | 997715	90	565	G.HFNGFRTVIRPFYLTN[+1038.37512]S.S	HFNGFRTVIRPFYLTNS	17	HFNGFRTVIRPFYLTNS,GSG,16@1038.37512	N16(NGlycan / 1038.3751)	HexNAc(2)Hex(3)Fuc(1)	0.00011	0.021	3.96	347.2	62.7527	27.8	27.8	4	777.621	777.617	4.66		3107.46	3107.45	Non	16	>sp|Q08380|LG3BP_HUMAN Galectin-3-binding protein OS=Homo sapiens OX=9606 GN=LGALS3BP PE=1 SV=1	4429	controllerType=0 controllerNumber=1 scan=19401		pmid 33968037 f1202000304_pf_mdamb231_ifn-positive_replicate_5_pool_3_immunopeptidomics-classii.ScanId;v=1;d1=19401.19401.4	hcd	0	0.0073	0	0.0062	1e-05	0.0073	FTMS + p NSI d Full ms2 777.8711@hcd32.00 [100.0000-2000.0000]
1622 | 997555	90	565	G.HFNGFRTVIRPFYLTN[+1038.37512]S.S	HFNGFRTVIRPFYLTNS	17	HFNGFRTVIRPFYLTNS,GSG,16@1038.37512	N16(NGlycan / 1038.3751)	HexNAc(2)Hex(3)Fuc(1)	0.00016	0.031	3.79	296.9	62.4686	3.1	3.1	4	777.62	777.617	3.8		3107.46	3107.45	Non	16	>sp|Q08380|LG3BP_HUMAN Galectin-3-binding protein OS=Homo sapiens OX=9606 GN=LGALS3BP PE=1 SV=1	4429	controllerType=0 controllerNumber=1 scan=19287		pmid 33968037 f1202000304_pf_mdamb231_ifn-positive_replicate_5_pool_3_immunopeptidomics-classii.ScanId;v=1;d1=19287.19287.4	hcd	0	0.0095	0	0.0062	1.3e-05	0.0095	FTMS + p NSI d Full ms2 777.8719@hcd32.00 [100.0000-2000.0000]
1624 | 1004768	90	566	H.FNGFRTVIRPFYLTN[+1038.37512]S.S	FNGFRTVIRPFYLTNS	16	FNGFRTVIRPFYLTNS,HSG,15@1038.37512	N15(NGlycan / 1038.3751)	HexNAc(2)Hex(3)Fuc(1)	1.9e-06	0.00037	5.71	432.6	70.7746	178.7	178.7	3	990.807	990.801	5.89		2970.41	2970.39	Non	15	>sp|Q08380|LG3BP_HUMAN Galectin-3-binding protein OS=Homo sapiens OX=9606 GN=LGALS3BP PE=1 SV=1	4429	controllerType=0 controllerNumber=1 scan=22614		pmid 33968037 f1202000304_pf_mdamb231_ifn-positive_replicate_5_pool_3_immunopeptidomics-classii.ScanId;v=1;d1=22614.22614.3	hcd	0	0	0	0	2.9e-07	5.6e-05	FTMS + p NSI d Full ms2 991.1401@hcd32.00 [100.0000-2000.0000]
1625 | 1005345	90	566	H.FNGFRTVIRPFYLTN[+1038.37512]S.S	FNGFRTVIRPFYLTNS	16	FNGFRTVIRPFYLTNS,HSG,15@1038.37512	N15(NGlycan / 1038.3751)	HexNAc(2)Hex(3)Fuc(1)	6.9e-06	0.0013	5.16	362.4	71.0647	116.3	116.3	3	990.805	990.801	4.04		2970.4	2970.39	Non	15	>sp|Q08380|LG3BP_HUMAN Galectin-3-binding protein OS=Homo sapiens OX=9606 GN=LGALS3BP PE=1 SV=1	4429	controllerType=0 controllerNumber=1 scan=22731		pmid 33968037 f1202000304_pf_mdamb231_ifn-positive_replicate_5_pool_3_immunopeptidomics-classii.ScanId;v=1;d1=22731.22731.3	hcd	0	0	0	0	8.6e-07	0.00017	FTMS + p NSI d Full ms2 991.1385@hcd32.00 [100.0000-2000.0000]
1626 | 1005585	90	566	H.FNGFRTVIRPFYLTN[+1038.37512]S.S	FNGFRTVIRPFYLTNS	16	FNGFRTVIRPFYLTNS,HSG,15@1038.37512	N15(NGlycan / 1038.3751)	HexNAc(2)Hex(3)Fuc(1)	0.00016	0.032	3.79	270.2	71.355	19.8	19.8	3	990.805	990.801	3.92		2970.4	2970.39	Non	15	>sp|Q08380|LG3BP_HUMAN Galectin-3-binding protein OS=Homo sapiens OX=9606 GN=LGALS3BP PE=1 SV=1	4429	controllerType=0 controllerNumber=1 scan=22848		pmid 33968037 f1202000304_pf_mdamb231_ifn-positive_replicate_5_pool_3_immunopeptidomics-classii.ScanId;v=1;d1=22848.22848.3	hcd	0	0.0095	0	0	1.3e-05	0.0095	FTMS + p NSI d Full ms2 991.1389@hcd32.00 [100.0000-2000.0000]
1627 | 1004128	90	566	H.FNGFRTVIRPFYLTN[+1038.37512].S	FNGFRTVIRPFYLTN	15	FNGFRTVIRPFYLTN,HSS,15@1038.37512	N15(NGlycan / 1038.3751)	HexNAc(2)Hex(3)Fuc(1)	9.2e-05	0.018	4.04	251.6	70.3327	44.7	44.7	3	961.794	961.79	3.65		2883.37	2883.36	Non	15	>sp|Q08380|LG3BP_HUMAN Galectin-3-binding protein OS=Homo sapiens OX=9606 GN=LGALS3BP PE=1 SV=1	4429	controllerType=0 controllerNumber=1 scan=22438		pmid 33968037 f1202000304_pf_mdamb231_ifn-positive_replicate_5_pool_3_immunopeptidomics-classii.ScanId;v=1;d1=22438.22438.3	hcd	0	0.0069	0	0.0054	8.7e-06	0.0071	FTMS + p NSI d Full ms2 962.1274@hcd32.00 [100.0000-2000.0000]
1628 | 1003528	90	566	H.FNGFRTVIRPFYLTN[+1038.37512].S	FNGFRTVIRPFYLTN	15	FNGFRTVIRPFYLTN,HSS,15@1038.37512	N15(NGlycan / 1038.3751)	HexNAc(2)Hex(3)Fuc(1)	0.0031	0.38	2.51	199.6	70.0495	2.4	2.4	3	961.795	961.79	4.67		2883.37	2883.36	Non	15	>sp|Q08380|LG3BP_HUMAN Galectin-3-binding protein OS=Homo sapiens OX=9606 GN=LGALS3BP PE=1 SV=1	4429	controllerType=0 controllerNumber=1 scan=22324		pmid 33968037 f1202000304_pf_mdamb231_ifn-positive_replicate_5_pool_3_immunopeptidomics-classii.ScanId;v=1;d1=22324.22324.3	hcd	0.0041	0.031	0	0.0054	0.0042	0.031	FTMS + p NSI d Full ms2 962.1278@hcd32.00 [100.0000-2000.0000]
1990 | 913380	147	74	T.IPKEQYTIIN[+1038.37512]RTASSV.T	IPKEQYTIINRTASSV	16	IPKEQYTIINRTASSV,TTF,10@1038.37512	N10(NGlycan / 1038.3751)	HexNAc(2)Hex(3)Fuc(1)	5.2e-07	0.0001	6.28	377.2	45.9763	197.5	197.5	3	953.464	953.46	4.34		2858.38	2858.37	Non	10	>sp|P40189|IL6RB_HUMAN Interleukin-6 receptor subunit beta OS=Homo sapiens OX=9606 GN=IL6ST PE=1 SV=2	8638	controllerType=0 controllerNumber=1 scan=12687		pmid 33968037 f1202000304_pf_mdamb231_ifn-positive_replicate_5_pool_3_immunopeptidomics-classii.ScanId;v=1;d1=12687.12687.3	hcd	0	0	0	0	6.9e-08	1.3e-05	FTMS + p NSI d Full ms2 953.7991@hcd32.00 [100.0000-2000.0000]
1991 | 912900	147	74	T.IPKEQYTIIN[+1038.37512]RTASSV.T	IPKEQYTIINRTASSV	16	IPKEQYTIINRTASSV,TTF,10@1038.37512	N10(NGlycan / 1038.3751)	HexNAc(2)Hex(3)Fuc(1)	3.7e-05	0.007	4.44	221.1	45.6859	69.8	69.8	3	953.464	953.46	4.22		2858.38	2858.37	Non	10	>sp|P40189|IL6RB_HUMAN Interleukin-6 receptor subunit beta OS=Homo sapiens OX=9606 GN=IL6ST PE=1 SV=2	8638	controllerType=0 controllerNumber=1 scan=12570		pmid 33968037 f1202000304_pf_mdamb231_ifn-positive_replicate_5_pool_3_immunopeptidomics-classii.ScanId;v=1;d1=12570.12570.3	hcd	0	0.0033	0	0	3.2e-06	0.0033	FTMS + p NSI d Full ms2 954.1342@hcd32.00 [100.0000-2000.0000]
2485 | 983452	271	442	R.VNRFN[+1038.37512]STEYQVVTRVD.K	VNRFNSTEYQVVTRVD	16	VNRFNSTEYQVVTRVD,RKG,5@1038.37512	N5(NGlycan / 1038.3751)	HexNAc(2)Hex(3)Fuc(1)	4.2e-05	0.0081	4.37	269.1	45.8864	96.1	96.1	3	989.123	989.119	4.66		2965.36	2965.34	CRagged	5	>sp|Q07954|LRP1_HUMAN Prolow-density lipoprotein receptor-related protein 1 OS=Homo sapiens OX=9606 GN=LRP1 PE=1 SV=2	4980	controllerType=0 controllerNumber=1 scan=12650		pmid 33968037 f1202000304_pf_mdamb231_ifn-positive_replicate_5_pool_3_immunopeptidomics-classii.ScanId;v=1;d1=12650.12650.3	hcd	0	0.0033	0	0.0029	3.5e-06	0.0033	FTMS + p NSI d Full ms2 989.4576@hcd32.00 [100.0000-2000.0000]
2572 | 915421	302	248	Y.TPVN[+1038.37512]GSIVIVRAGKIT.F	TPVNGSIVIVRAGKIT	16	TPVNGSIVIVRAGKIT,YFA,4@1038.37512	N4(NGlycan / 1038.3751)	HexNAc(2)Hex(3)Fuc(1)	0.00018	0.035	3.74	212.5	48.08	100.3	100.3	3	888.458	888.455	3.33		2663.36	2663.35	Non	4	>sp|P02786|TFR1_HUMAN Transferrin receptor protein 1 OS=Homo sapiens OX=9606 GN=TFRC PE=1 SV=2	14925	controllerType=0 controllerNumber=1 scan=13533		pmid 33968037 f1202000304_pf_mdamb231_ifn-positive_replicate_5_pool_3_immunopeptidomics-classii.ScanId;v=1;d1=13533.13533.3	hcd	0	0.0094	0	0.0086	1.5e-05	0.0095	FTMS + p NSI d Full ms2 888.7938@hcd32.00 [100.0000-2000.0000]
2806 | 930548	397	66	V.GAVNRIYKLSGN[+1038.37512]LTLL.R	GAVNRIYKLSGNLTLL	16	GAVNRIYKLSGNLTLL,VRA,12@1038.37512	N12(NGlycan / 1038.3751)	HexNAc(2)Hex(3)Fuc(1)	0.0021	0.29	2.67	128.7	66.6742	12.2	12.2	3	924.139	924.134	5.89		2770.4	2770.39	Non	12	>sp|Q9UIW2|PLXA1_HUMAN Plexin-A1 OS=Homo sapiens OX=9606 GN=PLXNA1 PE=1 SV=3	5663	controllerType=0 controllerNumber=1 scan=20972		pmid 33968037 f1202000304_pf_mdamb231_ifn-positive_replicate_5_pool_3_immunopeptidomics-classii.ScanId;v=1;d1=20972.20972.3	hcd	0.0025	0.022	0.0016	0.025	0.0026	0.023	FTMS + p NSI d Full ms2 924.4716@hcd32.00 [100.0000-2000.0000]
2807 | 832459	397	66	V.GAVNRIYKLSGN[+1038.37512]LT.L	GAVNRIYKLSGNLT	14	GAVNRIYKLSGNLT,VLL,12@1038.37512	N12(NGlycan / 1038.3751)	HexNAc(2)Hex(3)Fuc(1)	5.4e-05	0.01	4.27	271	44.2739	55.1	55.1	3	848.747	848.744	3.5		2544.23	2544.22	Non	12	>sp|Q9UIW2|PLXA1_HUMAN Plexin-A1 OS=Homo sapiens OX=9606 GN=PLXNA1 PE=1 SV=3	5663	controllerType=0 controllerNumber=1 scan=12001		pmid 33968037 f1202000304_pf_mdamb231_ifn-positive_replicate_5_pool_3_immunopeptidomics-classii.ScanId;v=1;d1=12001.12001.3	hcd	0	0.0037	0	0.0029	4.2e-06	0.0038	FTMS + p NSI d Full ms2 849.0823@hcd32.00 [100.0000-2000.0000]
2852 | 986252	419	1196	A.PLPGMKGTDYIN[+1038.37512]ASYIMG.Y	PLPGMKGTDYINASYIMG	18	PLPGMKGTDYINASYIMG,AYY,12@1038.37512	N12(NGlycan / 1038.3751)	HexNAc(2)Hex(3)Fuc(1)	0.0058	0.53	2.24	139	49.5456	7	7	3	989.444	989.44	4.78		2966.32	2966.3	Non	12	>sp|P23470|PTPRG_HUMAN Receptor-type tyrosine-protein phosphatase gamma OS=Homo sapiens OX=9606 GN=PTPRG PE=1 SV=4	8	controllerType=0 controllerNumber=1 scan=14119		pmid 33968037 f1202000304_pf_mdamb231_ifn-positive_replicate_5_pool_3_immunopeptidomics-classii.ScanId;v=1;d1=14119.14119.3	hcd	0.0058	0.063	0.0046	0.086	0.0058	0.063	FTMS + p NSI d Full ms2 989.7762@hcd32.00 [100.0000-2000.0000]
3069 | 941539	478	242	G.KAIWTLNPNYLSN[+1038.37512]GTL.A	KAIWTLNPNYLSNGTL	16	KAIWTLNPNYLSNGTL,GAA,13@1038.37512	N13(NGlycan / 1038.3751)	HexNAc(2)Hex(3)Fuc(1)	0.0031	0.01	2.5	291.9	79.2207	291.9	291.9	3	948.453	948.45	3.27		2843.34	2843.33	Non	13	>sp|A2RU67|F234B_HUMAN Protein FAM234B OS=Homo sapiens OX=9606 GN=FAM234B PE=1 SV=1	6082	controllerType=0 controllerNumber=1 scan=25986		pmid 33968037 f1202000304_pf_mdamb231_ifn-positive_replicate_5_pool_3_immunopeptidomics-classii.ScanId;v=1;d1=25986.25986.3	hcd	0.0041	0.0037	0.0016	0.0029	0.0042	0.0038	FTMS + p NSI d Full ms2 948.7873@hcd32.00 [100.0000-2000.0000]
432 | 985452	10	1890	L.LPTYKGVKVITVN[+1216.42286]ATD.A	LPTYKGVKVITVNATD	16	LPTYKGVKVITVNATD,LAD,13@1216.42286	N13(NGlycan / 1216.4229)	HexNAc(2)Hex(5)	0.0012	0.19	2.92	150.8	48.958	20.9	20.9	3	979.14	979.135	4.33		2935.4	2935.39	Non	13	>sp|Q14517|FAT1_HUMAN Protocadherin Fat 1 OS=Homo sapiens OX=9606 GN=FAT1 PE=1 SV=2	3684	controllerType=0 controllerNumber=1 scan=13884		pmid 33968037 f1202000304_pf_mdamb231_ifn-positive_replicate_5_pool_3_immunopeptidomics-classii.ScanId;v=1;d1=13884.13884.3	hcd	0.0018	0.016	0.0017	0.016	0.0018	0.016	FTMS + p NSI d Full ms2 979.4733@hcd32.00 [100.0000-2000.0000]
433 | 915301	10	1890	L.LPTYKGVKVITVN[+1216.42286]AT.D	LPTYKGVKVITVNAT	15	LPTYKGVKVITVNAT,LDA,13@1216.42286	N13(NGlycan / 1216.4229)	HexNAc(2)Hex(5)	0.0021	0.29	2.67	143.7	47.9915	4.6	4.6	3	940.798	940.793	5.64		2820.38	2820.36	Non	13	>sp|Q14517|FAT1_HUMAN Protocadherin Fat 1 OS=Homo sapiens OX=9606 GN=FAT1 PE=1 SV=2	3684	controllerType=0 controllerNumber=1 scan=13497		pmid 33968037 f1202000304_pf_mdamb231_ifn-positive_replicate_5_pool_3_immunopeptidomics-classii.ScanId;v=1;d1=13497.13497.3	hcd	0.0025	0.023	0.0016	0.025	0.0026	0.023	FTMS + p NSI d Full ms2 941.1311@hcd32.00 [100.0000-2000.0000]
1988 | 983972	147	73	F.TIPKEQYTIIN[+1216.42286]RTASSVT.F	TIPKEQYTIINRTASSVT	18	TIPKEQYTIINRTASSVT,FFT,11@1216.42286	N11(NGlycan / 1216.4229)	HexNAc(2)Hex(5)	7.3e-05	0.014	4.14	220.2	47.1366	53.6	53.6	3	1080.18	1080.17	4.56		3238.52	3238.51	Non	11	>sp|P40189|IL6RB_HUMAN Interleukin-6 receptor subunit beta OS=Homo sapiens OX=9606 GN=IL6ST PE=1 SV=2	8638	controllerType=0 controllerNumber=1 scan=13153		pmid 33968037 f1202000304_pf_mdamb231_ifn-positive_replicate_5_pool_3_immunopeptidomics-classii.ScanId;v=1;d1=13153.13153.3	hcd	0	0.0066	0	0.0046	6.6e-06	0.0067	FTMS + p NSI d Full ms2 1080.8479@hcd32.00 [100.0000-2000.0000]
1989 | 981892	147	74	T.IPKEQYTIIN[+1216.42286]RTASSV.T	IPKEQYTIINRTASSV	16	IPKEQYTIINRTASSV,TTF,10@1216.42286	N10(NGlycan / 1216.4229)	HexNAc(2)Hex(5)	8.3e-07	0.00016	6.08	386.5	44.6388	209.8	209.8	3	1012.82	1012.81	5.53		3036.43	3036.41	Non	10	>sp|P40189|IL6RB_HUMAN Interleukin-6 receptor subunit beta OS=Homo sapiens OX=9606 GN=IL6ST PE=1 SV=2	8638	controllerType=0 controllerNumber=1 scan=12147		pmid 33968037 f1202000304_pf_mdamb231_ifn-positive_replicate_5_pool_3_immunopeptidomics-classii.ScanId;v=1;d1=12147.12147.3	hcd	0	0	0	0	1.1e-07	2.2e-05	FTMS + p NSI d Full ms2 1013.1472@hcd32.00 [100.0000-2000.0000]
1832 | 1050805	121	2208	R.LN[+1378.47569]ASIADLQSQLRSPLGPR.H	LNASIADLQSQLRSPLGPR	19	LNASIADLQSQLRSPLGPR,RHE,2@1378.47569	N2(NGlycan / 1378.4757)	HexNAc(2)Hex(6)	0.0044	0.46	2.36	238.9	34.2764	13.6	13.6	4	854.41	854.406	4.84		3414.62	3414.6	Specific	2	>sp|O15230|LAMA5_HUMAN Laminin subunit alpha-5 OS=Homo sapiens OX=9606 GN=LAMA5 PE=1 SV=8	7019	controllerType=0 controllerNumber=1 scan=8001		pmid 33968037 f1202000304_pf_mdamb231_ifn-positive_replicate_5_pool_3_immunopeptidomics-classii.ScanId;v=1;d1=8001.8001.4	hcd	0.0047	0.058	0.0031	0.079	0.0049	0.058	FTMS + p NSI d Full ms2 854.6603@hcd32.00 [100.0000-2000.0000]
1570 | 856039	85	566	F.PVNNYYN[+203.07937]DTEKLQRAQAWE.K	PVNNYYNDTEKLQRAQAWE	19	PVNNYYNDTEKLQRAQAWE,FKE,7@203.07937	N7(NGlycan / 203.0794)	HexNAc(1)	4.3e-09	1.3e-06	8.36	470.9	52.4995	392.3	392.3	3	848.071	848.066	4.94		2542.2	2542.18	Non	7	>sp|O15118|NPC1_HUMAN NPC intracellular cholesterol transporter 1 OS=Homo sapiens OX=9606 GN=NPC1 PE=1 SV=2	7916	controllerType=0 controllerNumber=1 scan=15909		pmid 33968037 f1202000304_pf_mdamb231_ifn-positive_replicate_5_pool_4_immunopeptidomics-classii.ScanId;v=1;d1=15909.15909.3	hcd	0	0	0	0	5.4e-10	1.7e-07	FTMS + p NSI d Full ms2 848.4047@hcd32.00 [100.0000-2000.0000]
1571 | 855879	85	566	F.PVNNYYN[+203.07937]DTEKLQRAQAW.E	PVNNYYNDTEKLQRAQAW	18	PVNNYYNDTEKLQRAQAW,FEK,7@203.07937	N7(NGlycan / 203.0794)	HexNAc(1)	2.3e-06	0.00073	5.63	336	52.3495	266.4	266.4	3	805.055	805.052	3.8		2413.15	2413.14	Non	7	>sp|O15118|NPC1_HUMAN NPC intracellular cholesterol transporter 1 OS=Homo sapiens OX=9606 GN=NPC1 PE=1 SV=2	7916	controllerType=0 controllerNumber=1 scan=15850		pmid 33968037 f1202000304_pf_mdamb231_ifn-positive_replicate_5_pool_4_immunopeptidomics-classii.ScanId;v=1;d1=15850.15850.3	hcd	0	0	0	0	3.7e-07	0.00012	FTMS + p NSI d Full ms2 805.0564@hcd32.00 [100.0000-2000.0000]
1567 | 997032	85	566	F.PVNNYYN[+730.26439]DTEKLQRAQAW.E	PVNNYYNDTEKLQRAQAW	18	PVNNYYNDTEKLQRAQAW,FEK,7@730.26439	N7(NGlycan / 730.2644)	HexNAc(2)Hex(2)	5.2e-08	1.6e-05	7.29	505.3	51.2415	308.2	308.2	3	980.785	980.78	4.36		2940.34	2940.33	Non	7	>sp|O15118|NPC1_HUMAN NPC intracellular cholesterol transporter 1 OS=Homo sapiens OX=9606 GN=NPC1 PE=1 SV=2	7916	controllerType=0 controllerNumber=1 scan=15404		pmid 33968037 f1202000304_pf_mdamb231_ifn-positive_replicate_5_pool_4_immunopeptidomics-classii.ScanId;v=1;d1=15404.15404.3	hcd	0	0	0	0	6.1e-09	1.9e-06	FTMS + p NSI d Full ms2 981.4536@hcd32.00 [100.0000-2000.0000]
1568 | 997272	85	566	F.PVNNYYN[+730.26439]DTEKLQRAQAW.E	PVNNYYNDTEKLQRAQAW	18	PVNNYYNDTEKLQRAQAW,FEK,7@730.26439	N7(NGlycan / 730.2644)	HexNAc(2)Hex(2)	2.4e-07	7.5e-05	6.62	416	51.5362	214.1	214.1	3	980.784	980.78	4.05		2940.34	2940.33	Non	7	>sp|O15118|NPC1_HUMAN NPC intracellular cholesterol transporter 1 OS=Homo sapiens OX=9606 GN=NPC1 PE=1 SV=2	7916	controllerType=0 controllerNumber=1 scan=15522		pmid 33968037 f1202000304_pf_mdamb231_ifn-positive_replicate_5_pool_4_immunopeptidomics-classii.ScanId;v=1;d1=15522.15522.3	hcd	0	0	0	0	3.4e-08	1.1e-05	FTMS + p NSI d Full ms2 981.1185@hcd32.00 [100.0000-2000.0000]
1569 | 997625	85	566	F.PVNNYYN[+730.26439]DTEKLQRAQAW.E	PVNNYYNDTEKLQRAQAW	18	PVNNYYNDTEKLQRAQAW,FEK,7@730.26439	N7(NGlycan / 730.2644)	HexNAc(2)Hex(2)	0.0015	0.32	2.83	116.2	51.8409	6.3	6.3	3	980.784	980.78	4.05		2940.34	2940.33	Non	7	>sp|O15118|NPC1_HUMAN NPC intracellular cholesterol transporter 1 OS=Homo sapiens OX=9606 GN=NPC1 PE=1 SV=2	7916	controllerType=0 controllerNumber=1 scan=15645		pmid 33968037 f1202000304_pf_mdamb231_ifn-positive_replicate_5_pool_4_immunopeptidomics-classii.ScanId;v=1;d1=15645.15645.3	hcd	0.004	0.034	0	0	0.0041	0.035	FTMS + p NSI d Full ms2 981.1196@hcd32.00 [100.0000-2000.0000]
1566 | 996432	85	566	F.PVNNYYN[+876.32230]DTEKLQRAQAW.E	PVNNYYNDTEKLQRAQAW	18	PVNNYYNDTEKLQRAQAW,FEK,7@876.32230	N7(NGlycan / 876.3223)	HexNAc(2)Hex(2)Fuc(1)	1.1e-06	0.00033	5.98	335.1	51.0371	162.9	162.9	3	1029.47	1029.47	4.87		3086.4	3086.38	Non	7	>sp|O15118|NPC1_HUMAN NPC intracellular cholesterol transporter 1 OS=Homo sapiens OX=9606 GN=NPC1 PE=1 SV=2	7916	controllerType=0 controllerNumber=1 scan=15321		pmid 33968037 f1202000304_pf_mdamb231_ifn-positive_replicate_5_pool_4_immunopeptidomics-classii.ScanId;v=1;d1=15321.15321.3	hcd	0	0	0	0	1.7e-07	5.3e-05	FTMS + p NSI d Full ms2 1029.4700@hcd32.00 [100.0000-2000.0000]
1638 | 934027	93	214	R.TN[+876.32230]STFVQALVEHVKE.E	TNSTFVQALVEHVKE	15	TNSTFVQALVEHVKE,REC,2@876.32230	N2(NGlycan / 876.3223)	HexNAc(2)Hex(2)Fuc(1)	0.0026	0.46	2.58	171.4	65.531	34.2	34.2	3	860.076	860.072	4.53		2578.21	2578.2	CRagged	2	>sp|P07602|SAP_HUMAN Prosaposin OS=Homo sapiens OX=9606 GN=PSAP PE=1 SV=2	18020	controllerType=0 controllerNumber=1 scan=21143		pmid 33968037 f1202000304_pf_mdamb231_ifn-positive_replicate_5_pool_4_immunopeptidomics-classii.ScanId;v=1;d1=21143.21143.3	hcd	0.0057	0.048	0.0023	0.056	0.0057	0.049	FTMS + p NSI d Full ms2 860.4127@hcd32.00 [100.0000-2000.0000]
1949 | 939173	124	566	H.FNGFRTVIRPFYLTN[+876.32230]S.S	FNGFRTVIRPFYLTNS	16	FNGFRTVIRPFYLTNS,HSG,15@876.32230	N15(NGlycan / 876.3223)	HexNAc(2)Hex(2)Fuc(1)	4.4e-06	0.0014	5.36	390.5	71.2735	110.8	110.8	3	936.787	936.783	4.24		2808.35	2808.33	Non	15	>sp|Q08380|LG3BP_HUMAN Galectin-3-binding protein OS=Homo sapiens OX=9606 GN=LGALS3BP PE=1 SV=1	4429	controllerType=0 controllerNumber=1 scan=23451		pmid 33968037 f1202000304_pf_mdamb231_ifn-positive_replicate_5_pool_4_immunopeptidomics-classii.ScanId;v=1;d1=23451.23451.3	hcd	0	0	0	0	6e-07	0.00019	FTMS + p NSI d Full ms2 937.1219@hcd32.00 [100.0000-2000.0000]
2009 | 923317	133	128	L.FPN[+876.32230]ASSKEIKTVESITD.I	FPNASSKEIKTVESITD	17	FPNASSKEIKTVESITD,LIR,3@876.32230	N3(NGlycan / 876.3223)	HexNAc(2)Hex(2)Fuc(1)	1.7e-08	5.2e-06	7.78	570	51.3382	344.7	344.7	3	914.766	914.762	4.41		2742.28	2742.27	Non	3	>sp|P11279|LAMP1_HUMAN Lysosome-associated membrane glycoprotein 1 OS=Homo sapiens OX=9606 GN=LAMP1 PE=1 SV=3	10632	controllerType=0 controllerNumber=1 scan=15443		pmid 33968037 f1202000304_pf_mdamb231_ifn-positive_replicate_5_pool_4_immunopeptidomics-classii.ScanId;v=1;d1=15443.15443.3	hcd	0	0	0	0	2.3e-09	7.3e-07	FTMS + p NSI d Full ms2 915.1002@hcd32.00 [100.0000-2000.0000]
2010 | 922957	133	128	L.FPN[+876.32230]ASSKEIKTVESITD.I	FPNASSKEIKTVESITD	17	FPNASSKEIKTVESITD,LIR,3@876.32230	N3(NGlycan / 876.3223)	HexNAc(2)Hex(2)Fuc(1)	8.3e-06	0.0026	5.08	283.8	51.0623	111.9	111.9	3	914.766	914.762	4.48		2742.28	2742.27	Non	3	>sp|P11279|LAMP1_HUMAN Lysosome-associated membrane glycoprotein 1 OS=Homo sapiens OX=9606 GN=LAMP1 PE=1 SV=3	10632	controllerType=0 controllerNumber=1 scan=15331		pmid 33968037 f1202000304_pf_mdamb231_ifn-positive_replicate_5_pool_4_immunopeptidomics-classii.ScanId;v=1;d1=15331.15331.3	hcd	0	0.0013	0	0	9.9e-07	0.0013	FTMS + p NSI d Full ms2 915.1010@hcd32.00 [100.0000-2000.0000]
2907 | 927910	370	131	A.GVQDRVWDTAVGLN[+876.32230]HTA.E	GVQDRVWDTAVGLNHTA	17	GVQDRVWDTAVGLNHTA,AEP,14@876.32230	N14(NGlycan / 876.3223)	HexNAc(2)Hex(2)Fuc(1)	0.00019	0.056	3.72	254.1	56.5753	87	87	3	905.755	905.75	5.64		2715.25	2715.24	Non	14	>sp|Q9C0H2|TTYH3_HUMAN Protein tweety homolog 3 OS=Homo sapiens OX=9606 GN=TTYH3 PE=1 SV=3	19368	controllerType=0 controllerNumber=1 scan=17552		pmid 33968037 f1202000304_pf_mdamb231_ifn-positive_replicate_5_pool_4_immunopeptidomics-classii.ScanId;v=1;d1=17552.17552.3	hcd	0.00049	0.011	0.00096	0.0052	0.00049	0.012	FTMS + p NSI d Full ms2 906.4226@hcd32.00 [100.0000-2000.0000]
1327 | 919757	59	248	Y.TPVN[+1038.37512]GSIVIVRAGKIT.F	TPVNGSIVIVRAGKIT	16	TPVNGSIVIVRAGKIT,YFA,4@1038.37512	N4(NGlycan / 1038.3751)	HexNAc(2)Hex(3)Fuc(1)	2.9e-07	9.2e-05	6.53	408.2	48.0214	279.7	279.7	3	888.459	888.455	5.19		2663.36	2663.35	Non	4	>sp|P02786|TFR1_HUMAN Transferrin receptor protein 1 OS=Homo sapiens OX=9606 GN=TFRC PE=1 SV=2	14925	controllerType=0 controllerNumber=1 scan=14104		pmid 33968037 f1202000304_pf_mdamb231_ifn-positive_replicate_5_pool_4_immunopeptidomics-classii.ScanId;v=1;d1=14104.14104.3	hcd	0	0	0	0	4.4e-08	1.4e-05	FTMS + p NSI d Full ms2 888.7916@hcd32.00 [100.0000-2000.0000]
1948 | 1012300	124	566	H.FNGFRTVIRPFYLTN[+1038.37512]S.S	FNGFRTVIRPFYLTNS	16	FNGFRTVIRPFYLTNS,HSG,15@1038.37512	N15(NGlycan / 1038.3751)	HexNAc(2)Hex(3)Fuc(1)	0.00034	0.096	3.47	250.8	70.799	35.7	35.7	3	990.805	990.801	4.6		2970.4	2970.39	Non	15	>sp|Q08380|LG3BP_HUMAN Galectin-3-binding protein OS=Homo sapiens OX=9606 GN=LGALS3BP PE=1 SV=1	4429	controllerType=0 controllerNumber=1 scan=23261		pmid 33968037 f1202000304_pf_mdamb231_ifn-positive_replicate_5_pool_4_immunopeptidomics-classii.ScanId;v=1;d1=23261.23261.3	hcd	0.0009	0.017	0.0009	0.012	0.00093	0.017	FTMS + p NSI d Full ms2 991.1395@hcd32.00 [100.0000-2000.0000]
2906 | 1000718	370	131	A.GVQDRVWDTAVGLN[+1038.37512]HTA.E	GVQDRVWDTAVGLNHTA	17	GVQDRVWDTAVGLNHTA,AEP,14@1038.37512	N14(NGlycan / 1038.3751)	HexNAc(2)Hex(3)Fuc(1)	2e-05	0.0061	4.7	318.5	56.1217	132.8	132.8	3	959.773	959.768	5.04		2877.3	2877.29	Non	14	>sp|Q9C0H2|TTYH3_HUMAN Protein tweety homolog 3 OS=Homo sapiens OX=9606 GN=TTYH3 PE=1 SV=3	19368	controllerType=0 controllerNumber=1 scan=17370		pmid 33968037 f1202000304_pf_mdamb231_ifn-positive_replicate_5_pool_4_immunopeptidomics-classii.ScanId;v=1;d1=17370.17370.3	hcd	0	0.0017	0	0.0021	2.1e-06	0.0018	FTMS + p NSI d Full ms2 960.1078@hcd32.00 [100.0000-2000.0000]
3101 | 846016	443	66	V.GAVNRIYKLSGN[+1038.37512]LT.L	GAVNRIYKLSGNLT	14	GAVNRIYKLSGNLT,VLL,12@1038.37512	N12(NGlycan / 1038.3751)	HexNAc(2)Hex(3)Fuc(1)	0.00043	0.0042	3.37	285.8	44.1761	99	99	3	848.748	848.744	4.79		2544.23	2544.22	Non	12	>sp|Q9UIW2|PLXA1_HUMAN Plexin-A1 OS=Homo sapiens OX=9606 GN=PLXNA1 PE=1 SV=3	5663	controllerType=0 controllerNumber=1 scan=12554		pmid 33968037 f1202000304_pf_mdamb231_ifn-positive_replicate_5_pool_4_immunopeptidomics-classii.ScanId;v=1;d1=12554.12554.3	hcd	0.00089	0.0012	0.00089	0.0011	0.00093	0.0013	FTMS + p NSI d Full ms2 849.0829@hcd32.00 [100.0000-2000.0000]
3152 | 997392	470	94	S.SGDLFTAHN[+1038.37512]FSEQSRIG.S	SGDLFTAHNFSEQSRIG	17	SGDLFTAHNFSEQSRIG,SSS,9@1038.37512	N9(NGlycan / 1038.3751)	HexNAc(2)Hex(3)Fuc(1)	0.0014	0.013	2.86	326.9	51.5877	109	109	3	968.759	968.756	3.07		2904.26	2904.25	Non	9	>sp|Q15043|S39AE_HUMAN Metal cation symporter ZIP14 OS=Homo sapiens OX=9606 GN=SLC39A14 PE=1 SV=3	11467	controllerType=0 controllerNumber=1 scan=15543		pmid 33968037 f1202000304_pf_mdamb231_ifn-positive_replicate_5_pool_4_immunopeptidomics-classii.ScanId;v=1;d1=15543.15543.3	hcd	0.0041	0.006	0.0016	0.003	0.0041	0.006	FTMS + p NSI d Full ms2 968.7598@hcd32.00 [100.0000-2000.0000]
1068 | 999358	39	1889	L.LLPTYKGVKVITVN[+1216.42286]ATD.A	LLPTYKGVKVITVNATD	17	LLPTYKGVKVITVNATD,LAD,14@1216.42286	N14(NGlycan / 1216.4229)	HexNAc(2)Hex(5)	0.00014	0.042	3.85	257.9	54.2658	54.8	54.8	3	1016.83	1016.83	4.25		3048.49	3048.48	Non	14	>sp|Q14517|FAT1_HUMAN Protocadherin Fat 1 OS=Homo sapiens OX=9606 GN=FAT1 PE=1 SV=2	3684	controllerType=0 controllerNumber=1 scan=16622		pmid 33968037 f1202000304_pf_mdamb231_ifn-positive_replicate_5_pool_4_immunopeptidomics-classii.ScanId;v=1;d1=16622.16622.3	hcd	0	0.01	0	0.0036	1.1e-05	0.01	FTMS + p NSI d Full ms2 1017.1689@hcd32.00 [100.0000-2000.0000]
1069 | 922757	39	1889	L.LLPTYKGVKVITVN[+1216.42286].A	LLPTYKGVKVITVN	14	LLPTYKGVKVITVN,LAT,14@1216.42286	N14(NGlycan / 1216.4229)	HexNAc(2)Hex(5)	0.0014	0.31	2.86	125.7	50.9556	22.7	22.7	3	921.13	921.126	3.88		2761.37	2761.36	Non	14	>sp|Q14517|FAT1_HUMAN Protocadherin Fat 1 OS=Homo sapiens OX=9606 GN=FAT1 PE=1 SV=2	3684	controllerType=0 controllerNumber=1 scan=15288		pmid 33968037 f1202000304_pf_mdamb231_ifn-positive_replicate_5_pool_4_immunopeptidomics-classii.ScanId;v=1;d1=15288.15288.3	hcd	0.0041	0.033	0.0016	0.033	0.0041	0.033	FTMS + p NSI d Full ms2 921.4642@hcd32.00 [100.0000-2000.0000]
2327 | 987498	188	51	K.RLKPLFN[+1216.42286]KSFESTVGQG.S	RLKPLFNKSFESTVGQG	17	RLKPLFNKSFESTVGQG,KSD,7@1216.42286	N7(NGlycan / 1216.4229)	HexNAc(2)Hex(5)	0.0013	0.3	2.88	259.2	41.0727	44.6	44.6	4	781.874	781.87	5.9		3124.48	3124.46	CRagged	7	>sp|P20645|MPRD_HUMAN Cation-dependent mannose-6-phosphate receptor OS=Homo sapiens OX=9606 GN=M6PR PE=1 SV=1	16569	controllerType=0 controllerNumber=1 scan=11309		pmid 33968037 f1202000304_pf_mdamb231_ifn-positive_replicate_5_pool_4_immunopeptidomics-classii.ScanId;v=1;d1=11309.11309.4	hcd	0.0041	0.032	0.0017	0.033	0.0041	0.032	FTMS + p NSI d Full ms2 781.8733@hcd32.00 [100.0000-2000.0000]
2328 | 987618	188	51	K.RLKPLFN[+1216.42286]KSFESTVGQG.S	RLKPLFNKSFESTVGQG	17	RLKPLFNKSFESTVGQG,KSD,7@1216.42286	N7(NGlycan / 1216.4229)	HexNAc(2)Hex(5)	0.0032	0.5	2.5	147.7	41.1073	16	16	3	1042.16	1042.16	4.64		3124.47	3124.46	CRagged	7	>sp|P20645|MPRD_HUMAN Cation-dependent mannose-6-phosphate receptor OS=Homo sapiens OX=9606 GN=M6PR PE=1 SV=1	16569	controllerType=0 controllerNumber=1 scan=11322		pmid 33968037 f1202000304_pf_mdamb231_ifn-positive_replicate_5_pool_4_immunopeptidomics-classii.ScanId;v=1;d1=11322.11322.3	hcd	0.0064	0.053	0.0017	0.033	0.0064	0.053	FTMS + p NSI d Full ms2 1042.4963@hcd32.00 [100.0000-2000.0000]
2732 | 1144065	306	297	E.RGNVISSHGNPILLN[+1216.42286]SSIPEDPS.I	RGNVISSHGNPILLNSSIPEDPS	23	RGNVISSHGNPILLNSSIPEDPS,EIK,15@1216.42286	N15(NGlycan / 1216.4229)	HexNAc(2)Hex(5)	0.0039	0.55	2.41	30	54.8986	29.8	29.8	3	1207.23	1207.22	5.78		3619.67	3619.65	Non	15	>sp|P21589|5NTD_HUMAN 5'-nucleotidase OS=Homo sapiens OX=9606 GN=NT5E PE=1 SV=1	15237	controllerType=0 controllerNumber=1 scan=16877		pmid 33968037 f1202000304_pf_mdamb231_ifn-positive_replicate_5_pool_4_immunopeptidomics-classii.ScanId;v=1;d1=16877.16877.3	hcd	0.0074	0.061	0.0023	0.073	0.0075	0.061	FTMS + p NSI d Full ms2 1207.5597@hcd32.00 [100.0000-2000.0000]
1548 | 1108331	82	1079	R.IWN[+1378.47569]GTFASSTFQTVQL.T	IWNGTFASSTFQTVQL	16	IWNGTFASSTFQTVQL,RTA,3@1378.47569	N3(NGlycan / 1378.4757)	HexNAc(2)Hex(6)	0.0087	0.73	2.06	109.8	93.164	86	86	3	1060.13	1060.13	4.58		3178.39	3178.37	CRagged	3	>sp|P17301|ITA2_HUMAN Integrin alpha-2 OS=Homo sapiens OX=9606 GN=ITGA2 PE=1 SV=2	7374	controllerType=0 controllerNumber=1 scan=32152		pmid 33968037 f1202000304_pf_mdamb231_ifn-positive_replicate_5_pool_4_immunopeptidomics-classii.ScanId;v=1;d1=32152.32152.3	hcd	0.0081	0.11	0.0029	0.14	0.0082	0.11	FTMS + p NSI d Full ms2 1060.8032@hcd32.00 [100.0000-2000.0000]
2317 | 1137385	188	51	K.RLKPLFN[+1378.47569]KSFESTVGQGSDT.Y	RLKPLFNKSFESTVGQGSDT	20	RLKPLFNKSFESTVGQGSDT,KYI,7@1378.47569	N7(NGlycan / 1378.4757)	HexNAc(2)Hex(6)	0.0023	0.43	2.63	104.6	42.0567	29.7	29.7	4	898.163	898.159	4.47		3589.63	3589.62	CRagged	7	>sp|P20645|MPRD_HUMAN Cation-dependent mannose-6-phosphate receptor OS=Homo sapiens OX=9606 GN=M6PR PE=1 SV=1	16569	controllerType=0 controllerNumber=1 scan=11701		pmid 33968037 f1202000304_pf_mdamb231_ifn-positive_replicate_5_pool_4_immunopeptidomics-classii.ScanId;v=1;d1=11701.11701.4	hcd	0.0053	0.047	0.0023	0.053	0.0054	0.047	FTMS + p NSI d Full ms2 898.4162@hcd32.00 [100.0000-2000.0000]
2323 | 1063877	188	51	K.RLKPLFN[+1378.47569]KSFESTVGQG.S	RLKPLFNKSFESTVGQG	17	RLKPLFNKSFESTVGQG,KSD,7@1378.47569	N7(NGlycan / 1378.4757)	HexNAc(2)Hex(6)	0.00021	0.062	3.68	374.5	40.6817	116.9	116.9	4	822.385	822.383	2.17		3286.52	3286.51	CRagged	7	>sp|P20645|MPRD_HUMAN Cation-dependent mannose-6-phosphate receptor OS=Homo sapiens OX=9606 GN=M6PR PE=1 SV=1	16569	controllerType=0 controllerNumber=1 scan=11157		pmid 33968037 f1202000304_pf_mdamb231_ifn-positive_replicate_5_pool_4_immunopeptidomics-classii.ScanId;v=1;d1=11157.11157.4	hcd	0.00048	0.012	0.00094	0.0068	0.00049	0.012	FTMS + p NSI d Full ms2 822.3889@hcd32.00 [100.0000-2000.0000]
2324 | 1064477	188	51	K.RLKPLFN[+1378.47569]KSFESTVGQG.S	RLKPLFNKSFESTVGQG	17	RLKPLFNKSFESTVGQG,KSD,7@1378.47569	N7(NGlycan / 1378.4757)	HexNAc(2)Hex(6)	0.00033	0.095	3.48	288.5	40.9863	55.1	55.1	4	822.387	822.383	5.51		3286.53	3286.51	CRagged	7	>sp|P20645|MPRD_HUMAN Cation-dependent mannose-6-phosphate receptor OS=Homo sapiens OX=9606 GN=M6PR PE=1 SV=1	16569	controllerType=0 controllerNumber=1 scan=11275		pmid 33968037 f1202000304_pf_mdamb231_ifn-positive_replicate_5_pool_4_immunopeptidomics-classii.ScanId;v=1;d1=11275.11275.4	hcd	0.00091	0.017	0.00094	0.0068	0.00093	0.017	FTMS + p NSI d Full ms2 822.8889@hcd32.00 [100.0000-2000.0000]
2325 | 1063917	188	51	K.RLKPLFN[+1378.47569]KSFESTVGQG.S	RLKPLFNKSFESTVGQG	17	RLKPLFNKSFESTVGQG,KSD,7@1378.47569	N7(NGlycan / 1378.4757)	HexNAc(2)Hex(6)	0.00028	0.082	3.55	277.2	40.6865	147.9	147.9	3	1096.18	1096.17	1.82		3286.52	3286.51	CRagged	7	>sp|P20645|MPRD_HUMAN Cation-dependent mannose-6-phosphate receptor OS=Homo sapiens OX=9606 GN=M6PR PE=1 SV=1	16569	controllerType=0 controllerNumber=1 scan=11159		pmid 33968037 f1202000304_pf_mdamb231_ifn-positive_replicate_5_pool_4_immunopeptidomics-classii.ScanId;v=1;d1=11159.11159.3	hcd	0.00092	0.015	0.00094	0.0068	0.00093	0.015	FTMS + p NSI d Full ms2 1096.5148@hcd32.00 [100.0000-2000.0000]
2326 | 1064437	188	51	K.RLKPLFN[+1378.47569]KSFESTVGQG.S	RLKPLFNKSFESTVGQG	17	RLKPLFNKSFESTVGQG,KSD,7@1378.47569	N7(NGlycan / 1378.4757)	HexNAc(2)Hex(6)	0.0032	0.5	2.5	144.5	40.9798	18.4	18.4	3	1096.18	1096.17	4.94		3286.53	3286.51	CRagged	7	>sp|P20645|MPRD_HUMAN Cation-dependent mannose-6-phosphate receptor OS=Homo sapiens OX=9606 GN=M6PR PE=1 SV=1	16569	controllerType=0 controllerNumber=1 scan=11273		pmid 33968037 f1202000304_pf_mdamb231_ifn-positive_replicate_5_pool_4_immunopeptidomics-classii.ScanId;v=1;d1=11273.11273.3	hcd	0.0064	0.053	0.00094	0.0068	0.0064	0.053	FTMS + p NSI d Full ms2 1096.5139@hcd32.00 [100.0000-2000.0000]
2330 | 993086	188	52	R.LKPLFN[+1378.47569]KSFESTVGQG.S	LKPLFNKSFESTVGQG	16	LKPLFNKSFESTVGQG,RSD,6@1378.47569	N6(NGlycan / 1378.4757)	HexNAc(2)Hex(6)	0.0022	0.42	2.65	162.6	48.4859	5.1	5.1	3	1044.15	1044.14	4.5		3130.42	3130.41	CRagged	6	>sp|P20645|MPRD_HUMAN Cation-dependent mannose-6-phosphate receptor OS=Homo sapiens OX=9606 GN=M6PR PE=1 SV=1	16569	controllerType=0 controllerNumber=1 scan=14292		pmid 33968037 f1202000304_pf_mdamb231_ifn-positive_replicate_5_pool_4_immunopeptidomics-classii.ScanId;v=1;d1=14292.14292.3	hcd	0.0053	0.047	0.0023	0.053	0.0054	0.047	FTMS + p NSI d Full ms2 1044.4789@hcd32.00 [100.0000-2000.0000]
2318 | 1063757	188	51	K.RLKPLFN[+1540.52851]KSFESTVGQG.S	RLKPLFNKSFESTVGQG	17	RLKPLFNKSFESTVGQG,KSD,7@1540.52851	N7(NGlycan / 1540.5285)	HexNAc(2)Hex(7)	2.4e-05	0.0073	4.62	391	40.4855	135.8	135.8	4	862.901	862.896	5.39		3448.58	3448.56	CRagged	7	>sp|P20645|MPRD_HUMAN Cation-dependent mannose-6-phosphate receptor OS=Homo sapiens OX=9606 GN=M6PR PE=1 SV=1	16569	controllerType=0 controllerNumber=1 scan=11079		pmid 33968037 f1202000304_pf_mdamb231_ifn-positive_replicate_5_pool_4_immunopeptidomics-classii.ScanId;v=1;d1=11079.11079.4	hcd	0	0.0023	0	0.0021	2.3e-06	0.0023	FTMS + p NSI d Full ms2 863.4011@hcd32.00 [100.0000-2000.0000]
2319 | 1064117	188	51	K.RLKPLFN[+1540.52851]KSFESTVGQG.S	RLKPLFNKSFESTVGQG	17	RLKPLFNKSFESTVGQG,KSD,7@1540.52851	N7(NGlycan / 1540.5285)	HexNAc(2)Hex(7)	7.7e-05	0.023	4.12	342.6	40.7857	100.8	100.8	4	862.901	862.896	5.39		3448.58	3448.56	CRagged	7	>sp|P20645|MPRD_HUMAN Cation-dependent mannose-6-phosphate receptor OS=Homo sapiens OX=9606 GN=M6PR PE=1 SV=1	16569	controllerType=0 controllerNumber=1 scan=11198		pmid 33968037 f1202000304_pf_mdamb231_ifn-positive_replicate_5_pool_4_immunopeptidomics-classii.ScanId;v=1;d1=11198.11198.4	hcd	0	0.0077	0	0.0021	6.6e-06	0.0079	FTMS + p NSI d Full ms2 863.1508@hcd32.00 [100.0000-2000.0000]
2320 | 1063797	188	51	K.RLKPLFN[+1540.52851]KSFESTVGQG.S	RLKPLFNKSFESTVGQG	17	RLKPLFNKSFESTVGQG,KSD,7@1540.52851	N7(NGlycan / 1540.5285)	HexNAc(2)Hex(7)	0.0012	0.27	2.93	205	40.5135	69.9	69.9	3	1150.2	1150.19	4.07		3448.58	3448.56	CRagged	7	>sp|P20645|MPRD_HUMAN Cation-dependent mannose-6-phosphate receptor OS=Homo sapiens OX=9606 GN=M6PR PE=1 SV=1	16569	controllerType=0 controllerNumber=1 scan=11090		pmid 33968037 f1202000304_pf_mdamb231_ifn-positive_replicate_5_pool_4_immunopeptidomics-classii.ScanId;v=1;d1=11090.11090.3	hcd	0.0037	0.028	0	0.0021	0.0038	0.028	FTMS + p NSI d Full ms2 1150.8657@hcd32.00 [100.0000-2000.0000]
2321 | 1064197	188	51	K.RLKPLFN[+1540.52851]KSFESTVGQG.S	RLKPLFNKSFESTVGQG	17	RLKPLFNKSFESTVGQG,KSD,7@1540.52851	N7(NGlycan / 1540.5285)	HexNAc(2)Hex(7)	0.0017	0.35	2.77	168.3	40.8165	37.4	37.4	3	1150.2	1150.19	4.07		3448.58	3448.56	CRagged	7	>sp|P20645|MPRD_HUMAN Cation-dependent mannose-6-phosphate receptor OS=Homo sapiens OX=9606 GN=M6PR PE=1 SV=1	16569	controllerType=0 controllerNumber=1 scan=11210		pmid 33968037 f1202000304_pf_mdamb231_ifn-positive_replicate_5_pool_4_immunopeptidomics-classii.ScanId;v=1;d1=11210.11210.3	hcd	0.0043	0.043	0	0.0021	0.0043	0.043	FTMS + p NSI d Full ms2 1150.5306@hcd32.00 [100.0000-2000.0000]
2322 | 1064077	188	51	K.RLKPLFN[+1540.52851]KSFESTVGQ.G	RLKPLFNKSFESTVGQ	16	RLKPLFNKSFESTVGQ,KGS,7@1540.52851	N7(NGlycan / 1540.5285)	HexNAc(2)Hex(7)	0.0016	0.35	2.78	172.8	40.7819	36.9	36.9	4	848.644	848.641	4.37		3391.56	3391.54	CRagged	7	>sp|P20645|MPRD_HUMAN Cation-dependent mannose-6-phosphate receptor OS=Homo sapiens OX=9606 GN=M6PR PE=1 SV=1	16569	controllerType=0 controllerNumber=1 scan=11196		pmid 33968037 f1202000304_pf_mdamb231_ifn-positive_replicate_5_pool_4_immunopeptidomics-classii.ScanId;v=1;d1=11196.11196.4	hcd	0.0039	0.039	0.0016	0.041	0.0041	0.039	FTMS + p NSI d Full ms2 849.1467@hcd32.00 [100.0000-2000.0000]
2315 | 1136545	188	51	K.RLKPLFN[+1702.58133]KSFESTVGQG.S	RLKPLFNKSFESTVGQG	17	RLKPLFNKSFESTVGQG,KSD,7@1702.58133	N7(NGlycan / 1702.5813)	HexNAc(2)Hex(8)	1.5e-06	0.00048	5.81	516.1	40.3767	255.7	255.7	4	903.414	903.409	5.19		3610.63	3610.62	CRagged	7	>sp|P20645|MPRD_HUMAN Cation-dependent mannose-6-phosphate receptor OS=Homo sapiens OX=9606 GN=M6PR PE=1 SV=1	16569	controllerType=0 controllerNumber=1 scan=11036		pmid 33968037 f1202000304_pf_mdamb231_ifn-positive_replicate_5_pool_4_immunopeptidomics-classii.ScanId;v=1;d1=11036.11036.4	hcd	0	0	0	0	2.4e-07	7.5e-05	FTMS + p NSI d Full ms2 903.6642@hcd32.00 [100.0000-2000.0000]
2316 | 1136505	188	51	K.RLKPLFN[+1702.58133]KSFESTVGQG.S	RLKPLFNKSFESTVGQG	17	RLKPLFNKSFESTVGQG,KSD,7@1702.58133	N7(NGlycan / 1702.5813)	HexNAc(2)Hex(8)	0.0015	0.32	2.83	184.2	40.3143	44.3	44.3	3	1204.22	1204.21	4.37		3610.63	3610.62	CRagged	7	>sp|P20645|MPRD_HUMAN Cation-dependent mannose-6-phosphate receptor OS=Homo sapiens OX=9606 GN=M6PR PE=1 SV=1	16569	controllerType=0 controllerNumber=1 scan=11011		pmid 33968037 f1202000304_pf_mdamb231_ifn-positive_replicate_5_pool_4_immunopeptidomics-classii.ScanId;v=1;d1=11011.11011.3	hcd	0.004	0.035	0	0	0.0041	0.035	FTMS + p NSI d Full ms2 1204.8831@hcd32.00 [100.0000-2000.0000]
2329 | 1069077	188	52	R.LKPLFN[+1702.58133]KSFESTVGQG.S	LKPLFNKSFESTVGQG	16	LKPLFNKSFESTVGQG,RSD,6@1702.58133	N6(NGlycan / 1702.5813)	HexNAc(2)Hex(8)	0.0027	0.46	2.57	170.8	47.9844	29.9	29.9	3	1152.18	1152.18	5.74		3454.53	3454.51	CRagged	6	>sp|P20645|MPRD_HUMAN Cation-dependent mannose-6-phosphate receptor OS=Homo sapiens OX=9606 GN=M6PR PE=1 SV=1	16569	controllerType=0 controllerNumber=1 scan=14089		pmid 33968037 f1202000304_pf_mdamb231_ifn-positive_replicate_5_pool_4_immunopeptidomics-classii.ScanId;v=1;d1=14089.14089.3	hcd	0.0061	0.048	0.0023	0.056	0.0061	0.049	FTMS + p NSI d Full ms2 1152.5126@hcd32.00 [100.0000-2000.0000]
2025 | 873056	119	566	F.PVNNYYN[+203.07937]DTEKLQRAQAW.E	PVNNYYNDTEKLQRAQAW	18	PVNNYYNDTEKLQRAQAW,FEK,7@203.07937	N7(NGlycan / 203.0794)	HexNAc(1)	4.8e-14	2.2e-11	13.32	711.1	52.2722	541.7	541.7	3	805.055	805.052	3.96		2413.15	2413.14	Non	7	>sp|O15118|NPC1_HUMAN NPC intracellular cholesterol transporter 1 OS=Homo sapiens OX=9606 GN=NPC1 PE=1 SV=2	7916	controllerType=0 controllerNumber=1 scan=15818		pmid 33968037 f1202000304_pf_mdamb231_ifn-positive_replicate_5_pool_5_immunopeptidomics-classii.ScanId;v=1;d1=15818.15818.3	hcd	0	0	0	0	9.1e-15	4.1e-12	FTMS + p NSI d Full ms2 805.3893@hcd32.00 [100.0000-2000.0000]
2026 | 873422	119	566	F.PVNNYYN[+203.07937]DTEKLQRAQAW.E	PVNNYYNDTEKLQRAQAW	18	PVNNYYNDTEKLQRAQAW,FEK,7@203.07937	N7(NGlycan / 203.0794)	HexNAc(1)	1.3e-09	5.8e-07	8.89	533.6	52.5707	418.4	418.4	3	805.056	805.052	4.87		2413.15	2413.14	Non	7	>sp|O15118|NPC1_HUMAN NPC intracellular cholesterol transporter 1 OS=Homo sapiens OX=9606 GN=NPC1 PE=1 SV=2	7916	controllerType=0 controllerNumber=1 scan=15938		pmid 33968037 f1202000304_pf_mdamb231_ifn-positive_replicate_5_pool_5_immunopeptidomics-classii.ScanId;v=1;d1=15938.15938.3	hcd	0	0	0	0	1.3e-10	5.9e-08	FTMS + p NSI d Full ms2 805.3906@hcd32.00 [100.0000-2000.0000]
2027 | 873182	119	566	F.PVNNYYN[+203.07937]DTEKLQRAQAW.E	PVNNYYNDTEKLQRAQAW	18	PVNNYYNDTEKLQRAQAW,FEK,7@203.07937	N7(NGlycan / 203.0794)	HexNAc(1)	0.0014	0.39	2.86	100.8	52.3457	86.4	86.4	2	1207.08	1207.07	5.2		2413.15	2413.14	Non	7	>sp|O15118|NPC1_HUMAN NPC intracellular cholesterol transporter 1 OS=Homo sapiens OX=9606 GN=NPC1 PE=1 SV=2	7916	controllerType=0 controllerNumber=1 scan=15848		pmid 33968037 f1202000304_pf_mdamb231_ifn-positive_replicate_5_pool_5_immunopeptidomics-classii.ScanId;v=1;d1=15848.15848.2	hcd	0	0.036	0	0	8.7e-05	0.036	FTMS + p NSI d Full ms2 1207.5819@hcd32.00 [100.0000-2000.0000]
1553 | 942306	71	128	L.FPN[+730.26439]ASSKEIKTVESITD.I	FPNASSKEIKTVESITD	17	FPNASSKEIKTVESITD,LIR,3@730.26439	N3(NGlycan / 730.2644)	HexNAc(2)Hex(2)	3.7e-07	0.00017	6.43	361.5	51.8855	177.6	177.6	3	866.08	866.076	4.59		2596.23	2596.21	Non	3	>sp|P11279|LAMP1_HUMAN Lysosome-associated membrane glycoprotein 1 OS=Homo sapiens OX=9606 GN=LAMP1 PE=1 SV=3	10632	controllerType=0 controllerNumber=1 scan=15662		pmid 33968037 f1202000304_pf_mdamb231_ifn-positive_replicate_5_pool_5_immunopeptidomics-classii.ScanId;v=1;d1=15662.15662.3	hcd	0	0	0	0	5.9e-08	2.7e-05	FTMS + p NSI d Full ms2 866.4138@hcd32.00 [100.0000-2000.0000]
2024 | 1017815	119	566	F.PVNNYYN[+730.26439]DTEKLQRAQAW.E	PVNNYYNDTEKLQRAQAW	18	PVNNYYNDTEKLQRAQAW,FEK,7@730.26439	N7(NGlycan / 730.2644)	HexNAc(2)Hex(2)	3.3e-07	0.00015	6.49	362.8	51.3362	197.7	197.7	3	980.785	980.78	4.61		2940.34	2940.33	Non	7	>sp|O15118|NPC1_HUMAN NPC intracellular cholesterol transporter 1 OS=Homo sapiens OX=9606 GN=NPC1 PE=1 SV=2	7916	controllerType=0 controllerNumber=1 scan=15441		pmid 33968037 f1202000304_pf_mdamb231_ifn-positive_replicate_5_pool_5_immunopeptidomics-classii.ScanId;v=1;d1=15441.15441.3	hcd	0	0	0	0	5.1e-08	2.3e-05	FTMS + p NSI d Full ms2 981.1204@hcd32.00 [100.0000-2000.0000]
1551 | 941826	71	128	L.FPN[+876.32230]ASSKEIKTVESITD.I	FPNASSKEIKTVESITD	17	FPNASSKEIKTVESITD,LIR,3@876.32230	N3(NGlycan / 876.3223)	HexNAc(2)Hex(2)Fuc(1)	7e-11	3.2e-08	10.15	638.6	51.3617	348.6	348.6	3	914.766	914.762	4.48		2742.28	2742.27	Non	3	>sp|P11279|LAMP1_HUMAN Lysosome-associated membrane glycoprotein 1 OS=Homo sapiens OX=9606 GN=LAMP1 PE=1 SV=3	10632	controllerType=0 controllerNumber=1 scan=15452		pmid 33968037 f1202000304_pf_mdamb231_ifn-positive_replicate_5_pool_5_immunopeptidomics-classii.ScanId;v=1;d1=15452.15452.3	hcd	0	0	0	0	7.8e-12	3.5e-09	FTMS + p NSI d Full ms2 915.1002@hcd32.00 [100.0000-2000.0000]
1552 | 941386	71	128	L.FPN[+876.32230]ASSKEIKTVESITD.I	FPNASSKEIKTVESITD	17	FPNASSKEIKTVESITD,LIR,3@876.32230	N3(NGlycan / 876.3223)	HexNAc(2)Hex(2)Fuc(1)	1.2e-08	5.6e-06	7.91	563.8	51.0759	317.1	317.1	3	914.766	914.762	4.01		2742.28	2742.27	Non	3	>sp|P11279|LAMP1_HUMAN Lysosome-associated membrane glycoprotein 1 OS=Homo sapiens OX=9606 GN=LAMP1 PE=1 SV=3	10632	controllerType=0 controllerNumber=1 scan=15336		pmid 33968037 f1202000304_pf_mdamb231_ifn-positive_replicate_5_pool_5_immunopeptidomics-classii.ScanId;v=1;d1=15336.15336.3	hcd	0	0	0	0	1.7e-09	7.6e-07	FTMS + p NSI d Full ms2 915.1013@hcd32.00 [100.0000-2000.0000]
1554 | 933024	71	130	P.N[+876.32230]ASSKEIKTVESITDIR.A	NASSKEIKTVESITDIR	17	NASSKEIKTVESITDIR,PAD,1@876.32230	N1(NGlycan / 876.3223)	HexNAc(2)Hex(2)Fuc(1)	0.00022	0.09	3.66	248.4	44.4544	24.3	24.3	3	923.121	923.117	5.11		2767.35	2767.34	NRagged	1	>sp|P11279|LAMP1_HUMAN Lysosome-associated membrane glycoprotein 1 OS=Homo sapiens OX=9606 GN=LAMP1 PE=1 SV=3	10632	controllerType=0 controllerNumber=1 scan=12669		pmid 33968037 f1202000304_pf_mdamb231_ifn-positive_replicate_5_pool_5_immunopeptidomics-classii.ScanId;v=1;d1=12669.12669.3	hcd	0	0.014	0	0.0091	1.9e-05	0.014	FTMS + p NSI d Full ms2 923.4564@hcd32.00 [100.0000-2000.0000]
2260 | 945403	161	105	N.KDIVTVANAVFVKN[+876.32230]AS.E	KDIVTVANAVFVKNAS	16	KDIVTVANAVFVKNAS,NEI,14@876.32230	N14(NGlycan / 876.3223)	HexNAc(2)Hex(2)Fuc(1)	4.2e-07	0.00019	6.38	358.5	55.2755	228.1	228.1	3	851.429	851.425	4.84		2552.27	2552.26	Non	14	>sp|P07093|GDN_HUMAN Glia-derived nexin OS=Homo sapiens OX=9606 GN=SERPINE2 PE=1 SV=1	6701	controllerType=0 controllerNumber=1 scan=17027		pmid 33968037 f1202000304_pf_mdamb231_ifn-positive_replicate_5_pool_5_immunopeptidomics-classii.ScanId;v=1;d1=17027.17027.3	hcd	0	0	0	0	6.7e-08	3.1e-05	FTMS + p NSI d Full ms2 851.7641@hcd32.00 [100.0000-2000.0000]
2593 | 945963	252	131	A.GVQDRVWDTAVGLN[+876.32230]HTA.E	GVQDRVWDTAVGLNHTA	17	GVQDRVWDTAVGLNHTA,AEP,14@876.32230	N14(NGlycan / 876.3223)	HexNAc(2)Hex(2)Fuc(1)	1.5e-07	6.5e-05	6.84	459.1	56.4787	278.2	278.2	3	905.754	905.75	3.55		2715.25	2715.24	Non	14	>sp|Q9C0H2|TTYH3_HUMAN Protein tweety homolog 3 OS=Homo sapiens OX=9606 GN=TTYH3 PE=1 SV=3	19368	controllerType=0 controllerNumber=1 scan=17511		pmid 33968037 f1202000304_pf_mdamb231_ifn-positive_replicate_5_pool_5_immunopeptidomics-classii.ScanId;v=1;d1=17511.17511.3	hcd	0	0	0	0	2.4e-08	1.1e-05	FTMS + p NSI d Full ms2 906.0892@hcd32.00 [100.0000-2000.0000]
2594 | 945843	252	131	A.GVQDRVWDTAVGLN[+876.32230]HT.A	GVQDRVWDTAVGLNHT	16	GVQDRVWDTAVGLNHT,AAE,14@876.32230	N14(NGlycan / 876.3223)	HexNAc(2)Hex(2)Fuc(1)	1.4e-05	0.0064	4.85	306.2	56.3761	100.6	100.6	3	882.075	882.071	3.67		2644.21	2644.2	Non	14	>sp|Q9C0H2|TTYH3_HUMAN Protein tweety homolog 3 OS=Homo sapiens OX=9606 GN=TTYH3 PE=1 SV=3	19368	controllerType=0 controllerNumber=1 scan=17470		pmid 33968037 f1202000304_pf_mdamb231_ifn-positive_replicate_5_pool_5_immunopeptidomics-classii.ScanId;v=1;d1=17470.17470.3	hcd	0	0.0027	0	0.003	1.3e-06	0.0027	FTMS + p NSI d Full ms2 882.4102@hcd32.00 [100.0000-2000.0000]
2895 | 913314	361	112	W.KGSFKPSEHVKPRAPGN[+876.32230].L	KGSFKPSEHVKPRAPGN	17	KGSFKPSEHVKPRAPGN,WLT,17@876.32230	N17(NGlycan / 876.3223)	HexNAc(2)Hex(2)Fuc(1)	0.00027	0.11	3.57	232.1	21.333	20.7	20.7	4	678.836	678.833	4.68		2712.32	2712.31	Non	17	>sp|P24394|IL4RA_HUMAN Interleukin-4 receptor subunit alpha OS=Homo sapiens OX=9606 GN=IL4R PE=1 SV=1	8614	controllerType=0 controllerNumber=1 scan=3394		pmid 33968037 f1202000304_pf_mdamb231_ifn-positive_replicate_5_pool_5_immunopeptidomics-classii.ScanId;v=1;d1=3394.3394.4	hcd	0	0.015	0	0.0088	2.5e-05	0.015	FTMS + p NSI d Full ms2 679.0864@hcd32.00 [100.0000-2000.0000]
2896 | 913274	361	112	W.KGSFKPSEHVKPRAPGN[+876.32230].L	KGSFKPSEHVKPRAPGN	17	KGSFKPSEHVKPRAPGN,WLT,17@876.32230	N17(NGlycan / 876.3223)	HexNAc(2)Hex(2)Fuc(1)	0.0015	0.4	2.84	156.8	21.3306	35.1	35.1	3	904.779	904.775	4.08		2712.32	2712.31	Non	17	>sp|P24394|IL4RA_HUMAN Interleukin-4 receptor subunit alpha OS=Homo sapiens OX=9606 GN=IL4R PE=1 SV=1	8614	controllerType=0 controllerNumber=1 scan=3393		pmid 33968037 f1202000304_pf_mdamb231_ifn-positive_replicate_5_pool_5_immunopeptidomics-classii.ScanId;v=1;d1=3393.3393.3	hcd	0	0.052	0	0.0088	0.00015	0.053	FTMS + p NSI d Full ms2 905.1114@hcd32.00 [100.0000-2000.0000]
2776 | 1082491	316	211	R.KEVVHKIIELLN[+892.31722]VTELTQNAL.I	KEVVHKIIELLNVTELTQNAL	21	KEVVHKIIELLNVTELTQNAL,RIN,12@892.31722	N12(NGlycan / 892.3172)	HexNAc(2)Hex(3)	0.0064	0.75	2.19	198	40.7602	7.8	7.8	4	824.933	824.93	3.12		3296.71	3296.7	CRagged	12	>sp|P42224|STAT1_HUMAN Signal transducer and activator of transcription 1-alpha/beta OS=Homo sapiens OX=9606 GN=STAT1 PE=1 SV=2	13137	controllerType=0 controllerNumber=1 scan=11184		pmid 33968037 f1202000304_pf_mdamb231_ifn-positive_replicate_5_pool_5_immunopeptidomics-classii.ScanId;v=1;d1=11184.11184.4	hcd	0.0039	0.12	0.0029	0.14	0.004	0.12	FTMS + p NSI d Full ms2 825.1801@hcd32.00 [100.0000-2000.0000]
2777 | 1082371	316	211	R.KEVVHKIIELLN[+892.31722]VTELTQNAL.I	KEVVHKIIELLNVTELTQNAL	21	KEVVHKIIELLNVTELTQNAL,RIN,12@892.31722	N12(NGlycan / 892.3172)	HexNAc(2)Hex(3)	0.0086	0.8	2.07	167.1	40.704	2.3	2.3	4	824.932	824.93	2.23		3296.71	3296.7	CRagged	12	>sp|P42224|STAT1_HUMAN Signal transducer and activator of transcription 1-alpha/beta OS=Homo sapiens OX=9606 GN=STAT1 PE=1 SV=2	13137	controllerType=0 controllerNumber=1 scan=11162		pmid 33968037 f1202000304_pf_mdamb231_ifn-positive_replicate_5_pool_5_immunopeptidomics-classii.ScanId;v=1;d1=11162.11162.4	hcd	0.0048	0.15	0.0029	0.14	0.0048	0.15	FTMS + p NSI d Full ms2 825.1823@hcd32.00 [100.0000-2000.0000]
2259 | 945028	161	105	N.KDIVTVANAVFVKN[+1038.37512]AS.E	KDIVTVANAVFVKNAS	16	KDIVTVANAVFVKNAS,NEI,14@1038.37512	N14(NGlycan / 1038.3751)	HexNAc(2)Hex(3)Fuc(1)	1.8e-09	8e-07	8.75	536.1	54.7236	391	391	3	905.446	905.442	3.98		2714.32	2714.31	Non	14	>sp|P07093|GDN_HUMAN Glia-derived nexin OS=Homo sapiens OX=9606 GN=SERPINE2 PE=1 SV=1	6701	controllerType=0 controllerNumber=1 scan=16805		pmid 33968037 f1202000304_pf_mdamb231_ifn-positive_replicate_5_pool_5_immunopeptidomics-classii.ScanId;v=1;d1=16805.16805.3	hcd	0	0	0	0	2.5e-10	1.1e-07	FTMS + p NSI d Full ms2 905.7815@hcd32.00 [100.0000-2000.0000]
2641 | 1026423	266	384	F.HTVPFQLLARYKGLN[+1038.37512]LT.E	HTVPFQLLARYKGLNLT	17	HTVPFQLLARYKGLNLT,FED,15@1038.37512	N15(NGlycan / 1038.3751)	HexNAc(2)Hex(3)Fuc(1)	0.00015	0.062	3.83	270.6	66.8389	39.5	39.5	4	753.132	753.129	4.9		3009.51	3009.49	Non	15	>sp|Q08380|LG3BP_HUMAN Galectin-3-binding protein OS=Homo sapiens OX=9606 GN=LGALS3BP PE=1 SV=1	4429	controllerType=0 controllerNumber=1 scan=21660		pmid 33968037 f1202000304_pf_mdamb231_ifn-positive_replicate_5_pool_5_immunopeptidomics-classii.ScanId;v=1;d1=21660.21660.4	hcd	0	0.0083	0	0.0054	5.8e-06	0.0083	FTMS + p NSI d Full ms2 753.6323@hcd32.00 [100.0000-2000.0000]
2642 | 1026383	266	384	F.HTVPFQLLARYKGLN[+1038.37512]LT.E	HTVPFQLLARYKGLNLT	17	HTVPFQLLARYKGLNLT,FED,15@1038.37512	N15(NGlycan / 1038.3751)	HexNAc(2)Hex(3)Fuc(1)	0.0014	0.39	2.86	79.4	66.8043	10.3	10.3	3	1003.84	1003.84	4.52		3009.51	3009.49	Non	15	>sp|Q08380|LG3BP_HUMAN Galectin-3-binding protein OS=Homo sapiens OX=9606 GN=LGALS3BP PE=1 SV=1	4429	controllerType=0 controllerNumber=1 scan=21646		pmid 33968037 f1202000304_pf_mdamb231_ifn-positive_replicate_5_pool_5_immunopeptidomics-classii.ScanId;v=1;d1=21646.21646.3	hcd	0	0.036	0	0.0054	8.9e-05	0.036	FTMS + p NSI d Full ms2 1004.5051@hcd32.00 [100.0000-2000.0000]
2891 | 990975	361	112	W.KGSFKPSEHVKPRAPGN[+1038.37512].L	KGSFKPSEHVKPRAPGN	17	KGSFKPSEHVKPRAPGN,WLT,17@1038.37512	N17(NGlycan / 1038.3751)	HexNAc(2)Hex(3)Fuc(1)	3.6e-06	0.0016	5.44	503	21.2331	157.4	157.4	4	719.348	719.346	2.52		2874.37	2874.36	Non	17	>sp|P24394|IL4RA_HUMAN Interleukin-4 receptor subunit alpha OS=Homo sapiens OX=9606 GN=IL4R PE=1 SV=1	8614	controllerType=0 controllerNumber=1 scan=3354		pmid 33968037 f1202000304_pf_mdamb231_ifn-positive_replicate_5_pool_5_immunopeptidomics-classii.ScanId;v=1;d1=3354.3354.4	hcd	0	0	0	0	4.6e-07	0.00021	FTMS + p NSI d Full ms2 719.5999@hcd32.00 [100.0000-2000.0000]
2892 | 991175	361	112	W.KGSFKPSEHVKPRAPGN[+1038.37512].L	KGSFKPSEHVKPRAPGN	17	KGSFKPSEHVKPRAPGN,WLT,17@1038.37512	N17(NGlycan / 1038.3751)	HexNAc(2)Hex(3)Fuc(1)	3.6e-07	0.00016	6.45	416.5	21.3255	204.4	204.4	5	575.681	575.678	4.32		2874.38	2874.36	Non	17	>sp|P24394|IL4RA_HUMAN Interleukin-4 receptor subunit alpha OS=Homo sapiens OX=9606 GN=IL4R PE=1 SV=1	8614	controllerType=0 controllerNumber=1 scan=3391		pmid 33968037 f1202000304_pf_mdamb231_ifn-positive_replicate_5_pool_5_immunopeptidomics-classii.ScanId;v=1;d1=3391.3391.5	hcd	0	0	0	0	5.7e-08	2.6e-05	FTMS + p NSI d Full ms2 576.0817@hcd32.00 [100.0000-2000.0000]
2893 | 991095	361	112	W.KGSFKPSEHVKPRAPGN[+1038.37512].L	KGSFKPSEHVKPRAPGN	17	KGSFKPSEHVKPRAPGN,WLT,17@1038.37512	N17(NGlycan / 1038.3751)	HexNAc(2)Hex(3)Fuc(1)	0.00022	0.093	3.65	274.2	21.2452	96	96	5	575.679	575.678	2.09		2874.37	2874.36	Non	17	>sp|P24394|IL4RA_HUMAN Interleukin-4 receptor subunit alpha OS=Homo sapiens OX=9606 GN=IL4R PE=1 SV=1	8614	controllerType=0 controllerNumber=1 scan=3359		pmid 33968037 f1202000304_pf_mdamb231_ifn-positive_replicate_5_pool_5_immunopeptidomics-classii.ScanId;v=1;d1=3359.3359.3	hcd	0	0.014	0	0	2.1e-05	0.014	FTMS + p NSI d Full ms2 575.9693@hcd32.00 [100.0000-1738.0000]
2894 | 990935	361	112	W.KGSFKPSEHVKPRAPGN[+1038.37512].L	KGSFKPSEHVKPRAPGN	17	KGSFKPSEHVKPRAPGN,WLT,17@1038.37512	N17(NGlycan / 1038.3751)	HexNAc(2)Hex(3)Fuc(1)	0.0033	0.6	2.49	209.9	21.2286	25.1	25.1	3	958.795	958.792	2.74		2874.37	2874.36	Non	17	>sp|P24394|IL4RA_HUMAN Interleukin-4 receptor subunit alpha OS=Homo sapiens OX=9606 GN=IL4R PE=1 SV=1	8614	controllerType=0 controllerNumber=1 scan=3353		pmid 33968037 f1202000304_pf_mdamb231_ifn-positive_replicate_5_pool_5_immunopeptidomics-classii.ScanId;v=1;d1=3353.3353.3	hcd	0.0026	0.079	0	0	0.0026	0.079	FTMS + p NSI d Full ms2 959.4645@hcd32.00 [100.0000-2000.0000]
2367 | 1124733	191	1079	R.IWN[+1216.42286]GTFASSTFQTVQLTA.A	IWNGTFASSTFQTVQLTA	18	IWNGTFASSTFQTVQLTA,RAA,3@1216.42286	N3(NGlycan / 1216.4229)	HexNAc(2)Hex(5)	0.0015	0.41	2.83	192.8	91.933	135.7	135.7	3	1063.48	1063.47	3.77		3188.42	3188.4	CRagged	3	>sp|P17301|ITA2_HUMAN Integrin alpha-2 OS=Homo sapiens OX=9606 GN=ITGA2 PE=1 SV=2	7374	controllerType=0 controllerNumber=1 scan=31674		pmid 33968037 f1202000304_pf_mdamb231_ifn-positive_replicate_5_pool_5_immunopeptidomics-classii.ScanId;v=1;d1=31674.31674.3	hcd	0	0.054	0	0.061	0.00015	0.055	FTMS + p NSI d Full ms2 1063.8119@hcd32.00 [100.0000-2000.0000]
2091 | 1087211	132	1033	D.KEPN[+1378.47569]LTYEPQLPYVEK.Q	KEPNLTYEPQLPYVEK	16	KEPNLTYEPQLPYVEK,DQA,4@1378.47569	N4(NGlycan / 1378.4757)	HexNAc(2)Hex(6)	0.00062	0.22	3.21	348.3	44.981	30.6	30.6	4	832.379	832.376	3.67		3326.49	3326.48	NRagged	4	>sp|Q07157|ZO1_HUMAN Tight junction protein ZO-1 OS=Homo sapiens OX=9606 GN=TJP1 PE=1 SV=3	18423	controllerType=0 controllerNumber=1 scan=12881		pmid 33968037 f1202000304_pf_mdamb231_ifn-positive_replicate_5_pool_5_immunopeptidomics-classii.ScanId;v=1;d1=12881.12881.4	hcd	0	0.026	0	0.022	5e-05	0.026	FTMS + p NSI d Full ms2 832.6315@hcd32.00 [100.0000-2000.0000]
1532 | 689845	50	130	P.N[+203.07937]ASSKEIKTVESITDIR.A	NASSKEIKTVESITDIR	17	NASSKEIKTVESITDIR,PAD,1@203.07937	N1(NGlycan / 203.0794)	HexNAc(1)	6.3e-14	2.3e-11	13.2	712.9	46.0448	571.2	571.2	3	698.706	698.702	4.75		2094.1	2094.09	NRagged	1	>sp|P11279|LAMP1_HUMAN Lysosome-associated membrane glycoprotein 1 OS=Homo sapiens OX=9606 GN=LAMP1 PE=1 SV=3	10632	controllerType=0 controllerNumber=1 scan=13315		pmid 33968037 f1202000304_pf_mdamb231_ifn-positive_replicate_5_pool_6_immunopeptidomics-classii.ScanId;v=1;d1=13315.13315.3	hcd	0	0	0	0	1.2e-14	4.4e-12	FTMS + p NSI d Full ms2 699.0397@hcd32.00 [100.0000-2000.0000]
1533 | 689005	50	130	P.N[+203.07937]ASSKEIKTVESITDIR.A	NASSKEIKTVESITDIR	17	NASSKEIKTVESITDIR,PAD,1@203.07937	N1(NGlycan / 203.0794)	HexNAc(1)	0.0015	0.35	2.83	215.4	44.9392	97.6	97.6	3	698.706	698.702	4.57		2094.1	2094.09	NRagged	1	>sp|P11279|LAMP1_HUMAN Lysosome-associated membrane glycoprotein 1 OS=Homo sapiens OX=9606 GN=LAMP1 PE=1 SV=3	10632	controllerType=0 controllerNumber=1 scan=12870		pmid 33968037 f1202000304_pf_mdamb231_ifn-positive_replicate_5_pool_6_immunopeptidomics-classii.ScanId;v=1;d1=12870.12870.3	hcd	0.0026	0.031	0	0	0.0026	0.031	FTMS + p NSI d Full ms2 699.0394@hcd32.00 [100.0000-2000.0000]
2728 | 847816	224	211	H.SLHSYLSN[+203.07937]SSVVNFQETTR.Q	SLHSYLSNSSVVNFQETTR	19	SLHSYLSNSSVVNFQETTR,HQS,8@203.07937	N8(NGlycan / 203.0794)	HexNAc(1)	5.2e-12	1.9e-09	11.29	661.2	55.6182	537.7	537.7	3	791.387	791.384	4.12		2372.15	2372.14	NRagged	8	>sp|Q2KHR3|QSER1_HUMAN Glutamine and serine-rich protein 1 OS=Homo sapiens OX=9606 GN=QSER1 PE=1 SV=3	3022	controllerType=0 controllerNumber=1 scan=17168		pmid 33968037 f1202000304_pf_mdamb231_ifn-positive_replicate_5_pool_6_immunopeptidomics-classii.ScanId;v=1;d1=17168.17168.3	hcd	0	0	0	0	8.7e-13	3.1e-10	FTMS + p NSI d Full ms2 791.7233@hcd32.00 [100.0000-2000.0000]
1529 | 904464	50	130	P.N[+730.26439]ASSKEIKTVESITDIR.A	NASSKEIKTVESITDIR	17	NASSKEIKTVESITDIR,PAD,1@730.26439	N1(NGlycan / 730.2644)	HexNAc(2)Hex(2)	1e-14	3.6e-12	14	757.2	44.7663	551.7	551.7	3	874.435	874.431	4.97		2621.29	2621.28	NRagged	1	>sp|P11279|LAMP1_HUMAN Lysosome-associated membrane glycoprotein 1 OS=Homo sapiens OX=9606 GN=LAMP1 PE=1 SV=3	10632	controllerType=0 controllerNumber=1 scan=12800		pmid 33968037 f1202000304_pf_mdamb231_ifn-positive_replicate_5_pool_6_immunopeptidomics-classii.ScanId;v=1;d1=12800.12800.3	hcd	0	0	0	0	1.4e-15	5.1e-13	FTMS + p NSI d Full ms2 875.1030@hcd32.00 [100.0000-2000.0000]
1530 | 904864	50	130	P.N[+730.26439]ASSKEIKTVESITDIR.A	NASSKEIKTVESITDIR	17	NASSKEIKTVESITDIR,PAD,1@730.26439	N1(NGlycan / 730.2644)	HexNAc(2)Hex(2)	8e-13	2.9e-10	12.09	671.4	44.927	435.8	435.8	4	656.078	656.075	4.78		2621.29	2621.28	NRagged	1	>sp|P11279|LAMP1_HUMAN Lysosome-associated membrane glycoprotein 1 OS=Homo sapiens OX=9606 GN=LAMP1 PE=1 SV=3	10632	controllerType=0 controllerNumber=1 scan=12865		pmid 33968037 f1202000304_pf_mdamb231_ifn-positive_replicate_5_pool_6_immunopeptidomics-classii.ScanId;v=1;d1=12865.12865.4	hcd	0	0	0	0	1.4e-13	5.1e-11	FTMS + p NSI d Full ms2 656.3287@hcd32.00 [100.0000-2000.0000]
1531 | 905104	50	130	P.N[+730.26439]ASSKEIKTVESITDIR.A	NASSKEIKTVESITDIR	17	NASSKEIKTVESITDIR,PAD,1@730.26439	N1(NGlycan / 730.2644)	HexNAc(2)Hex(2)	9.6e-09	3.5e-06	8.02	572.8	45.0813	364	364	3	874.435	874.431	4.55		2621.29	2621.28	NRagged	1	>sp|P11279|LAMP1_HUMAN Lysosome-associated membrane glycoprotein 1 OS=Homo sapiens OX=9606 GN=LAMP1 PE=1 SV=3	10632	controllerType=0 controllerNumber=1 scan=12928		pmid 33968037 f1202000304_pf_mdamb231_ifn-positive_replicate_5_pool_6_immunopeptidomics-classii.ScanId;v=1;d1=12928.12928.3	hcd	0	0	0	0	1e-09	3.7e-07	FTMS + p NSI d Full ms2 874.7692@hcd32.00 [100.0000-2000.0000]
1526 | 987781	50	127	H.LFPN[+876.32230]ASSKEIKTVESITD.I	LFPNASSKEIKTVESITD	18	LFPNASSKEIKTVESITD,HIR,4@876.32230	N4(NGlycan / 876.3223)	HexNAc(2)Hex(2)Fuc(1)	0.00045	0.14	3.34	223.1	57.0669	12.9	12.9	3	952.461	952.457	4.06		2855.37	2855.36	Non	4	>sp|P11279|LAMP1_HUMAN Lysosome-associated membrane glycoprotein 1 OS=Homo sapiens OX=9606 GN=LAMP1 PE=1 SV=3	10632	controllerType=0 controllerNumber=1 scan=17741		pmid 33968037 f1202000304_pf_mdamb231_ifn-positive_replicate_5_pool_6_immunopeptidomics-classii.ScanId;v=1;d1=17741.17741.3	hcd	0	0.017	0	0.012	3e-05	0.017	FTMS + p NSI d Full ms2 952.7939@hcd32.00 [100.0000-2000.0000]
1527 | 977577	50	130	P.N[+876.32230]ASSKEIKTVESITDIR.A	NASSKEIKTVESITDIR	17	NASSKEIKTVESITDIR,PAD,1@876.32230	N1(NGlycan / 876.3223)	HexNAc(2)Hex(2)Fuc(1)	1.8e-06	0.00064	5.75	392	44.5803	154.9	154.9	3	923.121	923.117	4.98		2767.35	2767.34	NRagged	1	>sp|P11279|LAMP1_HUMAN Lysosome-associated membrane glycoprotein 1 OS=Homo sapiens OX=9606 GN=LAMP1 PE=1 SV=3	10632	controllerType=0 controllerNumber=1 scan=12725		pmid 33968037 f1202000304_pf_mdamb231_ifn-positive_replicate_5_pool_6_immunopeptidomics-classii.ScanId;v=1;d1=12725.12725.3	hcd	0	0	0	0	2.1e-07	7.4e-05	FTMS + p NSI d Full ms2 923.4557@hcd32.00 [100.0000-2000.0000]
1528 | 978097	50	130	P.N[+876.32230]ASSKEIKTVESITDIR.A	NASSKEIKTVESITDIR	17	NASSKEIKTVESITDIR,PAD,1@876.32230	N1(NGlycan / 876.3223)	HexNAc(2)Hex(2)Fuc(1)	0.0029	0.52	2.53	202.6	44.8631	28.7	28.7	3	923.121	923.117	4.25		2767.35	2767.34	NRagged	1	>sp|P11279|LAMP1_HUMAN Lysosome-associated membrane glycoprotein 1 OS=Homo sapiens OX=9606 GN=LAMP1 PE=1 SV=3	10632	controllerType=0 controllerNumber=1 scan=12839		pmid 33968037 f1202000304_pf_mdamb231_ifn-positive_replicate_5_pool_6_immunopeptidomics-classii.ScanId;v=1;d1=12839.12839.3	hcd	0.0035	0.046	0	0	0.0036	0.046	FTMS + p NSI d Full ms2 923.4543@hcd32.00 [100.0000-2000.0000]
2414 | 959430	153	249	K.ETLHKQYHLVKSHTN[+876.32230]TS.H	ETLHKQYHLVKSHTNTS	17	ETLHKQYHLVKSHTNTS,KHV,15@876.32230	N15(NGlycan / 876.3223)	HexNAc(2)Hex(2)Fuc(1)	0.00073	0.21	3.14	223.1	21.9491	16.4	16.4	4	725.598	725.595	4.05		2899.37	2899.36	CRagged	15	>sp|Q99538|LGMN_HUMAN Legumain OS=Homo sapiens OX=9606 GN=LGMN PE=1 SV=1	20215	controllerType=0 controllerNumber=1 scan=3656		pmid 33968037 f1202000304_pf_mdamb231_ifn-positive_replicate_5_pool_6_immunopeptidomics-classii.ScanId;v=1;d1=3656.3656.4	hcd	0.00076	0.023	0.0017	0.018	0.00076	0.023	FTMS + p NSI d Full ms2 725.5976@hcd32.00 [100.0000-2000.0000]
2415 | 959310	153	249	K.ETLHKQYHLVKSHTN[+876.32230]TS.H	ETLHKQYHLVKSHTNTS	17	ETLHKQYHLVKSHTNTS,KHV,15@876.32230	N15(NGlycan / 876.3223)	HexNAc(2)Hex(2)Fuc(1)	0.0024	0.47	2.61	173.4	21.8853	75	75	3	967.128	967.124	4.27		2899.37	2899.36	CRagged	15	>sp|Q99538|LGMN_HUMAN Legumain OS=Homo sapiens OX=9606 GN=LGMN PE=1 SV=1	20215	controllerType=0 controllerNumber=1 scan=3631		pmid 33968037 f1202000304_pf_mdamb231_ifn-positive_replicate_5_pool_6_immunopeptidomics-classii.ScanId;v=1;d1=3631.3631.3	hcd	0.0032	0.039	0.0017	0.018	0.0032	0.039	FTMS + p NSI d Full ms2 967.4632@hcd32.00 [100.0000-2000.0000]
389 | 1052187	6	961	G.QSTEYRHIWSLEISNKPN[+1038.37512].V	QSTEYRHIWSLEISNKPN	18	QSTEYRHIWSLEISNKPN,GVS,18@1038.37512	N18(NGlycan / 1038.3751)	HexNAc(2)Hex(3)Fuc(1)	1.5e-07	5.2e-05	6.84	480.8	47.8919	249.1	249.1	4	810.875	810.873	3.4		3240.48	3240.47	Non	18	>sp|O75976|CBPD_HUMAN Carboxypeptidase D OS=Homo sapiens OX=9606 GN=CPD PE=1 SV=2	9710	controllerType=0 controllerNumber=1 scan=14059		pmid 33968037 f1202000304_pf_mdamb231_ifn-positive_replicate_5_pool_6_immunopeptidomics-classii.ScanId;v=1;d1=14059.14059.4	hcd	0	0	0	0	1.9e-08	6.9e-06	FTMS + p NSI d Full ms2 811.3775@hcd32.00 [100.0000-2000.0000]
2378 | 958870	147	112	W.KGSFKPSEHVKPRAPGN[+1038.37512].L	KGSFKPSEHVKPRAPGN	17	KGSFKPSEHVKPRAPGN,WLT,17@1038.37512	N17(NGlycan / 1038.3751)	HexNAc(2)Hex(3)Fuc(1)	0.00045	0.14	3.34	308.2	21.4221	5.5	5.5	4	719.349	719.346	3.96		2874.37	2874.36	Non	17	>sp|P24394|IL4RA_HUMAN Interleukin-4 receptor subunit alpha OS=Homo sapiens OX=9606 GN=IL4R PE=1 SV=1	8614	controllerType=0 controllerNumber=1 scan=3446		pmid 33968037 f1202000304_pf_mdamb231_ifn-positive_replicate_5_pool_6_immunopeptidomics-classii.ScanId;v=1;d1=3446.3446.4	hcd	0	0.017	0	0.012	3e-05	0.017	FTMS + p NSI d Full ms2 719.5995@hcd32.00 [100.0000-2000.0000]
2658 | 1047090	205	517	K.TLEELHLTGN[+1038.37512]LSAENNRYI.V	TLEELHLTGNLSAENNRYI	19	TLEELHLTGNLSAENNRYI,KVI,10@1038.37512	N10(NGlycan / 1038.3751)	HexNAc(2)Hex(3)Fuc(1)	0.0031	0.54	2.5	300.8	38.1316	12.9	12.9	4	807.127	807.125	2.6		3225.49	3225.48	CRagged	10	>sp|Q8IWT6|LRC8A_HUMAN Volume-regulated anion channel subunit LRRC8A OS=Homo sapiens OX=9606 GN=LRRC8A PE=1 SV=1	3403	controllerType=0 controllerNumber=1 scan=10140		pmid 33968037 f1202000304_pf_mdamb231_ifn-positive_replicate_5_pool_6_immunopeptidomics-classii.ScanId;v=1;d1=10140.10140.4	hcd	0.0038	0.056	0.0023	0.064	0.0039	0.056	FTMS + p NSI d Full ms2 807.6283@hcd32.00 [100.0000-2000.0000]
3228 | 914252	403	105	N.KDIVTVANAVFVKN[+1038.37512]AS.E	KDIVTVANAVFVKNAS	16	KDIVTVANAVFVKNAS,NEI,14@1038.37512	N14(NGlycan / 1038.3751)	HexNAc(2)Hex(3)Fuc(1)	1.6e-06	0.00056	5.81	355.8	54.9308	170.5	170.5	3	905.446	905.442	3.71		2714.32	2714.31	Non	14	>sp|P07093|GDN_HUMAN Glia-derived nexin OS=Homo sapiens OX=9606 GN=SERPINE2 PE=1 SV=1	6701	controllerType=0 controllerNumber=1 scan=16891		pmid 33968037 f1202000304_pf_mdamb231_ifn-positive_replicate_5_pool_6_immunopeptidomics-classii.ScanId;v=1;d1=16891.16891.3	hcd	0	0	0	0	1.8e-07	6.6e-05	FTMS + p NSI d Full ms2 905.7826@hcd32.00 [100.0000-2000.0000]
2282 | 993788	133	370	A.LYKN[+1216.42286]ITVNLTPELAQ.V	LYKNITVNLTPELAQ	15	LYKNITVNLTPELAQ,AVN,4@1216.42286	N4(NGlycan / 1216.4229)	HexNAc(2)Hex(5)	0.0031	0.53	2.51	83	66.2933	69	17.6	3	978.468	978.463	4.66		2933.39	2933.38	Non	4	>sp|O43286|B4GT5_HUMAN Beta-1,4-galactosyltransferase 5 OS=Homo sapiens OX=9606 GN=B4GALT5 PE=1 SV=1	2135	controllerType=0 controllerNumber=1 scan=21445		pmid 33968037 f1202000304_pf_mdamb231_ifn-positive_replicate_5_pool_6_immunopeptidomics-classii.ScanId;v=1;d1=21445.21445.3	hcd	0.0038	0.055	0.0023	0.061	0.0039	0.055	FTMS + p NSI d Full ms2 978.4675@hcd32.00 [100.0000-2000.0000]
2285 | 992948	133	371	L.YKN[+1216.42286]ITVNLTPELAQVN.E	YKNITVNLTPELAQVN	16	YKNITVNLTPELAQVN,LEY,3@1216.42286	N3(NGlycan / 1216.4229)	HexNAc(2)Hex(5)	0.0014	0.34	2.85	114.6	65.5865	114.6	10.8	3	1011.81	1011.81	5.39		3033.42	3033.4	Non	3	>sp|O43286|B4GT5_HUMAN Beta-1,4-galactosyltransferase 5 OS=Homo sapiens OX=9606 GN=B4GALT5 PE=1 SV=1	2135	controllerType=0 controllerNumber=1 scan=21162		pmid 33968037 f1202000304_pf_mdamb231_ifn-positive_replicate_5_pool_6_immunopeptidomics-classii.ScanId;v=1;d1=21162.21162.3	hcd	0.0026	0.03	0.0024	0.028	0.0026	0.03	FTMS + p NSI d Full ms2 1011.8107@hcd32.00 [100.0000-2000.0000]
2698 | 784396	140	130	P.N[+203.07937]ASSKEIKTVESITDIR.A	NASSKEIKTVESITDIR	17	NASSKEIKTVESITDIR,PAD,1@203.07937	N1(NGlycan / 203.0794)	HexNAc(1)	1.3e-14	3.4e-12	13.9	764.1	45.6496	667.5	667.5	3	698.706	698.702	5.45		2094.1	2094.09	NRagged	1	>sp|P11279|LAMP1_HUMAN Lysosome-associated membrane glycoprotein 1 OS=Homo sapiens OX=9606 GN=LAMP1 PE=1 SV=3	10632	controllerType=0 controllerNumber=1 scan=13141		pmid 33968037 f1202000304_pf_mdamb231_ifn-positive_replicate_5_pool_7_immunopeptidomics-classii.ScanId;v=1;d1=13141.13141.3	hcd	0	0	0	0	2.6e-15	6.8e-13	FTMS + p NSI d Full ms2 698.7053@hcd32.00 [100.0000-2000.0000]
2699 | 784716	140	130	P.N[+203.07937]ASSKEIKTVESITDIR.A	NASSKEIKTVESITDIR	17	NASSKEIKTVESITDIR,PAD,1@203.07937	N1(NGlycan / 203.0794)	HexNAc(1)	4.5e-07	0.00012	6.35	469.7	45.9751	360.1	360.1	3	698.706	698.702	5.8		2094.1	2094.09	NRagged	1	>sp|P11279|LAMP1_HUMAN Lysosome-associated membrane glycoprotein 1 OS=Homo sapiens OX=9606 GN=LAMP1 PE=1 SV=3	10632	controllerType=0 controllerNumber=1 scan=13272		pmid 33968037 f1202000304_pf_mdamb231_ifn-positive_replicate_5_pool_7_immunopeptidomics-classii.ScanId;v=1;d1=13272.13272.3	hcd	0	0	0	0	6.1e-08	1.6e-05	FTMS + p NSI d Full ms2 699.0384@hcd32.00 [100.0000-2000.0000]
2700 | 784476	140	130	P.N[+203.07937]ASSKEIKTVESITDIR.A	NASSKEIKTVESITDIR	17	NASSKEIKTVESITDIR,PAD,1@203.07937	N1(NGlycan / 203.0794)	HexNAc(1)	0.00077	0.17	3.11	146.9	45.7237	146.9	146.9	2	1047.55	1047.55	2.66		2094.1	2094.09	NRagged	1	>sp|P11279|LAMP1_HUMAN Lysosome-associated membrane glycoprotein 1 OS=Homo sapiens OX=9606 GN=LAMP1 PE=1 SV=3	10632	controllerType=0 controllerNumber=1 scan=13171		pmid 33968037 f1202000304_pf_mdamb231_ifn-positive_replicate_5_pool_7_immunopeptidomics-classii.ScanId;v=1;d1=13171.13171.2	hcd	0.0025	0.017	0	0	0.0026	0.017	FTMS + p NSI d Full ms2 1048.0553@hcd32.00 [100.0000-2000.0000]
3442 | 532415	313	569	N.NYYN[+203.07937]DTEKLQRAQ.A	NYYNDTEKLQRAQ	13	NYYNDTEKLQRAQ,NAW,4@203.07937	N4(NGlycan / 203.0794)	HexNAc(1)	2.8e-06	0.00076	5.55	337.7	30.5479	259	259	3	615.961	615.959	4.14		1845.87	1845.86	Non	4	>sp|O15118|NPC1_HUMAN NPC intracellular cholesterol transporter 1 OS=Homo sapiens OX=9606 GN=NPC1 PE=1 SV=2	7916	controllerType=0 controllerNumber=1 scan=7086		pmid 33968037 f1202000304_pf_mdamb231_ifn-positive_replicate_5_pool_7_immunopeptidomics-classii.ScanId;v=1;d1=7086.7086.3	hcd	0	0	0	0	3.3e-07	8.9e-05	FTMS + p NSI d Full ms2 615.9605@hcd32.00 [100.0000-1858.0000]
1588 | 876055	39	257	K.GSLSYLN[+406.15875]VTRKAYWQ.V	GSLSYLNVTRKAYWQ	15	GSLSYLNVTRKAYWQ,KVH,7@406.15875	N7(NGlycan / 406.1587)	HexNAc(2)	7.1e-14	1.9e-11	13.15	703.7	59.3188	522.7	522.7	3	731.37	731.367	4.22		2192.1	2192.09	CRagged	7	>sp|P07339|CATD_HUMAN Cathepsin D OS=Homo sapiens OX=9606 GN=CTSD PE=1 SV=1	9373	controllerType=0 controllerNumber=1 scan=18630		pmid 33968037 f1202000304_pf_mdamb231_ifn-positive_replicate_5_pool_7_immunopeptidomics-classii.ScanId;v=1;d1=18630.18630.3	hcd	0	0	0	0	1.4e-14	3.9e-12	FTMS + p NSI d Full ms2 731.7050@hcd32.00 [100.0000-2000.0000]
1589 | 876095	39	257	K.GSLSYLN[+406.15875]VTRKAYWQ.V	GSLSYLNVTRKAYWQ	15	GSLSYLNVTRKAYWQ,KVH,7@406.15875	N7(NGlycan / 406.1587)	HexNAc(2)	0.0017	0.32	2.76	123.4	59.3463	66.9	66.9	2	1096.55	1096.55	3.7		2192.1	2192.09	CRagged	7	>sp|P07339|CATD_HUMAN Cathepsin D OS=Homo sapiens OX=9606 GN=CTSD PE=1 SV=1	9373	controllerType=0 controllerNumber=1 scan=18641		pmid 33968037 f1202000304_pf_mdamb231_ifn-positive_replicate_5_pool_7_immunopeptidomics-classii.ScanId;v=1;d1=18641.18641.2	hcd	0.0025	0.032	0	0	0.0026	0.032	FTMS + p NSI d Full ms2 1096.5507@hcd32.00 [100.0000-2000.0000]
1587 | 947069	39	257	K.GSLSYLN[+730.26439]VTRKAYWQ.V	GSLSYLNVTRKAYWQ	15	GSLSYLNVTRKAYWQ,KVH,7@730.26439	N7(NGlycan / 730.2644)	HexNAc(2)Hex(2)	2.6e-06	0.0007	5.58	414.4	58.414	206.8	206.8	3	839.404	839.402	2.23		2516.2	2516.19	CRagged	7	>sp|P07339|CATD_HUMAN Cathepsin D OS=Homo sapiens OX=9606 GN=CTSD PE=1 SV=1	9373	controllerType=0 controllerNumber=1 scan=18265		pmid 33968037 f1202000304_pf_mdamb231_ifn-positive_replicate_5_pool_7_immunopeptidomics-classii.ScanId;v=1;d1=18265.18265.3	hcd	0	0	0	0	3e-07	8.3e-05	FTMS + p NSI d Full ms2 839.4054@hcd32.00 [100.0000-2000.0000]
2328 | 880376	94	1020	D.VN[+730.26439]LSKANVDISAPK.V	VNLSKANVDISAPK	14	VNLSKANVDISAPK,DVD,2@730.26439	N2(NGlycan / 730.2644)	HexNAc(2)Hex(2)	0.0045	0.55	2.35	182.9	64.5852	134	134	3	729.372	729.365	8.92		2186.1	2186.08	NRagged	2	>sp|Q09666|AHNK_HUMAN Neuroblast differentiation-associated protein AHNAK OS=Homo sapiens OX=9606 GN=AHNAK PE=1 SV=2	1648	controllerType=0 controllerNumber=1 scan=20750		pmid 33968037 f1202000304_pf_mdamb231_ifn-positive_replicate_5_pool_7_immunopeptidomics-classii.ScanId;v=1;d1=20750.20750.3	hcd	0.0036	0.061	0.0027	0.089	0.0036	0.061	FTMS + p NSI d Full ms2 729.7050@hcd32.00 [100.0000-2000.0000]
2697 | 943815	140	130	P.N[+730.26439]ASSKEIKTVESITDI.R	NASSKEIKTVESITDI	16	NASSKEIKTVESITDI,PRA,1@730.26439	N1(NGlycan / 730.2644)	HexNAc(2)Hex(2)	0.00027	0.068	3.56	248.9	53.1334	62.6	62.6	3	822.401	822.397	5.23		2465.19	2465.18	Non	1	>sp|P11279|LAMP1_HUMAN Lysosome-associated membrane glycoprotein 1 OS=Homo sapiens OX=9606 GN=LAMP1 PE=1 SV=3	10632	controllerType=0 controllerNumber=1 scan=16155		pmid 33968037 f1202000304_pf_mdamb231_ifn-positive_replicate_5_pool_7_immunopeptidomics-classii.ScanId;v=1;d1=16155.16155.3	hcd	0.00038	0.0083	0.00082	0.0077	0.00039	0.0084	FTMS + p NSI d Full ms2 822.7354@hcd32.00 [100.0000-2000.0000]
3441 | 1082969	313	565	T.FPVNNYYN[+730.26439]DTEKLQRAQAW.E	FPVNNYYNDTEKLQRAQAW	19	FPVNNYYNDTEKLQRAQAW,TEK,8@730.26439	N8(NGlycan / 730.2644)	HexNAc(2)Hex(2)	1.2e-05	0.0033	4.91	276.8	61.3096	92.9	92.9	3	1029.81	1029.8	4		3087.41	3087.4	Non	8	>sp|O15118|NPC1_HUMAN NPC intracellular cholesterol transporter 1 OS=Homo sapiens OX=9606 GN=NPC1 PE=1 SV=2	7916	controllerType=0 controllerNumber=1 scan=19433		pmid 33968037 f1202000304_pf_mdamb231_ifn-positive_replicate_5_pool_7_immunopeptidomics-classii.ScanId;v=1;d1=19433.19433.3	hcd	0	0.0031	0	0.0018	1.1e-06	0.0033	FTMS + p NSI d Full ms2 1030.1421@hcd32.00 [100.0000-2000.0000]
2696 | 1079923	140	124	S.DTHLFPN[+876.32230]ASSKEIKTVESITD.I	DTHLFPNASSKEIKTVESITD	21	DTHLFPNASSKEIKTVESITD,SIR,7@876.32230	N7(NGlycan / 876.3223)	HexNAc(2)Hex(2)Fuc(1)	0.00047	0.11	3.32	271.9	58.1855	35	35	4	802.881	802.878	4.64		3208.5	3208.49	Non	7	>sp|P11279|LAMP1_HUMAN Lysosome-associated membrane glycoprotein 1 OS=Homo sapiens OX=9606 GN=LAMP1 PE=1 SV=3	10632	controllerType=0 controllerNumber=1 scan=18173		pmid 33968037 f1202000304_pf_mdamb231_ifn-positive_replicate_5_pool_7_immunopeptidomics-classii.ScanId;v=1;d1=18173.18173.4	hcd	0.0025	0.013	0.0016	0.014	0.0026	0.013	FTMS + p NSI d Full ms2 803.1332@hcd32.00 [100.0000-2000.0000]
3173 | 1079727	232	357	G.YPPPEIKWYKNGIPLESN[+876.32230]H.T	YPPPEIKWYKNGIPLESNH	19	YPPPEIKWYKNGIPLESNH,GTI,18@876.32230	N18(NGlycan / 876.3223)	HexNAc(2)Hex(2)Fuc(1)	0.0013	0.26	2.9	206.4	57.9059	49.2	49.2	4	790.38	790.376	5.23		3158.5	3158.48	Non	18	>sp|P35968|VGFR2_HUMAN Vascular endothelial growth factor receptor 2 OS=Homo sapiens OX=9606 GN=KDR PE=1 SV=2	18947	controllerType=0 controllerNumber=1 scan=18062		pmid 33968037 f1202000304_pf_mdamb231_ifn-positive_replicate_5_pool_7_immunopeptidomics-classii.ScanId;v=1;d1=18062.18062.4	hcd	0.0026	0.029	0.0014	0.038	0.0026	0.029	FTMS + p NSI d Full ms2 790.3796@hcd32.00 [100.0000-2000.0000]
1586 | 1013252	39	257	K.GSLSYLN[+892.31722]VTRKAYWQ.V	GSLSYLNVTRKAYWQ	15	GSLSYLNVTRKAYWQ,KVH,7@892.31722	N7(NGlycan / 892.3172)	HexNAc(2)Hex(3)	0.0014	0.28	2.85	226.8	57.9633	8.4	8.4	3	893.425	893.42	5.27		2678.26	2678.25	CRagged	7	>sp|P07339|CATD_HUMAN Cathepsin D OS=Homo sapiens OX=9606 GN=CTSD PE=1 SV=1	9373	controllerType=0 controllerNumber=1 scan=18085		pmid 33968037 f1202000304_pf_mdamb231_ifn-positive_replicate_5_pool_7_immunopeptidomics-classii.ScanId;v=1;d1=18085.18085.3	hcd	0.0026	0.03	0.0014	0.04	0.0026	0.03	FTMS + p NSI d Full ms2 893.7568@hcd32.00 [100.0000-2000.0000]
3172 | 1153886	232	357	G.YPPPEIKWYKNGIPLESN[+1038.37512]HT.I	YPPPEIKWYKNGIPLESNHT	20	YPPPEIKWYKNGIPLESNHT,GIK,18@1038.37512	N18(NGlycan / 1038.3751)	HexNAc(2)Hex(3)Fuc(1)	0.0012	0.25	2.92	194.9	56.7786	22.4	22.4	4	856.155	856.151	3.93		3421.6	3421.58	Non	18	>sp|P35968|VGFR2_HUMAN Vascular endothelial growth factor receptor 2 OS=Homo sapiens OX=9606 GN=KDR PE=1 SV=2	18947	controllerType=0 controllerNumber=1 scan=17609		pmid 33968037 f1202000304_pf_mdamb231_ifn-positive_replicate_5_pool_7_immunopeptidomics-classii.ScanId;v=1;d1=17609.17609.4	hcd	0.0026	0.029	0.0014	0.038	0.0026	0.029	FTMS + p NSI d Full ms2 856.6555@hcd32.00 [100.0000-2000.0000]
1585 | 1012652	39	257	K.GSLSYLN[+1054.37004]VTRKAYWQ.V	GSLSYLNVTRKAYWQ	15	GSLSYLNVTRKAYWQ,KVH,7@1054.37004	N7(NGlycan / 1054.37)	HexNAc(2)Hex(4)	4.7e-06	0.0013	5.33	328	57.735	135.2	135.2	3	947.442	947.438	4.36		2840.31	2840.3	CRagged	7	>sp|P07339|CATD_HUMAN Cathepsin D OS=Homo sapiens OX=9606 GN=CTSD PE=1 SV=1	9373	controllerType=0 controllerNumber=1 scan=17993		pmid 33968037 f1202000304_pf_mdamb231_ifn-positive_replicate_5_pool_7_immunopeptidomics-classii.ScanId;v=1;d1=17993.17993.3	hcd	0	0	0	0	5.2e-07	0.00015	FTMS + p NSI d Full ms2 947.7751@hcd32.00 [100.0000-2000.0000]
790 | 1028480	11	1079	R.IWN[+1216.42286]GTFASSTFQTVQ.L	IWNGTFASSTFQTVQ	15	IWNGTFASSTFQTVQ,RLT,3@1216.42286	N3(NGlycan / 1216.4229)	HexNAc(2)Hex(5)	2.1e-07	5.6e-05	6.68	544.7	78.698	429.3	429.3	3	968.42	968.417	3.96		2903.25	2903.24	CRagged	3	>sp|P17301|ITA2_HUMAN Integrin alpha-2 OS=Homo sapiens OX=9606 GN=ITGA2 PE=1 SV=2	7374	controllerType=0 controllerNumber=1 scan=26399		pmid 33968037 f1202000304_pf_mdamb231_ifn-positive_replicate_5_pool_7_immunopeptidomics-classii.ScanId;v=1;d1=26399.26399.3	hcd	0	0	0	0	2.8e-08	7.6e-06	FTMS + p NSI d Full ms2 968.7544@hcd32.00 [100.0000-2000.0000]
791 | 1028400	11	1079	R.IWN[+1216.42286]GTFASSTFQTVQ.L	IWNGTFASSTFQTVQ	15	IWNGTFASSTFQTVQ,RLT,3@1216.42286	N3(NGlycan / 1216.4229)	HexNAc(2)Hex(5)	4.1e-05	0.011	4.38	300.3	78.6657	215	215	2	1452.13	1452.12	3.59		2903.25	2903.24	CRagged	3	>sp|P17301|ITA2_HUMAN Integrin alpha-2 OS=Homo sapiens OX=9606 GN=ITGA2 PE=1 SV=2	7374	controllerType=0 controllerNumber=1 scan=26386		pmid 33968037 f1202000304_pf_mdamb231_ifn-positive_replicate_5_pool_7_immunopeptidomics-classii.ScanId;v=1;d1=26386.26386.2	hcd	0	0.0045	0	0	2.5e-06	0.0045	FTMS + p NSI d Full ms2 1452.6287@hcd32.00 [100.0000-2000.0000]
792 | 1027880	11	1079	R.IWN[+1216.42286]GTFASSTFQTVQ.L	IWNGTFASSTFQTVQ	15	IWNGTFASSTFQTVQ,RLT,3@1216.42286	N3(NGlycan / 1216.4229)	HexNAc(2)Hex(5)	0.00052	0.12	3.28	288.8	78.4192	188.5	188.5	3	968.42	968.417	3.71		2903.25	2903.24	CRagged	3	>sp|P17301|ITA2_HUMAN Integrin alpha-2 OS=Homo sapiens OX=9606 GN=ITGA2 PE=1 SV=2	7374	controllerType=0 controllerNumber=1 scan=26286		pmid 33968037 f1202000304_pf_mdamb231_ifn-positive_replicate_5_pool_7_immunopeptidomics-classii.ScanId;v=1;d1=26286.26286.3	hcd	0.0025	0.013	0	0	0.0026	0.013	FTMS + p NSI d Full ms2 968.7531@hcd32.00 [100.0000-2000.0000]
1583 | 1076008	39	257	K.GSLSYLN[+1216.42286]VTRKAYWQVH.L	GSLSYLNVTRKAYWQVH	17	GSLSYLNVTRKAYWQVH,KLD,7@1216.42286	N7(NGlycan / 1216.4229)	HexNAc(2)Hex(5)	3.9e-06	0.001	5.41	378.4	54.459	120.4	120.4	4	810.378	810.375	3.04		3238.49	3238.48	CRagged	7	>sp|P07339|CATD_HUMAN Cathepsin D OS=Homo sapiens OX=9606 GN=CTSD PE=1 SV=1	9373	controllerType=0 controllerNumber=1 scan=16688		pmid 33968037 f1202000304_pf_mdamb231_ifn-positive_replicate_5_pool_7_immunopeptidomics-classii.ScanId;v=1;d1=16688.16688.4	hcd	0	0	0	0	4.4e-07	0.00012	FTMS + p NSI d Full ms2 810.6284@hcd32.00 [100.0000-2000.0000]
1584 | 1079287	39	257	K.GSLSYLN[+1216.42286]VTRKAYWQ.V	GSLSYLNVTRKAYWQ	15	GSLSYLNVTRKAYWQ,KVH,7@1216.42286	N7(NGlycan / 1216.4229)	HexNAc(2)Hex(5)	0.0022	0.37	2.67	184.8	57.4699	0.3	0.3	3	1001.46	1001.46	3.91		3002.36	3002.35	CRagged	7	>sp|P07339|CATD_HUMAN Cathepsin D OS=Homo sapiens OX=9606 GN=CTSD PE=1 SV=1	9373	controllerType=0 controllerNumber=1 scan=17886		pmid 33968037 f1202000304_pf_mdamb231_ifn-positive_replicate_5_pool_7_immunopeptidomics-classii.ScanId;v=1;d1=17886.17886.3	hcd	0.0028	0.038	0.0021	0.053	0.0028	0.038	FTMS + p NSI d Full ms2 1001.4587@hcd32.00 [100.0000-2000.0000]
1591 | 1072928	39	259	S.LSYLN[+1216.42286]VTRKAYWQVH.L	LSYLNVTRKAYWQVH	15	LSYLNVTRKAYWQVH,SLD,5@1216.42286	N5(NGlycan / 1216.4229)	HexNAc(2)Hex(5)	1.2e-08	3.1e-06	7.93	572.8	50.9807	208	208	4	774.365	774.362	4.05		3094.44	3094.42	Non	5	>sp|P07339|CATD_HUMAN Cathepsin D OS=Homo sapiens OX=9606 GN=CTSD PE=1 SV=1	9373	controllerType=0 controllerNumber=1 scan=15287		pmid 33968037 f1202000304_pf_mdamb231_ifn-positive_replicate_5_pool_7_immunopeptidomics-classii.ScanId;v=1;d1=15287.15287.4	hcd	0	0	0	0	1.2e-09	3.3e-07	FTMS + p NSI d Full ms2 774.6157@hcd32.00 [100.0000-2000.0000]
1605 | 1069100	40	165	K.DLN[+1216.42286]ETIHYMYKHKM[+15.99492]YR.K	DLNETIHYMYKHKMYR	16	DLNETIHYMYKHKMYR,KKM,3@1216.42286,14@15.99492	N3(NGlycan / 1216.4229); M14(Oxidation / 15.9949)	HexNAc(2)Hex(5)	6.1e-07	0.00016	6.21	542.2	41.8903	203.5	81.3	4	844.369	844.366	3.37		3374.46	3374.44	Specific	3	>sp|Q99538|LGMN_HUMAN Legumain OS=Homo sapiens OX=9606 GN=LGMN PE=1 SV=1	20215	controllerType=0 controllerNumber=1 scan=11629		pmid 33968037 f1202000304_pf_mdamb231_ifn-positive_replicate_5_pool_7_immunopeptidomics-classii.ScanId;v=1;d1=11629.11629.4	hcd	0	0	0	0	8.6e-08	2.3e-05	FTMS + p NSI d Full ms2 844.6207@hcd32.00 [100.0000-2000.0000]
2444 | 1064315	106	605	R.IM[+15.99492]KAQALRDN[+1216.42286]STMGYMMAK.K	IMKAQALRDNSTMGYMMAK	19	IMKAQALRDNSTMGYMMAK,RKH,2@15.99492,10@1216.42286	M2(Oxidation / 15.9949); N10(NGlycan / 1216.4229)	HexNAc(2)Hex(5)	0.0027	0.42	2.57	106.8	31.3746	4.7	4.7	3	1131.5	1131.49	3.67		3392.47	3392.46	Specific	10	>sp|P08238|HS90B_HUMAN Heat shock protein HSP 90-beta OS=Homo sapiens OX=9606 GN=HSP90AB1 PE=1 SV=4	3866	controllerType=0 controllerNumber=1 scan=7418		pmid 33968037 f1202000304_pf_mdamb231_ifn-positive_replicate_5_pool_7_immunopeptidomics-classii.ScanId;v=1;d1=7418.7418.3	hcd	0.003	0.047	0.0027	0.068	0.0031	0.047	FTMS + p NSI d Full ms2 1131.8302@hcd32.00 [100.0000-2000.0000]
789 | 1098970	11	1079	R.IWN[+1378.47569]GTFASSTFQTVQ.L	IWNGTFASSTFQTVQ	15	IWNGTFASSTFQTVQ,RLT,3@1378.47569	N3(NGlycan / 1378.4757)	HexNAc(2)Hex(6)	2.2e-08	5.8e-06	7.66	585.9	78.1632	481.4	481.4	3	1022.44	1022.43	3.49		3065.3	3065.29	CRagged	3	>sp|P17301|ITA2_HUMAN Integrin alpha-2 OS=Homo sapiens OX=9606 GN=ITGA2 PE=1 SV=2	7374	controllerType=0 controllerNumber=1 scan=26184		pmid 33968037 f1202000304_pf_mdamb231_ifn-positive_replicate_5_pool_7_immunopeptidomics-classii.ScanId;v=1;d1=26184.26184.3	hcd	0	0	0	0	2.4e-09	6.3e-07	FTMS + p NSI d Full ms2 1022.7725@hcd32.00 [100.0000-2000.0000]
1582 | 1075328	39	257	K.GSLSYLN[+1378.47569]VTRKAYWQVH.L	GSLSYLNVTRKAYWQVH	17	GSLSYLNVTRKAYWQVH,KLD,7@1378.47569	N7(NGlycan / 1378.4757)	HexNAc(2)Hex(6)	1e-05	0.0027	5	380.9	54.0231	92	92	4	850.891	850.888	3.8		3400.54	3400.53	CRagged	7	>sp|P07339|CATD_HUMAN Cathepsin D OS=Homo sapiens OX=9606 GN=CTSD PE=1 SV=1	9373	controllerType=0 controllerNumber=1 scan=16512		pmid 33968037 f1202000304_pf_mdamb231_ifn-positive_replicate_5_pool_7_immunopeptidomics-classii.ScanId;v=1;d1=16512.16512.4	hcd	0	0.0031	0	0.0018	9.5e-07	0.0033	FTMS + p NSI d Full ms2 851.3906@hcd32.00 [100.0000-2000.0000]
1590 | 1072728	39	259	S.LSYLN[+1378.47569]VTRKAYWQVH.L	LSYLNVTRKAYWQVH	15	LSYLNVTRKAYWQVH,SLD,5@1378.47569	N5(NGlycan / 1378.4757)	HexNAc(2)Hex(6)	5.4e-08	1.4e-05	7.27	522.6	50.736	179.8	179.8	4	814.878	814.875	3.52		3256.49	3256.48	Non	5	>sp|P07339|CATD_HUMAN Cathepsin D OS=Homo sapiens OX=9606 GN=CTSD PE=1 SV=1	9373	controllerType=0 controllerNumber=1 scan=15189		pmid 33968037 f1202000304_pf_mdamb231_ifn-positive_replicate_5_pool_7_immunopeptidomics-classii.ScanId;v=1;d1=15189.15189.4	hcd	0	0	0	0	6.1e-09	1.6e-06	FTMS + p NSI d Full ms2 815.1287@hcd32.00 [100.0000-2000.0000]
3054 | 1089575	205	369	D.ALYKN[+1378.47569]ITVNLTPELAQ.V	ALYKNITVNLTPELAQ	16	ALYKNITVNLTPELAQ,DVN,5@1378.47569	N5(NGlycan / 1378.4757)	HexNAc(2)Hex(6)	0.002	0.36	2.69	59.6	68.9954	59.6	16.5	3	1056.16	1056.16	3.05		3166.48	3166.47	Non	5	>sp|O43286|B4GT5_HUMAN Beta-1,4-galactosyltransferase 5 OS=Homo sapiens OX=9606 GN=B4GALT5 PE=1 SV=1	2135	controllerType=0 controllerNumber=1 scan=22521		pmid 33968037 f1202000304_pf_mdamb231_ifn-positive_replicate_5_pool_7_immunopeptidomics-classii.ScanId;v=1;d1=22521.22521.3	hcd	0.0028	0.037	0.0021	0.05	0.0028	0.037	FTMS + p NSI d Full ms2 1056.4996@hcd32.00 [100.0000-2000.0000]
786 | 1096890	11	1079	R.IWN[+1540.52851]GTFASSTFQTVQ.L	IWNGTFASSTFQTVQ	15	IWNGTFASSTFQTVQ,RLT,3@1540.52851	N3(NGlycan / 1540.5285)	HexNAc(2)Hex(7)	3.1e-05	0.0081	4.51	373.7	77.4877	314.3	314.3	3	1076.46	1076.45	3.68		3227.35	3227.34	CRagged	3	>sp|P17301|ITA2_HUMAN Integrin alpha-2 OS=Homo sapiens OX=9606 GN=ITGA2 PE=1 SV=2	7374	controllerType=0 controllerNumber=1 scan=25914		pmid 33968037 f1202000304_pf_mdamb231_ifn-positive_replicate_5_pool_7_immunopeptidomics-classii.ScanId;v=1;d1=25914.25914.3	hcd	0	0.0037	0	0.0025	2.1e-06	0.0038	FTMS + p NSI d Full ms2 1076.7899@hcd32.00 [100.0000-2000.0000]
787 | 1097610	11	1079	R.IWN[+1540.52851]GTFASSTFQTVQ.L	IWNGTFASSTFQTVQ	15	IWNGTFASSTFQTVQ,RLT,3@1540.52851	N3(NGlycan / 1540.5285)	HexNAc(2)Hex(7)	0.00034	0.083	3.47	300.1	77.7804	232.7	232.7	3	1076.46	1076.45	3.23		3227.35	3227.34	CRagged	3	>sp|P17301|ITA2_HUMAN Integrin alpha-2 OS=Homo sapiens OX=9606 GN=ITGA2 PE=1 SV=2	7374	controllerType=0 controllerNumber=1 scan=26031		pmid 33968037 f1202000304_pf_mdamb231_ifn-positive_replicate_5_pool_7_immunopeptidomics-classii.ScanId;v=1;d1=26031.26031.3	hcd	0.0022	0.011	0	0.0025	0.0022	0.011	FTMS + p NSI d Full ms2 1076.7891@hcd32.00 [100.0000-2000.0000]
784 | 1096530	11	1079	R.IWN[+1702.58133]GTFASSTFQTVQ.L	IWNGTFASSTFQTVQ	15	IWNGTFASSTFQTVQ,RLT,3@1702.58133	N3(NGlycan / 1702.5813)	HexNAc(2)Hex(8)	0.0038	0.51	2.42	141.1	77.3954	119.2	119.2	3	1130.47	1130.47	3.15		3389.4	3389.39	CRagged	3	>sp|P17301|ITA2_HUMAN Integrin alpha-2 OS=Homo sapiens OX=9606 GN=ITGA2 PE=1 SV=2	7374	controllerType=0 controllerNumber=1 scan=25876		pmid 33968037 f1202000304_pf_mdamb231_ifn-positive_replicate_5_pool_7_immunopeptidomics-classii.ScanId;v=1;d1=25876.25876.3	hcd	0.0036	0.055	0.0027	0.079	0.0036	0.055	FTMS + p NSI d Full ms2 1130.8070@hcd32.00 [100.0000-2000.0000]
2179 | 890790	148	565	T.FPVNNYYN[+203.07937]DTEKLQRAQAW.E	FPVNNYYNDTEKLQRAQAW	19	FPVNNYYNDTEKLQRAQAW,TEK,8@203.07937	N8(NGlycan / 203.0794)	HexNAc(1)	9.1e-11	2.7e-08	10.04	598.4	62.4748	412.7	412.7	3	854.078	854.075	3.18		2560.22	2560.21	Non	8	>sp|O15118|NPC1_HUMAN NPC intracellular cholesterol transporter 1 OS=Homo sapiens OX=9606 GN=NPC1 PE=1 SV=2	7916	controllerType=0 controllerNumber=1 scan=19860		pmid 33968037 f1202000304_pf_mdamb231_ifn-positive_replicate_5_pool_8_immunopeptidomics-classii.ScanId;v=1;d1=19860.19860.3	hcd	0	0	0	0	8e-12	2.4e-09	FTMS + p NSI d Full ms2 854.0779@hcd32.00 [100.0000-2000.0000]
2182 | 722803	148	566	F.PVNNYYN[+203.07937]DTEKLQRAQ.A	PVNNYYNDTEKLQRAQ	16	PVNNYYNDTEKLQRAQ,FAW,7@203.07937	N7(NGlycan / 203.0794)	HexNAc(1)	0.0064	0.66	2.2	72	35.5866	17.8	17.8	3	719.349	719.347	3.37		2156.03	2156.03	Non	7	>sp|O15118|NPC1_HUMAN NPC intracellular cholesterol transporter 1 OS=Homo sapiens OX=9606 GN=NPC1 PE=1 SV=2	7916	controllerType=0 controllerNumber=1 scan=9079		pmid 33968037 f1202000304_pf_mdamb231_ifn-positive_replicate_5_pool_8_immunopeptidomics-classii.ScanId;v=1;d1=9079.9079.3	hcd	0.0028	0.092	0.0022	0.12	0.0028	0.092	FTMS + p NSI d Full ms2 719.6830@hcd32.00 [100.0000-2000.0000]
888 | 884623	24	257	K.GSLSYLN[+406.15875]VTRKAYWQVH.L	GSLSYLNVTRKAYWQVH	17	GSLSYLNVTRKAYWQVH,KLD,7@406.15875	N7(NGlycan / 406.1587)	HexNAc(2)	8.8e-12	2.6e-09	11.06	618.4	55.7154	483.2	483.2	4	607.811	607.809	3.03		2428.22	2428.21	CRagged	7	>sp|P07339|CATD_HUMAN Cathepsin D OS=Homo sapiens OX=9606 GN=CTSD PE=1 SV=1	9373	controllerType=0 controllerNumber=1 scan=17156		pmid 33968037 f1202000304_pf_mdamb231_ifn-positive_replicate_5_pool_8_immunopeptidomics-classii.ScanId;v=1;d1=17156.17156.4	hcd	0	0	0	0	1.2e-12	3.7e-10	FTMS + p NSI d Full ms2 608.0612@hcd32.00 [100.0000-2000.0000]
889 | 884783	24	257	K.GSLSYLN[+406.15875]VTRKAYWQVH.L	GSLSYLNVTRKAYWQVH	17	GSLSYLNVTRKAYWQVH,KLD,7@406.15875	N7(NGlycan / 406.1587)	HexNAc(2)	1.1e-10	3.4e-08	9.95	594.9	55.7822	435.1	435.1	3	810.079	810.076	3.66		2428.22	2428.21	CRagged	7	>sp|P07339|CATD_HUMAN Cathepsin D OS=Homo sapiens OX=9606 GN=CTSD PE=1 SV=1	9373	controllerType=0 controllerNumber=1 scan=17183		pmid 33968037 f1202000304_pf_mdamb231_ifn-positive_replicate_5_pool_8_immunopeptidomics-classii.ScanId;v=1;d1=17183.17183.3	hcd	0	0	0	0	9.2e-12	2.8e-09	FTMS + p NSI d Full ms2 810.7473@hcd32.00 [100.0000-2000.0000]
890 | 885063	24	257	K.GSLSYLN[+406.15875]VTRKAYWQVH.L	GSLSYLNVTRKAYWQVH	17	GSLSYLNVTRKAYWQVH,KLD,7@406.15875	N7(NGlycan / 406.1587)	HexNAc(2)	8.8e-11	2.6e-08	10.06	580.2	56.0404	451.6	451.6	4	607.811	607.809	3.43		2428.22	2428.21	CRagged	7	>sp|P07339|CATD_HUMAN Cathepsin D OS=Homo sapiens OX=9606 GN=CTSD PE=1 SV=1	9373	controllerType=0 controllerNumber=1 scan=17287		pmid 33968037 f1202000304_pf_mdamb231_ifn-positive_replicate_5_pool_8_immunopeptidomics-classii.ScanId;v=1;d1=17287.17287.4	hcd	0	0	0	0	7.8e-12	2.4e-09	FTMS + p NSI d Full ms2 607.8113@hcd32.00 [100.0000-2000.0000]
891 | 755869	24	257	K.GSLSYLN[+406.15875]VTRKAYWQ.V	GSLSYLNVTRKAYWQ	15	GSLSYLNVTRKAYWQ,KVH,7@406.15875	N7(NGlycan / 406.1587)	HexNAc(2)	7.4e-13	2.2e-10	12.13	654.9	59.422	475.5	475.5	3	731.37	731.367	3.72		2192.1	2192.09	CRagged	7	>sp|P07339|CATD_HUMAN Cathepsin D OS=Homo sapiens OX=9606 GN=CTSD PE=1 SV=1	9373	controllerType=0 controllerNumber=1 scan=18635		pmid 33968037 f1202000304_pf_mdamb231_ifn-positive_replicate_5_pool_8_immunopeptidomics-classii.ScanId;v=1;d1=18635.18635.3	hcd	0	0	0	0	1.4e-13	4.2e-11	FTMS + p NSI d Full ms2 731.7027@hcd32.00 [100.0000-2000.0000]
497 | 892004	9	540	R.RN[+552.21665]QSLSLLYKVPYVAQ.E	RNQSLSLLYKVPYVAQ	16	RNQSLSLLYKVPYVAQ,REI,2@552.21665	N2(NGlycan / 552.2167)	HexNAc(2)Fuc(1)	0.00041	0.11	3.39	256.6	64.7969	107	107	3	811.096	811.092	5.54		2431.27	2431.26	CRagged	2	>sp|Q06481|APLP2_HUMAN Amyloid beta precursor like protein 2 OS=Homo sapiens OX=9606 GN=APLP2 PE=1 SV=2	3533	controllerType=0 controllerNumber=1 scan=20791		pmid 33968037 f1202000304_pf_mdamb231_ifn-positive_replicate_5_pool_8_immunopeptidomics-classii.ScanId;v=1;d1=20791.20791.3	hcd	0.00086	0.013	0.00085	0.012	0.00089	0.013	FTMS + p NSI d Full ms2 811.4287@hcd32.00 [100.0000-2000.0000]
2181 | 933301	148	566	F.PVNNYYN[+730.26439]DTEKLQRAQ.A	PVNNYYNDTEKLQRAQ	16	PVNNYYNDTEKLQRAQ,FAW,7@730.26439	N7(NGlycan / 730.2644)	HexNAc(2)Hex(2)	2e-08	6e-06	7.7	483.2	34.8097	268.7	268.7	3	895.079	895.075	4.2		2683.22	2683.21	Non	7	>sp|O15118|NPC1_HUMAN NPC intracellular cholesterol transporter 1 OS=Homo sapiens OX=9606 GN=NPC1 PE=1 SV=2	7916	controllerType=0 controllerNumber=1 scan=8767		pmid 33968037 f1202000304_pf_mdamb231_ifn-positive_replicate_5_pool_8_immunopeptidomics-classii.ScanId;v=1;d1=8767.8767.3	hcd	0	0	0	0	2.1e-09	6.4e-07	FTMS + p NSI d Full ms2 895.4125@hcd32.00 [100.0000-2000.0000]
3015 | 946113	383	565	D.GASEYVYHLVIESKHGSN[+730.26439].H	GASEYVYHLVIESKHGSN	18	GASEYVYHLVIESKHGSN,DHT,18@730.26439	N18(NGlycan / 730.2644)	HexNAc(2)Hex(2)	0.0019	0.36	2.73	207.7	51.8259	35.9	35.9	3	907.419	907.415	4.23		2720.24	2720.23	Non	18	>sp|Q12913|PTPRJ_HUMAN Receptor-type tyrosine-protein phosphatase eta OS=Homo sapiens OX=9606 GN=PTPRJ PE=1 SV=3	3911	controllerType=0 controllerNumber=1 scan=15592		pmid 33968037 f1202000304_pf_mdamb231_ifn-positive_replicate_5_pool_8_immunopeptidomics-classii.ScanId;v=1;d1=15592.15592.3	hcd	0.0011	0.044	0.0015	0.051	0.0012	0.044	FTMS + p NSI d Full ms2 907.7520@hcd32.00 [100.0000-2000.0000]
494 | 955934	9	540	R.RN[+876.32230]QSLSLLYKVPYVAQ.E	RNQSLSLLYKVPYVAQ	16	RNQSLSLLYKVPYVAQ,REI,2@876.32230	N2(NGlycan / 876.3223)	HexNAc(2)Hex(2)Fuc(1)	1e-06	0.0003	5.99	437.3	63.3247	154.6	154.6	3	919.13	919.127	3.7		2755.38	2755.37	CRagged	2	>sp|Q06481|APLP2_HUMAN Amyloid beta precursor like protein 2 OS=Homo sapiens OX=9606 GN=APLP2 PE=1 SV=2	3533	controllerType=0 controllerNumber=1 scan=20202		pmid 33968037 f1202000304_pf_mdamb231_ifn-positive_replicate_5_pool_8_immunopeptidomics-classii.ScanId;v=1;d1=20202.20202.3	hcd	0	0	0	0	1.3e-07	4e-05	FTMS + p NSI d Full ms2 919.4642@hcd32.00 [100.0000-2000.0000]
495 | 955854	9	540	R.RN[+876.32230]QSLSLLYKVPYVAQ.E	RNQSLSLLYKVPYVAQ	16	RNQSLSLLYKVPYVAQ,REI,2@876.32230	N2(NGlycan / 876.3223)	HexNAc(2)Hex(2)Fuc(1)	5e-07	0.00015	6.3	420.8	63.2969	182.4	182.4	3	919.13	919.127	3.5		2755.38	2755.37	CRagged	2	>sp|Q06481|APLP2_HUMAN Amyloid beta precursor like protein 2 OS=Homo sapiens OX=9606 GN=APLP2 PE=1 SV=2	3533	controllerType=0 controllerNumber=1 scan=20190		pmid 33968037 f1202000304_pf_mdamb231_ifn-positive_replicate_5_pool_8_immunopeptidomics-classii.ScanId;v=1;d1=20190.20190.3	hcd	0	0	0	0	7.2e-08	2.2e-05	FTMS + p NSI d Full ms2 919.4644@hcd32.00 [100.0000-2000.0000]
496 | 956294	9	540	R.RN[+876.32230]QSLSLLYKVPYVAQ.E	RNQSLSLLYKVPYVAQ	16	RNQSLSLLYKVPYVAQ,REI,2@876.32230	N2(NGlycan / 876.3223)	HexNAc(2)Hex(2)Fuc(1)	0.0017	0.34	2.77	232.6	63.6265	57.7	57.7	3	919.128	919.127	1.7		2755.37	2755.37	CRagged	2	>sp|Q06481|APLP2_HUMAN Amyloid beta precursor like protein 2 OS=Homo sapiens OX=9606 GN=APLP2 PE=1 SV=2	3533	controllerType=0 controllerNumber=1 scan=20323		pmid 33968037 f1202000304_pf_mdamb231_ifn-positive_replicate_5_pool_8_immunopeptidomics-classii.ScanId;v=1;d1=20323.20323.3	hcd	0.0011	0.034	0	0	0.0012	0.034	FTMS + p NSI d Full ms2 919.4655@hcd32.00 [100.0000-2000.0000]
2600 | 859354	252	877	R.DWLLNYN[+892.31722]LTVVKNK.L	DWLLNYNLTVVKNK	14	DWLLNYNLTVVKNK,RLA,7@892.31722	N7(NGlycan / 892.3172)	HexNAc(2)Hex(3)	0.0066	0.67	2.18	135.8	28.958	8.9	8.9	3	871.427	871.425	1.99		2612.27	2612.26	Specific	7	>sp|Q9HCE0|EPG5_HUMAN Ectopic P granules protein 5 homolog OS=Homo sapiens OX=9606 GN=EPG5 PE=1 SV=2	347	controllerType=0 controllerNumber=1 scan=6418		pmid 33968037 f1202000304_pf_mdamb231_ifn-positive_replicate_5_pool_8_immunopeptidomics-classii.ScanId;v=1;d1=6418.6418.3	hcd	0.0028	0.092	0.0022	0.12	0.0028	0.093	FTMS + p NSI d Full ms2 871.7613@hcd32.00 [100.0000-2000.0000]
491 | 955534	9	540	R.RN[+1038.37512]QSLSLLYKVPYVAQ.E	RNQSLSLLYKVPYVAQ	16	RNQSLSLLYKVPYVAQ,REI,2@1038.37512	N2(NGlycan / 1038.3751)	HexNAc(2)Hex(3)Fuc(1)	5.1e-07	0.00015	6.29	463.1	63.0033	190.9	190.9	3	973.148	973.144	3.52		2917.43	2917.42	CRagged	2	>sp|Q06481|APLP2_HUMAN Amyloid beta precursor like protein 2 OS=Homo sapiens OX=9606 GN=APLP2 PE=1 SV=2	3533	controllerType=0 controllerNumber=1 scan=20074		pmid 33968037 f1202000304_pf_mdamb231_ifn-positive_replicate_5_pool_8_immunopeptidomics-classii.ScanId;v=1;d1=20074.20074.3	hcd	0	0	0	0	7.2e-08	2.2e-05	FTMS + p NSI d Full ms2 973.4822@hcd32.00 [100.0000-2000.0000]
492 | 955134	9	540	R.RN[+1038.37512]QSLSLLYKVPYVAQ.E	RNQSLSLLYKVPYVAQ	16	RNQSLSLLYKVPYVAQ,REI,2@1038.37512	N2(NGlycan / 1038.3751)	HexNAc(2)Hex(3)Fuc(1)	4.1e-06	0.0012	5.38	366	62.7027	171.8	171.8	3	973.146	973.144	2.14		2917.43	2917.42	CRagged	2	>sp|Q06481|APLP2_HUMAN Amyloid beta precursor like protein 2 OS=Homo sapiens OX=9606 GN=APLP2 PE=1 SV=2	3533	controllerType=0 controllerNumber=1 scan=19952		pmid 33968037 f1202000304_pf_mdamb231_ifn-positive_replicate_5_pool_8_immunopeptidomics-classii.ScanId;v=1;d1=19952.19952.3	hcd	0	0.00057	0	0	4.5e-07	0.00065	FTMS + p NSI d Full ms2 973.8184@hcd32.00 [100.0000-2000.0000]
493 | 956014	9	540	R.RN[+1038.37512]QSLSLLYKVPYVAQ.E	RNQSLSLLYKVPYVAQ	16	RNQSLSLLYKVPYVAQ,REI,2@1038.37512	N2(NGlycan / 1038.3751)	HexNAc(2)Hex(3)Fuc(1)	0.0068	0.68	2.17	213.3	63.3687	52.1	52.1	3	973.145	973.144	1.14		2917.42	2917.42	CRagged	2	>sp|Q06481|APLP2_HUMAN Amyloid beta precursor like protein 2 OS=Homo sapiens OX=9606 GN=APLP2 PE=1 SV=2	3533	controllerType=0 controllerNumber=1 scan=20219		pmid 33968037 f1202000304_pf_mdamb231_ifn-positive_replicate_5_pool_8_immunopeptidomics-classii.ScanId;v=1;d1=20219.20219.3	hcd	0.0028	0.094	0	0	0.0028	0.094	FTMS + p NSI d Full ms2 973.8167@hcd32.00 [100.0000-2000.0000]
1640 | 966291	85	385	H.TVPFQLLARYKGLN[+1038.37512]LT.E	TVPFQLLARYKGLNLT	16	TVPFQLLARYKGLNLT,HED,14@1038.37512	N14(NGlycan / 1038.3751)	HexNAc(2)Hex(3)Fuc(1)	0.00013	0.039	3.87	225.6	76.4351	55.3	55.3	3	958.151	958.149	2.08		2872.44	2872.43	Non	14	>sp|Q08380|LG3BP_HUMAN Galectin-3-binding protein OS=Homo sapiens OX=9606 GN=LGALS3BP PE=1 SV=1	4429	controllerType=0 controllerNumber=1 scan=25433		pmid 33968037 f1202000304_pf_mdamb231_ifn-positive_replicate_5_pool_8_immunopeptidomics-classii.ScanId;v=1;d1=25433.25433.3	hcd	0.00046	0.0081	0.00091	0.0068	0.00048	0.0081	FTMS + p NSI d Full ms2 958.8201@hcd32.00 [100.0000-2000.0000]
3226 | 960264	474	242	G.KAIWTLNPNYLSN[+1038.37512]GT.L	KAIWTLNPNYLSNGT	15	KAIWTLNPNYLSNGT,GLA,13@1038.37512	N13(NGlycan / 1038.3751)	HexNAc(2)Hex(3)Fuc(1)	0.00059	0.0058	3.23	292.1	69.1555	260.6	260.6	3	910.758	910.755	3.05		2730.26	2730.25	Non	13	>sp|A2RU67|F234B_HUMAN Protein FAM234B OS=Homo sapiens OX=9606 GN=FAM234B PE=1 SV=1	6082	controllerType=0 controllerNumber=1 scan=22532		pmid 33968037 f1202000304_pf_mdamb231_ifn-positive_replicate_5_pool_8_immunopeptidomics-classii.ScanId;v=1;d1=22532.22532.3	hcd	0.00084	0.0025	0.00083	0.0019	0.00089	0.0025	FTMS + p NSI d Full ms2 911.0934@hcd32.00 [100.0000-2000.0000]
887 | 1021179	24	257	K.GSLSYLN[+1216.42286]VTRKAYWQVH.L	GSLSYLNVTRKAYWQVH	17	GSLSYLNVTRKAYWQVH,KLD,7@1216.42286	N7(NGlycan / 1216.4229)	HexNAc(2)Hex(5)	2.9e-09	8.7e-07	8.54	597.3	54.5431	251.7	251.7	4	810.378	810.375	3.71		3238.49	3238.48	CRagged	7	>sp|P07339|CATD_HUMAN Cathepsin D OS=Homo sapiens OX=9606 GN=CTSD PE=1 SV=1	9373	controllerType=0 controllerNumber=1 scan=16685		pmid 33968037 f1202000304_pf_mdamb231_ifn-positive_replicate_5_pool_8_immunopeptidomics-classii.ScanId;v=1;d1=16685.16685.4	hcd	0	0	0	0	3.3e-10	9.8e-08	FTMS + p NSI d Full ms2 810.6292@hcd32.00 [100.0000-2000.0000]
2635 | 1003071	259	525	G.FLIKAN[+1216.42286]NSWFQSILR.Q	FLIKANNSWFQSILR	15	FLIKANNSWFQSILR,GQD,6@1216.42286	N6(NGlycan / 1216.4229)	HexNAc(2)Hex(5)	0.0018	0.35	2.76	91.4	26.4026	1.7	1.7	3	1018.49	1018.48	3.25		3053.44	3053.43	NRagged	6	>sp|Q92542|NICA_HUMAN Nicastrin OS=Homo sapiens OX=9606 GN=NCSTN PE=1 SV=2	3281	controllerType=0 controllerNumber=1 scan=5392		pmid 33968037 f1202000304_pf_mdamb231_ifn-positive_replicate_5_pool_8_immunopeptidomics-classii.ScanId;v=1;d1=5392.5392.3	hcd	0.0011	0.041	0.0015	0.048	0.0012	0.041	FTMS + p NSI d Full ms2 1018.8193@hcd32.00 [100.0000-2000.0000]
3072 | 1122650	405	238	K.PILRTLN[+1216.42286]STSPFPSKELAEATK.T	PILRTLNSTSPFPSKELAEATK	22	PILRTLNSTSPFPSKELAEATK,KTL,7@1216.42286	N7(NGlycan / 1216.4229)	HexNAc(2)Hex(5)	0.00068	0.17	3.17	395.4	73.187	5.5	5.5	4	904.942	904.939	2.63		3616.75	3616.74	Specific	7	>sp|O95477|ABCA1_HUMAN Phospholipid-transporting ATPase ABCA1 OS=Homo sapiens OX=9606 GN=ABCA1 PE=1 SV=3	1360	controllerType=0 controllerNumber=1 scan=24146		pmid 33968037 f1202000304_pf_mdamb231_ifn-positive_replicate_5_pool_8_immunopeptidomics-classii.ScanId;v=1;d1=24146.24146.4	hcd	0.00083	0.018	0.00084	0.016	0.00089	0.018	FTMS + p NSI d Full ms2 905.1920@hcd32.00 [100.0000-2000.0000]
3073 | 1122890	405	238	K.PILRTLN[+1216.42286]STSPFPSKELAEATK.T	PILRTLNSTSPFPSKELAEATK	22	PILRTLNSTSPFPSKELAEATK,KTL,7@1216.42286	N7(NGlycan / 1216.4229)	HexNAc(2)Hex(5)	0.00058	0.15	3.24	265.9	73.4818	22.8	22.8	4	904.942	904.939	2.97		3616.75	3616.74	Specific	7	>sp|O95477|ABCA1_HUMAN Phospholipid-transporting ATPase ABCA1 OS=Homo sapiens OX=9606 GN=ABCA1 PE=1 SV=3	1360	controllerType=0 controllerNumber=1 scan=24262		pmid 33968037 f1202000304_pf_mdamb231_ifn-positive_replicate_5_pool_8_immunopeptidomics-classii.ScanId;v=1;d1=24262.24262.4	hcd	0.00084	0.017	0.00084	0.016	0.00089	0.017	FTMS + p NSI d Full ms2 905.6926@hcd32.00 [100.0000-2000.0000]
886 | 1020619	24	257	K.GSLSYLN[+1378.47569]VTRKAYWQVH.L	GSLSYLNVTRKAYWQVH	17	GSLSYLNVTRKAYWQVH,KLD,7@1378.47569	N7(NGlycan / 1378.4757)	HexNAc(2)Hex(6)	8.5e-07	0.00026	6.07	445.7	54.2271	139.1	139.1	4	850.891	850.888	3.51		3400.54	3400.53	CRagged	7	>sp|P07339|CATD_HUMAN Cathepsin D OS=Homo sapiens OX=9606 GN=CTSD PE=1 SV=1	9373	controllerType=0 controllerNumber=1 scan=16559		pmid 33968037 f1202000304_pf_mdamb231_ifn-positive_replicate_5_pool_8_immunopeptidomics-classii.ScanId;v=1;d1=16559.16559.4	hcd	0	0	0	0	1.1e-07	3.3e-05	FTMS + p NSI d Full ms2 851.3928@hcd32.00 [100.0000-2000.0000]
3071 | 1122210	405	238	K.PILRTLN[+1540.52851]STSPFPSKELAEATK.T	PILRTLNSTSPFPSKELAEATK	22	PILRTLNSTSPFPSKELAEATK,KTL,7@1540.52851	N7(NGlycan / 1540.5285)	HexNAc(2)Hex(7)	0.00059	0.15	3.23	411.4	72.6954	57.4	57.4	4	985.967	985.966	1.56		3940.85	3940.84	Specific	7	>sp|O95477|ABCA1_HUMAN Phospholipid-transporting ATPase ABCA1 OS=Homo sapiens OX=9606 GN=ABCA1 PE=1 SV=3	1360	controllerType=0 controllerNumber=1 scan=23948		pmid 33968037 f1202000304_pf_mdamb231_ifn-positive_replicate_5_pool_8_immunopeptidomics-classii.ScanId;v=1;d1=23948.23948.4	hcd	0.00084	0.017	0.00084	0.015	0.00089	0.017	FTMS + p NSI d Full ms2 986.4692@hcd32.00 [100.0000-2000.0000]
3069 | 1183121	405	238	K.PILRTLN[+1702.58133]STSPFPSKELAEATK.T	PILRTLNSTSPFPSKELAEATK	22	PILRTLNSTSPFPSKELAEATK,KTL,7@1702.58133	N7(NGlycan / 1702.5813)	HexNAc(2)Hex(8)	0.0017	0.34	2.78	345.9	72.5323	29.9	29.9	4	1026.48	1026.48	1.36		4102.9	4102.89	Specific	7	>sp|O95477|ABCA1_HUMAN Phospholipid-transporting ATPase ABCA1 OS=Homo sapiens OX=9606 GN=ABCA1 PE=1 SV=3	1360	controllerType=0 controllerNumber=1 scan=23884		pmid 33968037 f1202000304_pf_mdamb231_ifn-positive_replicate_5_pool_8_immunopeptidomics-classii.ScanId;v=1;d1=23884.23884.4	hcd	0.0012	0.033	0.0016	0.034	0.0012	0.033	FTMS + p NSI d Full ms2 1026.9822@hcd32.00 [100.0000-2000.0000]
3070 | 1183081	405	238	K.PILRTLN[+1702.58133]STSPFPSKELAEATK.T	PILRTLNSTSPFPSKELAEATK	22	PILRTLNSTSPFPSKELAEATK,KTL,7@1702.58133	N7(NGlycan / 1702.5813)	HexNAc(2)Hex(8)	0.0016	0.33	2.79	317.4	72.4546	34.6	34.6	4	1026.48	1026.48	5.53		4102.92	4102.89	Specific	7	>sp|O95477|ABCA1_HUMAN Phospholipid-transporting ATPase ABCA1 OS=Homo sapiens OX=9606 GN=ABCA1 PE=1 SV=3	1360	controllerType=0 controllerNumber=1 scan=23852		pmid 33968037 f1202000304_pf_mdamb231_ifn-positive_replicate_5_pool_8_immunopeptidomics-classii.ScanId;v=1;d1=23852.23852.4	hcd	0.0012	0.032	0.0016	0.034	0.0012	0.032	FTMS + p NSI d Full ms2 1026.7305@hcd32.00 [100.0000-2000.0000]
486 | 1120330	9	540	R.RN[+1694.60274]QSLSLLYKVPYVAQ.E	RNQSLSLLYKVPYVAQ	16	RNQSLSLLYKVPYVAQ,REI,2@1694.60274	N2(NGlycan / 1694.6027)	HexNAc(3)Hex(4)Fuc(1)NeuAc(1)	2.8e-06	0.00085	5.55	336.3	70.877	134	134	3	1191.89	1191.89	3.22		3573.66	3573.65	CRagged	2	>sp|Q06481|APLP2_HUMAN Amyloid beta precursor like protein 2 OS=Homo sapiens OX=9606 GN=APLP2 PE=1 SV=2	3533	controllerType=0 controllerNumber=1 scan=23221		pmid 33968037 f1202000304_pf_mdamb231_ifn-positive_replicate_5_pool_8_immunopeptidomics-classii.ScanId;v=1;d1=23221.23221.3	hcd	0	0.0006	0	0.0011	3.3e-07	0.00065	FTMS + p NSI d Full ms2 1192.5594@hcd32.00 [100.0000-2000.0000]
487 | 1119810	9	540	R.RN[+1694.60274]QSLSLLYKVPYVAQ.E	RNQSLSLLYKVPYVAQ	16	RNQSLSLLYKVPYVAQ,REI,2@1694.60274	N2(NGlycan / 1694.6027)	HexNAc(3)Hex(4)Fuc(1)NeuAc(1)	0.00018	0.05	3.75	287	70.576	87.4	87.4	3	1191.89	1191.89	2.5		3573.66	3573.65	CRagged	2	>sp|Q06481|APLP2_HUMAN Amyloid beta precursor like protein 2 OS=Homo sapiens OX=9606 GN=APLP2 PE=1 SV=2	3533	controllerType=0 controllerNumber=1 scan=23102		pmid 33968037 f1202000304_pf_mdamb231_ifn-positive_replicate_5_pool_8_immunopeptidomics-classii.ScanId;v=1;d1=23102.23102.3	hcd	0.00045	0.0093	0	0.0011	0.00048	0.0094	FTMS + p NSI d Full ms2 1192.5598@hcd32.00 [100.0000-2000.0000]
488 | 1120210	9	540	R.RN[+1694.60274]QSLSLLYKVPYVAQ.E	RNQSLSLLYKVPYVAQ	16	RNQSLSLLYKVPYVAQ,REI,2@1694.60274	N2(NGlycan / 1694.6027)	HexNAc(3)Hex(4)Fuc(1)NeuAc(1)	0.0015	0.32	2.81	230.6	70.8182	27.4	27.4	4	894.17	894.167	3.82		3573.66	3573.65	CRagged	2	>sp|Q06481|APLP2_HUMAN Amyloid beta precursor like protein 2 OS=Homo sapiens OX=9606 GN=APLP2 PE=1 SV=2	3533	controllerType=0 controllerNumber=1 scan=23198		pmid 33968037 f1202000304_pf_mdamb231_ifn-positive_replicate_5_pool_8_immunopeptidomics-classii.ScanId;v=1;d1=23198.23198.4	hcd	0.00079	0.027	0	0.0011	0.00089	0.027	FTMS + p NSI d Full ms2 894.6719@hcd32.00 [100.0000-2000.0000]
489 | 1119450	9	540	R.RN[+1694.60274]QSLSLLYKVPYVAQ.E	RNQSLSLLYKVPYVAQ	16	RNQSLSLLYKVPYVAQ,REI,2@1694.60274	N2(NGlycan / 1694.6027)	HexNAc(3)Hex(4)Fuc(1)NeuAc(1)	0.0017	0.35	2.76	193.1	70.2798	20.8	20.8	3	1191.89	1191.89	3.84		3573.66	3573.65	CRagged	2	>sp|Q06481|APLP2_HUMAN Amyloid beta precursor like protein 2 OS=Homo sapiens OX=9606 GN=APLP2 PE=1 SV=2	3533	controllerType=0 controllerNumber=1 scan=22982		pmid 33968037 f1202000304_pf_mdamb231_ifn-positive_replicate_5_pool_8_immunopeptidomics-classii.ScanId;v=1;d1=22982.22982.3	hcd	0.0011	0.037	0	0.0011	0.0012	0.037	FTMS + p NSI d Full ms2 1192.5587@hcd32.00 [100.0000-2000.0000]
490 | 1119170	9	540	R.RN[+1694.60274]QSLSLLYKVPYVAQ.E	RNQSLSLLYKVPYVAQ	16	RNQSLSLLYKVPYVAQ,REI,2@1694.60274	N2(NGlycan / 1694.6027)	HexNAc(3)Hex(4)Fuc(1)NeuAc(1)	0.0016	0.33	2.78	175.8	70.0032	85.2	85.2	3	1191.89	1191.89	2.61		3573.66	3573.65	CRagged	2	>sp|Q06481|APLP2_HUMAN Amyloid beta precursor like protein 2 OS=Homo sapiens OX=9606 GN=APLP2 PE=1 SV=2	3533	controllerType=0 controllerNumber=1 scan=22872		pmid 33968037 f1202000304_pf_mdamb231_ifn-positive_replicate_5_pool_8_immunopeptidomics-classii.ScanId;v=1;d1=22872.22872.3	hcd	0.0012	0.033	0	0.0011	0.0012	0.033	FTMS + p NSI d Full ms2 1192.5601@hcd32.00 [100.0000-2000.0000]
3066 | 1187361	405	238	K.PILRTLN[+1872.65048]STSPFPSKELAEATK.T	PILRTLNSTSPFPSKELAEATK	22	PILRTLNSTSPFPSKELAEATK,KTL,7@1872.65048	N7(NGlycan / 1872.6505)	HexNAc(3)Hex(6)NeuAc(1)	0.00094	0.22	3.03	358.7	79.5161	25.3	25.3	4	1069	1069	2.38		4272.97	4272.96	Specific	7	>sp|O95477|ABCA1_HUMAN Phospholipid-transporting ATPase ABCA1 OS=Homo sapiens OX=9606 GN=ABCA1 PE=1 SV=3	1360	controllerType=0 controllerNumber=1 scan=26655		pmid 33968037 f1202000304_pf_mdamb231_ifn-positive_replicate_5_pool_8_immunopeptidomics-classii.ScanId;v=1;d1=26655.26655.4	hcd	0.00081	0.021	0.00081	0.019	0.00089	0.021	FTMS + p NSI d Full ms2 1069.5004@hcd32.00 [100.0000-2000.0000]
3067 | 1186961	405	238	K.PILRTLN[+1872.65048]STSPFPSKELAEATK.T	PILRTLNSTSPFPSKELAEATK	22	PILRTLNSTSPFPSKELAEATK,KTL,7@1872.65048	N7(NGlycan / 1872.6505)	HexNAc(3)Hex(6)NeuAc(1)	0.0041	0.55	2.39	91.6	79.1638	7.6	7.6	4	1069	1069	3.41		4272.98	4272.96	Specific	7	>sp|O95477|ABCA1_HUMAN Phospholipid-transporting ATPase ABCA1 OS=Homo sapiens OX=9606 GN=ABCA1 PE=1 SV=3	1360	controllerType=0 controllerNumber=1 scan=26513		pmid 33968037 f1202000304_pf_mdamb231_ifn-positive_replicate_5_pool_8_immunopeptidomics-classii.ScanId;v=1;d1=26513.26513.2	hcd	0.0021	0.076	0.00081	0.019	0.0021	0.076	FTMS + p NSI d Full ms2 1069.5024@hcd32.00 [100.0000-2000.0000]
485 | 1118330	9	540	R.RN[+2059.73493]QSLSLLYKVPYVAQ.E	RNQSLSLLYKVPYVAQ	16	RNQSLSLLYKVPYVAQ,REI,2@2059.73493	N2(NGlycan / 2059.7349)	HexNAc(4)Hex(5)Fuc(1)NeuAc(1)	0.0018	0.36	2.74	70.1	69.2128	5.3	5.3	3	1313.6	1313.6	3.92		3938.79	3938.78	CRagged	2	>sp|Q06481|APLP2_HUMAN Amyloid beta precursor like protein 2 OS=Homo sapiens OX=9606 GN=APLP2 PE=1 SV=2	3533	controllerType=0 controllerNumber=1 scan=22555		pmid 33968037 f1202000304_pf_mdamb231_ifn-positive_replicate_5_pool_8_immunopeptidomics-classii.ScanId;v=1;d1=22555.22555.3	hcd	0.0011	0.044	0.0015	0.051	0.0012	0.044	FTMS + p NSI d Full ms2 1314.2698@hcd32.00 [100.0000-2000.0000]
479 | 1188001	9	540	R.RN[+2350.83035]QSLSLLYKVPYVAQ.E	RNQSLSLLYKVPYVAQ	16	RNQSLSLLYKVPYVAQ,REI,2@2350.83035	N2(NGlycan / 2350.8304)	HexNAc(4)Hex(5)Fuc(1)NeuAc(2)	2.9e-05	0.0087	4.54	314.9	79.8679	140.5	140.5	4	1058.23	1058.22	3.55		4229.89	4229.87	CRagged	2	>sp|Q06481|APLP2_HUMAN Amyloid beta precursor like protein 2 OS=Homo sapiens OX=9606 GN=APLP2 PE=1 SV=2	3533	controllerType=0 controllerNumber=1 scan=26794		pmid 33968037 f1202000304_pf_mdamb231_ifn-positive_replicate_5_pool_8_immunopeptidomics-classii.ScanId;v=1;d1=26794.26794.4	hcd	0	0.0039	0	0.0027	2e-06	0.0039	FTMS + p NSI d Full ms2 1058.7292@hcd32.00 [100.0000-2000.0000]
480 | 1187121	9	540	R.RN[+2350.83035]QSLSLLYKVPYVAQ.E	RNQSLSLLYKVPYVAQ	16	RNQSLSLLYKVPYVAQ,REI,2@2350.83035	N2(NGlycan / 2350.8304)	HexNAc(4)Hex(5)Fuc(1)NeuAc(2)	0.0033	0.51	2.48	213.7	79.3299	33.5	33.5	3	1410.64	1410.63	6.11		4229.9	4229.87	CRagged	2	>sp|Q06481|APLP2_HUMAN Amyloid beta precursor like protein 2 OS=Homo sapiens OX=9606 GN=APLP2 PE=1 SV=2	3533	controllerType=0 controllerNumber=1 scan=26580		pmid 33968037 f1202000304_pf_mdamb231_ifn-positive_replicate_5_pool_8_immunopeptidomics-classii.ScanId;v=1;d1=26580.26580.3	hcd	0.0018	0.066	0	0.0027	0.0018	0.066	FTMS + p NSI d Full ms2 1411.3022@hcd32.00 [100.0000-2000.0000]
481 | 1187521	9	540	R.RN[+2350.83035]QSLSLLYKVPYVAQ.E	RNQSLSLLYKVPYVAQ	16	RNQSLSLLYKVPYVAQ,REI,2@2350.83035	N2(NGlycan / 2350.8304)	HexNAc(4)Hex(5)Fuc(1)NeuAc(2)	0.0021	0.39	2.68	186.4	79.5836	50.3	50.3	4	1058.23	1058.22	4.48		4229.89	4229.87	CRagged	2	>sp|Q06481|APLP2_HUMAN Amyloid beta precursor like protein 2 OS=Homo sapiens OX=9606 GN=APLP2 PE=1 SV=2	3533	controllerType=0 controllerNumber=1 scan=26680		pmid 33968037 f1202000304_pf_mdamb231_ifn-positive_replicate_5_pool_8_immunopeptidomics-classii.ScanId;v=1;d1=26680.26680.4	hcd	0.0011	0.046	0	0.0027	0.0012	0.047	FTMS + p NSI d Full ms2 1058.7295@hcd32.00 [100.0000-2000.0000]
482 | 1187601	9	540	R.RN[+2350.83035]QSLSLLYKVPYVAQ.E	RNQSLSLLYKVPYVAQ	16	RNQSLSLLYKVPYVAQ,REI,2@2350.83035	N2(NGlycan / 2350.8304)	HexNAc(4)Hex(5)Fuc(1)NeuAc(2)	0.0032	0.49	2.5	180.1	79.6271	0.3	0.3	3	1410.63	1410.63	2.65		4229.89	4229.87	CRagged	2	>sp|Q06481|APLP2_HUMAN Amyloid beta precursor like protein 2 OS=Homo sapiens OX=9606 GN=APLP2 PE=1 SV=2	3533	controllerType=0 controllerNumber=1 scan=26698		pmid 33968037 f1202000304_pf_mdamb231_ifn-positive_replicate_5_pool_8_immunopeptidomics-classii.ScanId;v=1;d1=26698.26698.3	hcd	0.0018	0.064	0	0.0027	0.0018	0.065	FTMS + p NSI d Full ms2 1411.3035@hcd32.00 [100.0000-2000.0000]
483 | 1186921	9	540	R.RN[+2350.83035]QSLSLLYKVPYVAQ.E	RNQSLSLLYKVPYVAQ	16	RNQSLSLLYKVPYVAQ,REI,2@2350.83035	N2(NGlycan / 2350.8304)	HexNAc(4)Hex(5)Fuc(1)NeuAc(2)	0.003	0.48	2.53	168.9	79.1401	31.3	31.3	4	1058.23	1058.22	3.44		4229.89	4229.87	CRagged	2	>sp|Q06481|APLP2_HUMAN Amyloid beta precursor like protein 2 OS=Homo sapiens OX=9606 GN=APLP2 PE=1 SV=2	3533	controllerType=0 controllerNumber=1 scan=26504		pmid 33968037 f1202000304_pf_mdamb231_ifn-positive_replicate_5_pool_8_immunopeptidomics-classii.ScanId;v=1;d1=26504.26504.4	hcd	0.0014	0.058	0	0.0027	0.0015	0.058	FTMS + p NSI d Full ms2 1058.7291@hcd32.00 [100.0000-2000.0000]
484 | 1186201	9	540	R.RN[+2350.83035]QSLSLLYKVPYVAQ.E	RNQSLSLLYKVPYVAQ	16	RNQSLSLLYKVPYVAQ,REI,2@2350.83035	N2(NGlycan / 2350.8304)	HexNAc(4)Hex(5)Fuc(1)NeuAc(2)	0.0034	0.51	2.47	109.9	78.5758	6.7	6.7	4	1058.23	1058.22	3.67		4229.89	4229.87	CRagged	2	>sp|Q06481|APLP2_HUMAN Amyloid beta precursor like protein 2 OS=Homo sapiens OX=9606 GN=APLP2 PE=1 SV=2	3533	controllerType=0 controllerNumber=1 scan=26280		pmid 33968037 f1202000304_pf_mdamb231_ifn-positive_replicate_5_pool_8_immunopeptidomics-classii.ScanId;v=1;d1=26280.26280.4	hcd	0.0018	0.066	0	0.0027	0.0018	0.066	FTMS + p NSI d Full ms2 1058.4788@hcd32.00 [100.0000-2000.0000]
719 | 1020955	22	565	T.FPVNNYYN[+203.07937]DTEKLQRAQAW.E	FPVNNYYNDTEKLQRAQAW	19	FPVNNYYNDTEKLQRAQAW,TEK,8@203.07937	N8(NGlycan / 203.0794)	HexNAc(1)	0.0071	0.64	2.15	30	62.5541	30	30	3	854.078	854.075	3.61		2560.22	2560.21	Non	8	>sp|O15118|NPC1_HUMAN NPC intracellular cholesterol transporter 1 OS=Homo sapiens OX=9606 GN=NPC1 PE=1 SV=2	7916	controllerType=0 controllerNumber=1 scan=19798		pmid 33968037 f1202000304_pf_mdamb231_ifn-positive_replicate_5_pool_9_immunopeptidomics-classii.ScanId;v=1;d1=19798.19798.3	hcd	0.0043	0.069	0.0018	0.097	0.0044	0.069	FTMS + p NSI d Full ms2 854.4127@hcd32.00 [100.0000-2000.0000]
725 | 849176	22	566	F.PVNNYYN[+203.07937]DTEKLQRAQA.W	PVNNYYNDTEKLQRAQA	17	PVNNYYNDTEKLQRAQA,FWE,7@203.07937	N7(NGlycan / 203.0794)	HexNAc(1)	2e-14	4.9e-12	13.71	714.6	37.1849	609.6	609.6	3	743.029	743.026	3.81		2227.07	2227.06	Non	7	>sp|O15118|NPC1_HUMAN NPC intracellular cholesterol transporter 1 OS=Homo sapiens OX=9606 GN=NPC1 PE=1 SV=2	7916	controllerType=0 controllerNumber=1 scan=9630		pmid 33968037 f1202000304_pf_mdamb231_ifn-positive_replicate_5_pool_9_immunopeptidomics-classii.ScanId;v=1;d1=9630.9630.3	hcd	0	0	0	0	3.6e-15	9e-13	FTMS + p NSI d Full ms2 743.3632@hcd32.00 [100.0000-2000.0000]
726 | 849536	22	566	F.PVNNYYN[+203.07937]DTEKLQRAQA.W	PVNNYYNDTEKLQRAQA	17	PVNNYYNDTEKLQRAQA,FWE,7@203.07937	N7(NGlycan / 203.0794)	HexNAc(1)	3.4e-10	8.6e-08	9.47	558.6	37.4757	494.8	494.8	3	743.029	743.026	4.3		2227.07	2227.06	Non	7	>sp|O15118|NPC1_HUMAN NPC intracellular cholesterol transporter 1 OS=Homo sapiens OX=9606 GN=NPC1 PE=1 SV=2	7916	controllerType=0 controllerNumber=1 scan=9746		pmid 33968037 f1202000304_pf_mdamb231_ifn-positive_replicate_5_pool_9_immunopeptidomics-classii.ScanId;v=1;d1=9746.9746.3	hcd	0	0	0	0	2.8e-11	7e-09	FTMS + p NSI d Full ms2 743.3638@hcd32.00 [100.0000-2000.0000]
727 | 772891	22	566	F.PVNNYYN[+203.07937]DTEKLQRAQ.A	PVNNYYNDTEKLQRAQ	16	PVNNYYNDTEKLQRAQ,FAW,7@203.07937	N7(NGlycan / 203.0794)	HexNAc(1)	2.2e-14	5.6e-12	13.66	719.3	35.3491	604.9	604.9	3	719.35	719.347	4.64		2156.04	2156.03	Non	7	>sp|O15118|NPC1_HUMAN NPC intracellular cholesterol transporter 1 OS=Homo sapiens OX=9606 GN=NPC1 PE=1 SV=2	7916	controllerType=0 controllerNumber=1 scan=8897		pmid 33968037 f1202000304_pf_mdamb231_ifn-positive_replicate_5_pool_9_immunopeptidomics-classii.ScanId;v=1;d1=8897.8897.3	hcd	0	0	0	0	4.3e-15	1.1e-12	FTMS + p NSI d Full ms2 719.3494@hcd32.00 [100.0000-2000.0000]
728 | 773091	22	566	F.PVNNYYN[+203.07937]DTEKLQRAQ.A	PVNNYYNDTEKLQRAQ	16	PVNNYYNDTEKLQRAQ,FAW,7@203.07937	N7(NGlycan / 203.0794)	HexNAc(1)	4.6e-08	1.2e-05	7.34	447.8	35.6309	326.4	326.4	3	719.349	719.347	3.71		2156.03	2156.03	Non	7	>sp|O15118|NPC1_HUMAN NPC intracellular cholesterol transporter 1 OS=Homo sapiens OX=9606 GN=NPC1 PE=1 SV=2	7916	controllerType=0 controllerNumber=1 scan=9010		pmid 33968037 f1202000304_pf_mdamb231_ifn-positive_replicate_5_pool_9_immunopeptidomics-classii.ScanId;v=1;d1=9010.9010.3	hcd	0	0	0	0	5.1e-09	1.3e-06	FTMS + p NSI d Full ms2 719.6838@hcd32.00 [100.0000-2000.0000]
729 | 695929	22	566	F.PVNNYYN[+203.07937]DTEKLQRA.Q	PVNNYYNDTEKLQRA	15	PVNNYYNDTEKLQRA,FQA,7@203.07937	N7(NGlycan / 203.0794)	HexNAc(1)	0.002	0.34	2.69	136.3	35.8304	69.7	69.7	3	676.664	676.66	5.8		2027.98	2027.97	Non	7	>sp|O15118|NPC1_HUMAN NPC intracellular cholesterol transporter 1 OS=Homo sapiens OX=9606 GN=NPC1 PE=1 SV=2	7916	controllerType=0 controllerNumber=1 scan=9088		pmid 33968037 f1202000304_pf_mdamb231_ifn-positive_replicate_5_pool_9_immunopeptidomics-classii.ScanId;v=1;d1=9088.9088.3	hcd	0.0031	0.039	0.0013	0.044	0.0032	0.039	FTMS + p NSI d Full ms2 676.9985@hcd32.00 [100.0000-2000.0000]
723 | 996661	22	566	F.PVNNYYN[+568.21157]DTEKLQRAQA.W	PVNNYYNDTEKLQRAQA	17	PVNNYYNDTEKLQRAQA,FWE,7@568.21157	N7(NGlycan / 568.2116)	HexNAc(2)Hex(1)	3.4e-09	8.5e-07	8.47	560.2	37.0122	357.2	357.2	3	864.74	864.736	3.72		2592.2	2592.19	Non	7	>sp|O15118|NPC1_HUMAN NPC intracellular cholesterol transporter 1 OS=Homo sapiens OX=9606 GN=NPC1 PE=1 SV=2	7916	controllerType=0 controllerNumber=1 scan=9561		pmid 33968037 f1202000304_pf_mdamb231_ifn-positive_replicate_5_pool_9_immunopeptidomics-classii.ScanId;v=1;d1=9561.9561.3	hcd	0	0	0	0	4.4e-10	1.1e-07	FTMS + p NSI d Full ms2 864.7399@hcd32.00 [100.0000-2000.0000]
724 | 918589	22	566	F.PVNNYYN[+568.21157]DTEKLQRAQ.A	PVNNYYNDTEKLQRAQ	16	PVNNYYNDTEKLQRAQ,FAW,7@568.21157	N7(NGlycan / 568.2116)	HexNAc(2)Hex(1)	6.5e-07	0.00016	6.19	310.6	35.2297	156.1	156.1	3	841.061	841.057	4.65		2521.17	2521.16	Non	7	>sp|O15118|NPC1_HUMAN NPC intracellular cholesterol transporter 1 OS=Homo sapiens OX=9606 GN=NPC1 PE=1 SV=2	7916	controllerType=0 controllerNumber=1 scan=8849		pmid 33968037 f1202000304_pf_mdamb231_ifn-positive_replicate_5_pool_9_immunopeptidomics-classii.ScanId;v=1;d1=8849.8849.3	hcd	0	0	0	0	9.7e-08	2.4e-05	FTMS + p NSI d Full ms2 841.3943@hcd32.00 [100.0000-2000.0000]
589 | 1086880	16	128	L.FPN[+714.26948]ASSKEIKTVESITDIR.A	FPNASSKEIKTVESITDIR	19	FPNASSKEIKTVESITDIR,LAD,3@714.26948	N3(NGlycan / 714.2695)	HexNAc(2)Hex(1)Fuc(1)	2.4e-07	6.1e-05	6.61	450.2	57.8007	206.9	206.9	4	713.11	713.106	5.33		2849.42	2849.4	NRagged	3	>sp|P11279|LAMP1_HUMAN Lysosome-associated membrane glycoprotein 1 OS=Homo sapiens OX=9606 GN=LAMP1 PE=1 SV=3	10632	controllerType=0 controllerNumber=1 scan=17884		pmid 33968037 f1202000304_pf_mdamb231_ifn-positive_replicate_5_pool_9_immunopeptidomics-classii.ScanId;v=1;d1=17884.17884.4	hcd	0	0	0	0	3.9e-08	9.8e-06	FTMS + p NSI d Full ms2 713.6109@hcd32.00 [100.0000-2000.0000]
586 | 1087360	16	128	L.FPN[+730.26439]ASSKEIKTVESITDIR.A	FPNASSKEIKTVESITDIR	19	FPNASSKEIKTVESITDIR,LAD,3@730.26439	N3(NGlycan / 730.2644)	HexNAc(2)Hex(2)	2.7e-10	6.9e-08	9.56	633.4	58.201	318.1	318.1	4	717.108	717.105	4.17		2865.41	2865.4	NRagged	3	>sp|P11279|LAMP1_HUMAN Lysosome-associated membrane glycoprotein 1 OS=Homo sapiens OX=9606 GN=LAMP1 PE=1 SV=3	10632	controllerType=0 controllerNumber=1 scan=18045		pmid 33968037 f1202000304_pf_mdamb231_ifn-positive_replicate_5_pool_9_immunopeptidomics-classii.ScanId;v=1;d1=18045.18045.4	hcd	0	0	0	0	2.2e-11	5.5e-09	FTMS + p NSI d Full ms2 717.3587@hcd32.00 [100.0000-2000.0000]
587 | 1087240	16	128	L.FPN[+730.26439]ASSKEIKTVESITDIR.A	FPNASSKEIKTVESITDIR	19	FPNASSKEIKTVESITDIR,LAD,3@730.26439	N3(NGlycan / 730.2644)	HexNAc(2)Hex(2)	2.7e-07	6.8e-05	6.57	434.7	58.0218	224.5	224.5	3	955.808	955.804	3.84		2865.41	2865.4	NRagged	3	>sp|P11279|LAMP1_HUMAN Lysosome-associated membrane glycoprotein 1 OS=Homo sapiens OX=9606 GN=LAMP1 PE=1 SV=3	10632	controllerType=0 controllerNumber=1 scan=17973		pmid 33968037 f1202000304_pf_mdamb231_ifn-positive_replicate_5_pool_9_immunopeptidomics-classii.ScanId;v=1;d1=17973.17973.3	hcd	0	0	0	0	4.2e-08	1.1e-05	FTMS + p NSI d Full ms2 956.1415@hcd32.00 [100.0000-2000.0000]
588 | 1087120	16	128	L.FPN[+730.26439]ASSKEIKTVESITDIR.A	FPNASSKEIKTVESITDIR	19	FPNASSKEIKTVESITDIR,LAD,3@730.26439	N3(NGlycan / 730.2644)	HexNAc(2)Hex(2)	0.00059	0.13	3.23	230	57.9297	79.6	79.6	3	955.807	955.804	2.62		2865.41	2865.4	NRagged	3	>sp|P11279|LAMP1_HUMAN Lysosome-associated membrane glycoprotein 1 OS=Homo sapiens OX=9606 GN=LAMP1 PE=1 SV=3	10632	controllerType=0 controllerNumber=1 scan=17936		pmid 33968037 f1202000304_pf_mdamb231_ifn-positive_replicate_5_pool_9_immunopeptidomics-classii.ScanId;v=1;d1=17936.17936.3	hcd	0.0018	0.014	0	0	0.0018	0.014	FTMS + p NSI d Full ms2 956.1398@hcd32.00 [100.0000-2000.0000]
720 | 995901	22	566	F.PVNNYYN[+730.26439]DTEKLQRAQA.W	PVNNYYNDTEKLQRAQA	17	PVNNYYNDTEKLQRAQA,FWE,7@730.26439	N7(NGlycan / 730.2644)	HexNAc(2)Hex(2)	2.2e-12	5.6e-10	11.66	603.6	36.6144	392.6	392.6	3	918.758	918.754	4.4		2754.26	2754.25	Non	7	>sp|O15118|NPC1_HUMAN NPC intracellular cholesterol transporter 1 OS=Homo sapiens OX=9606 GN=NPC1 PE=1 SV=2	7916	controllerType=0 controllerNumber=1 scan=9401		pmid 33968037 f1202000304_pf_mdamb231_ifn-positive_replicate_5_pool_9_immunopeptidomics-classii.ScanId;v=1;d1=9401.9401.3	hcd	0	0	0	0	3.5e-13	8.8e-11	FTMS + p NSI d Full ms2 919.0928@hcd32.00 [100.0000-2000.0000]
721 | 996501	22	566	F.PVNNYYN[+730.26439]DTEKLQRAQA.W	PVNNYYNDTEKLQRAQA	17	PVNNYYNDTEKLQRAQA,FWE,7@730.26439	N7(NGlycan / 730.2644)	HexNAc(2)Hex(2)	2.3e-08	5.8e-06	7.64	441.4	36.9334	270.1	270.1	3	918.757	918.754	3.34		2754.26	2754.25	Non	7	>sp|O15118|NPC1_HUMAN NPC intracellular cholesterol transporter 1 OS=Homo sapiens OX=9606 GN=NPC1 PE=1 SV=2	7916	controllerType=0 controllerNumber=1 scan=9529		pmid 33968037 f1202000304_pf_mdamb231_ifn-positive_replicate_5_pool_9_immunopeptidomics-classii.ScanId;v=1;d1=9529.9529.3	hcd	0	0	0	0	2.5e-09	6.2e-07	FTMS + p NSI d Full ms2 919.0928@hcd32.00 [100.0000-2000.0000]
722 | 993541	22	566	F.PVNNYYN[+730.26439]DTEKLQRAQ.A	PVNNYYNDTEKLQRAQ	16	PVNNYYNDTEKLQRAQ,FAW,7@730.26439	N7(NGlycan / 730.2644)	HexNAc(2)Hex(2)	1.5e-07	3.7e-05	6.83	383.9	34.8397	170.6	170.6	3	895.079	895.075	4.95		2683.22	2683.21	Non	7	>sp|O15118|NPC1_HUMAN NPC intracellular cholesterol transporter 1 OS=Homo sapiens OX=9606 GN=NPC1 PE=1 SV=2	7916	controllerType=0 controllerNumber=1 scan=8692		pmid 33968037 f1202000304_pf_mdamb231_ifn-positive_replicate_5_pool_9_immunopeptidomics-classii.ScanId;v=1;d1=8692.8692.3	hcd	0	0	0	0	2.2e-08	5.7e-06	FTMS + p NSI d Full ms2 895.4135@hcd32.00 [100.0000-2000.0000]
292 | 857523	6	315	Q.FVASYKVAYSN[+876.32230]DS.A	FVASYKVAYSNDS	13	FVASYKVAYSNDS,QAN,11@876.32230	N11(NGlycan / 876.3223)	HexNAc(2)Hex(2)Fuc(1)	0.0022	0.37	2.65	52	43.9504	27.3	27.3	2	1164.01	1164.01	4.21		2327.02	2327.01	Non	11	>sp|Q08431|MFGM_HUMAN Lactadherin OS=Homo sapiens OX=9606 GN=MFGE8 PE=1 SV=3	4572	controllerType=0 controllerNumber=1 scan=12330		pmid 33968037 f1202000304_pf_mdamb231_ifn-positive_replicate_5_pool_9_immunopeptidomics-classii.ScanId;v=1;d1=12330.12330.2	hcd	0.003	0.048	0.0012	0.061	0.0032	0.048	FTMS + p NSI d Full ms2 1164.5132@hcd32.00 [100.0000-2000.0000]
329 | 1021235	7	540	R.RN[+876.32230]QSLSLLYKVPYVAQ.E	RNQSLSLLYKVPYVAQ	16	RNQSLSLLYKVPYVAQ,REI,2@876.32230	N2(NGlycan / 876.3223)	HexNAc(2)Hex(2)Fuc(1)	4.1e-07	0.0001	6.39	460.3	63.0634	242.6	242.6	3	919.131	919.127	4.69		2755.38	2755.37	CRagged	2	>sp|Q06481|APLP2_HUMAN Amyloid beta precursor like protein 2 OS=Homo sapiens OX=9606 GN=APLP2 PE=1 SV=2	3533	controllerType=0 controllerNumber=1 scan=20003		pmid 33968037 f1202000304_pf_mdamb231_ifn-positive_replicate_5_pool_9_immunopeptidomics-classii.ScanId;v=1;d1=20003.20003.3	hcd	0	0	0	0	6.1e-08	1.5e-05	FTMS + p NSI d Full ms2 919.4648@hcd32.00 [100.0000-2000.0000]
330 | 1021395	7	540	R.RN[+876.32230]QSLSLLYKVPYVAQ.E	RNQSLSLLYKVPYVAQ	16	RNQSLSLLYKVPYVAQ,REI,2@876.32230	N2(NGlycan / 876.3223)	HexNAc(2)Hex(2)Fuc(1)	6.9e-07	0.00017	6.16	449.2	63.3669	174.7	174.7	3	919.131	919.127	4.49		2755.38	2755.37	CRagged	2	>sp|Q06481|APLP2_HUMAN Amyloid beta precursor like protein 2 OS=Homo sapiens OX=9606 GN=APLP2 PE=1 SV=2	3533	controllerType=0 controllerNumber=1 scan=20124		pmid 33968037 f1202000304_pf_mdamb231_ifn-positive_replicate_5_pool_9_immunopeptidomics-classii.ScanId;v=1;d1=20124.20124.3	hcd	0	0	0	0	1e-07	2.5e-05	FTMS + p NSI d Full ms2 919.4653@hcd32.00 [100.0000-2000.0000]
331 | 1021515	7	540	R.RN[+876.32230]QSLSLLYKVPYVAQ.E	RNQSLSLLYKVPYVAQ	16	RNQSLSLLYKVPYVAQ,REI,2@876.32230	N2(NGlycan / 876.3223)	HexNAc(2)Hex(2)Fuc(1)	7.7e-05	0.019	4.11	261.6	63.7016	77.8	77.8	3	919.131	919.127	4.63		2755.38	2755.37	CRagged	2	>sp|Q06481|APLP2_HUMAN Amyloid beta precursor like protein 2 OS=Homo sapiens OX=9606 GN=APLP2 PE=1 SV=2	3533	controllerType=0 controllerNumber=1 scan=20258		pmid 33968037 f1202000304_pf_mdamb231_ifn-positive_replicate_5_pool_9_immunopeptidomics-classii.ScanId;v=1;d1=20258.20258.3	hcd	0.0004	0.0055	0	0	0.00041	0.0055	FTMS + p NSI d Full ms2 919.4652@hcd32.00 [100.0000-2000.0000]
437 | 1084560	11	520	E.YPN[+876.32230]ITRLYSLGKSVESR.E	YPNITRLYSLGKSVESR	17	YPNITRLYSLGKSVESR,EEL,3@876.32230	N3(NGlycan / 876.3223)	HexNAc(2)Hex(2)Fuc(1)	8.6e-14	2.2e-11	13.07	783.2	56.456	352.3	352.3	4	715.605	715.602	4.04		2859.4	2859.39	NRagged	3	>sp|O75976|CBPD_HUMAN Carboxypeptidase D OS=Homo sapiens OX=9606 GN=CPD PE=1 SV=2	9710	controllerType=0 controllerNumber=1 scan=17343		pmid 33968037 f1202000304_pf_mdamb231_ifn-positive_replicate_5_pool_9_immunopeptidomics-classii.ScanId;v=1;d1=17343.17343.4	hcd	0	0	0	0	1.5e-14	3.9e-12	FTMS + p NSI d Full ms2 715.8563@hcd32.00 [100.0000-2000.0000]
438 | 1085280	11	520	E.YPN[+876.32230]ITRLYSLGKSVESR.E	YPNITRLYSLGKSVESR	17	YPNITRLYSLGKSVESR,EEL,3@876.32230	N3(NGlycan / 876.3223)	HexNAc(2)Hex(2)Fuc(1)	1.6e-13	4e-11	12.8	778	56.783	297	297	4	715.606	715.602	4.89		2859.4	2859.39	NRagged	3	>sp|O75976|CBPD_HUMAN Carboxypeptidase D OS=Homo sapiens OX=9606 GN=CPD PE=1 SV=2	9710	controllerType=0 controllerNumber=1 scan=17474		pmid 33968037 f1202000304_pf_mdamb231_ifn-positive_replicate_5_pool_9_immunopeptidomics-classii.ScanId;v=1;d1=17474.17474.4	hcd	0	0	0	0	2.6e-14	6.5e-12	FTMS + p NSI d Full ms2 715.8562@hcd32.00 [100.0000-2000.0000]
439 | 1084160	11	520	E.YPN[+876.32230]ITRLYSLGKSVESR.E	YPNITRLYSLGKSVESR	17	YPNITRLYSLGKSVESR,EEL,3@876.32230	N3(NGlycan / 876.3223)	HexNAc(2)Hex(2)Fuc(1)	1e-07	2.6e-05	6.98	549.2	56.1715	155.1	155.1	4	715.605	715.602	3.78		2859.4	2859.39	NRagged	3	>sp|O75976|CBPD_HUMAN Carboxypeptidase D OS=Homo sapiens OX=9606 GN=CPD PE=1 SV=2	9710	controllerType=0 controllerNumber=1 scan=17228		pmid 33968037 f1202000304_pf_mdamb231_ifn-positive_replicate_5_pool_9_immunopeptidomics-classii.ScanId;v=1;d1=17228.17228.4	hcd	0	0	0	0	1.4e-08	3.5e-06	FTMS + p NSI d Full ms2 716.1073@hcd32.00 [100.0000-2000.0000]
440 | 1085560	11	520	E.YPN[+876.32230]ITRLYSLGKSVESR.E	YPNITRLYSLGKSVESR	17	YPNITRLYSLGKSVESR,EEL,3@876.32230	N3(NGlycan / 876.3223)	HexNAc(2)Hex(2)Fuc(1)	6.2e-06	0.0016	5.21	434.4	57.0809	51.6	51.6	4	715.605	715.602	3.87		2859.4	2859.39	NRagged	3	>sp|O75976|CBPD_HUMAN Carboxypeptidase D OS=Homo sapiens OX=9606 GN=CPD PE=1 SV=2	9710	controllerType=0 controllerNumber=1 scan=17594		pmid 33968037 f1202000304_pf_mdamb231_ifn-positive_replicate_5_pool_9_immunopeptidomics-classii.ScanId;v=1;d1=17594.17594.4	hcd	0	0.0014	0	0	6e-07	0.0014	FTMS + p NSI d Full ms2 715.8556@hcd32.00 [100.0000-2000.0000]
441 | 1020553	11	520	E.YPN[+876.32230]ITRLYSLGKSVES.R	YPNITRLYSLGKSVES	16	YPNITRLYSLGKSVES,ERE,3@876.32230	N3(NGlycan / 876.3223)	HexNAc(2)Hex(2)Fuc(1)	0.0011	0.22	2.95	191.5	62.2141	3.7	3.7	3	901.771	901.767	4.13		2703.3	2703.29	Non	3	>sp|O75976|CBPD_HUMAN Carboxypeptidase D OS=Homo sapiens OX=9606 GN=CPD PE=1 SV=2	9710	controllerType=0 controllerNumber=1 scan=19661		pmid 33968037 f1202000304_pf_mdamb231_ifn-positive_replicate_5_pool_9_immunopeptidomics-classii.ScanId;v=1;d1=19661.19661.3	hcd	0.002	0.02	0.0014	0.02	0.0021	0.02	FTMS + p NSI d Full ms2 902.1051@hcd32.00 [100.0000-2000.0000]
574 | 1086360	16	128	L.FPN[+876.32230]ASSKEIKTVESITDIR.A	FPNASSKEIKTVESITDIR	19	FPNASSKEIKTVESITDIR,LAD,3@876.32230	N3(NGlycan / 876.3223)	HexNAc(2)Hex(2)Fuc(1)	5.8e-19	1.5e-16	18.23	1014.1	57.4863	635.2	635.2	4	753.624	753.62	5.82		3011.47	3011.46	NRagged	3	>sp|P11279|LAMP1_HUMAN Lysosome-associated membrane glycoprotein 1 OS=Homo sapiens OX=9606 GN=LAMP1 PE=1 SV=3	10632	controllerType=0 controllerNumber=1 scan=17758		pmid 33968037 f1202000304_pf_mdamb231_ifn-positive_replicate_5_pool_9_immunopeptidomics-classii.ScanId;v=1;d1=17758.17758.4	hcd	0	0	0	0	2.2e-19	5.7e-17	FTMS + p NSI d Full ms2 753.8738@hcd32.00 [100.0000-2000.0000]
575 | 1086840	16	128	L.FPN[+876.32230]ASSKEIKTVESITDIR.A	FPNASSKEIKTVESITDIR	19	FPNASSKEIKTVESITDIR,LAD,3@876.32230	N3(NGlycan / 876.3223)	HexNAc(2)Hex(2)Fuc(1)	1e-17	2.6e-15	16.98	932.2	57.7769	563.8	563.8	4	753.623	753.62	4.12		3011.47	3011.46	NRagged	3	>sp|P11279|LAMP1_HUMAN Lysosome-associated membrane glycoprotein 1 OS=Homo sapiens OX=9606 GN=LAMP1 PE=1 SV=3	10632	controllerType=0 controllerNumber=1 scan=17875		pmid 33968037 f1202000304_pf_mdamb231_ifn-positive_replicate_5_pool_9_immunopeptidomics-classii.ScanId;v=1;d1=17875.17875.4	hcd	0	0	0	0	2.6e-18	6.6e-16	FTMS + p NSI d Full ms2 753.8737@hcd32.00 [100.0000-2000.0000]
576 | 1085680	16	128	L.FPN[+876.32230]ASSKEIKTVESITDIR.A	FPNASSKEIKTVESITDIR	19	FPNASSKEIKTVESITDIR,LAD,3@876.32230	N3(NGlycan / 876.3223)	HexNAc(2)Hex(2)Fuc(1)	1e-17	2.6e-15	16.98	925	57.1725	543.2	543.2	4	753.623	753.62	4.2		3011.47	3011.46	NRagged	3	>sp|P11279|LAMP1_HUMAN Lysosome-associated membrane glycoprotein 1 OS=Homo sapiens OX=9606 GN=LAMP1 PE=1 SV=3	10632	controllerType=0 controllerNumber=1 scan=17631		pmid 33968037 f1202000304_pf_mdamb231_ifn-positive_replicate_5_pool_9_immunopeptidomics-classii.ScanId;v=1;d1=17631.17631.4	hcd	0	0	0	0	2.2e-18	5.5e-16	FTMS + p NSI d Full ms2 753.8724@hcd32.00 [100.0000-2000.0000]
577 | 1086480	16	128	L.FPN[+876.32230]ASSKEIKTVESITDIR.A	FPNASSKEIKTVESITDIR	19	FPNASSKEIKTVESITDIR,LAD,3@876.32230	N3(NGlycan / 876.3223)	HexNAc(2)Hex(2)Fuc(1)	1.6e-15	4e-13	14.8	843.3	57.5186	601.7	601.7	3	1004.49	1004.49	3.29		3011.47	3011.46	NRagged	3	>sp|P11279|LAMP1_HUMAN Lysosome-associated membrane glycoprotein 1 OS=Homo sapiens OX=9606 GN=LAMP1 PE=1 SV=3	10632	controllerType=0 controllerNumber=1 scan=17771		pmid 33968037 f1202000304_pf_mdamb231_ifn-positive_replicate_5_pool_9_immunopeptidomics-classii.ScanId;v=1;d1=17771.17771.3	hcd	0	0	0	0	2.4e-16	6e-14	FTMS + p NSI d Full ms2 1004.8293@hcd32.00 [100.0000-2000.0000]
578 | 1087480	16	128	L.FPN[+876.32230]ASSKEIKTVESITDIR.A	FPNASSKEIKTVESITDIR	19	FPNASSKEIKTVESITDIR,LAD,3@876.32230	N3(NGlycan / 876.3223)	HexNAc(2)Hex(2)Fuc(1)	1.2e-14	3e-12	13.93	779.6	58.3623	423.7	423.7	4	753.623	753.62	4.52		3011.47	3011.46	NRagged	3	>sp|P11279|LAMP1_HUMAN Lysosome-associated membrane glycoprotein 1 OS=Homo sapiens OX=9606 GN=LAMP1 PE=1 SV=3	10632	controllerType=0 controllerNumber=1 scan=18110		pmid 33968037 f1202000304_pf_mdamb231_ifn-positive_replicate_5_pool_9_immunopeptidomics-classii.ScanId;v=1;d1=18110.18110.4	hcd	0	0	0	0	2.2e-15	5.7e-13	FTMS + p NSI d Full ms2 753.8729@hcd32.00 [100.0000-2000.0000]
579 | 1087280	16	128	L.FPN[+876.32230]ASSKEIKTVESITDIR.A	FPNASSKEIKTVESITDIR	19	FPNASSKEIKTVESITDIR,LAD,3@876.32230	N3(NGlycan / 876.3223)	HexNAc(2)Hex(2)Fuc(1)	1.2e-14	3e-12	13.93	756.1	58.0718	398.6	398.6	4	753.623	753.62	4.52		3011.47	3011.46	NRagged	3	>sp|P11279|LAMP1_HUMAN Lysosome-associated membrane glycoprotein 1 OS=Homo sapiens OX=9606 GN=LAMP1 PE=1 SV=3	10632	controllerType=0 controllerNumber=1 scan=17993		pmid 33968037 f1202000304_pf_mdamb231_ifn-positive_replicate_5_pool_9_immunopeptidomics-classii.ScanId;v=1;d1=17993.17993.4	hcd	0	0	0	0	2.2e-15	5.4e-13	FTMS + p NSI d Full ms2 753.8734@hcd32.00 [100.0000-2000.0000]
580 | 1085720	16	128	L.FPN[+876.32230]ASSKEIKTVESITDIR.A	FPNASSKEIKTVESITDIR	19	FPNASSKEIKTVESITDIR,LAD,3@876.32230	N3(NGlycan / 876.3223)	HexNAc(2)Hex(2)Fuc(1)	1.6e-13	4e-11	12.8	705.3	57.2283	462.5	462.5	3	1004.49	1004.49	3.84		3011.47	3011.46	NRagged	3	>sp|P11279|LAMP1_HUMAN Lysosome-associated membrane glycoprotein 1 OS=Homo sapiens OX=9606 GN=LAMP1 PE=1 SV=3	10632	controllerType=0 controllerNumber=1 scan=17654		pmid 33968037 f1202000304_pf_mdamb231_ifn-positive_replicate_5_pool_9_immunopeptidomics-classii.ScanId;v=1;d1=17654.17654.3	hcd	0	0	0	0	2.5e-14	6.3e-12	FTMS + p NSI d Full ms2 1004.8282@hcd32.00 [100.0000-2000.0000]
581 | 1088120	16	128	L.FPN[+876.32230]ASSKEIKTVESITDIR.A	FPNASSKEIKTVESITDIR	19	FPNASSKEIKTVESITDIR,LAD,3@876.32230	N3(NGlycan / 876.3223)	HexNAc(2)Hex(2)Fuc(1)	1.3e-07	3.2e-05	6.9	578.6	58.8092	178.9	178.9	4	753.623	753.62	4.36		3011.47	3011.46	NRagged	3	>sp|P11279|LAMP1_HUMAN Lysosome-associated membrane glycoprotein 1 OS=Homo sapiens OX=9606 GN=LAMP1 PE=1 SV=3	10632	controllerType=0 controllerNumber=1 scan=18290		pmid 33968037 f1202000304_pf_mdamb231_ifn-positive_replicate_5_pool_9_immunopeptidomics-classii.ScanId;v=1;d1=18290.18290.4	hcd	0	0	0	0	1.8e-08	4.6e-06	FTMS + p NSI d Full ms2 753.8729@hcd32.00 [100.0000-2000.0000]
582 | 1088320	16	128	L.FPN[+876.32230]ASSKEIKTVESITDIR.A	FPNASSKEIKTVESITDIR	19	FPNASSKEIKTVESITDIR,LAD,3@876.32230	N3(NGlycan / 876.3223)	HexNAc(2)Hex(2)Fuc(1)	3.8e-07	9.6e-05	6.42	488.3	59.1316	161.2	161.2	4	753.622	753.62	3.39		3011.47	3011.46	NRagged	3	>sp|P11279|LAMP1_HUMAN Lysosome-associated membrane glycoprotein 1 OS=Homo sapiens OX=9606 GN=LAMP1 PE=1 SV=3	10632	controllerType=0 controllerNumber=1 scan=18418		pmid 33968037 f1202000304_pf_mdamb231_ifn-positive_replicate_5_pool_9_immunopeptidomics-classii.ScanId;v=1;d1=18418.18418.4	hcd	0	0	0	0	5.7e-08	1.4e-05	FTMS + p NSI d Full ms2 753.6235@hcd32.00 [100.0000-2000.0000]
583 | 1088720	16	128	L.FPN[+876.32230]ASSKEIKTVESITDIR.A	FPNASSKEIKTVESITDIR	19	FPNASSKEIKTVESITDIR,LAD,3@876.32230	N3(NGlycan / 876.3223)	HexNAc(2)Hex(2)Fuc(1)	5.8e-07	0.00015	6.24	470.9	59.4221	167.5	167.5	4	753.622	753.62	3.47		3011.47	3011.46	NRagged	3	>sp|P11279|LAMP1_HUMAN Lysosome-associated membrane glycoprotein 1 OS=Homo sapiens OX=9606 GN=LAMP1 PE=1 SV=3	10632	controllerType=0 controllerNumber=1 scan=18535		pmid 33968037 f1202000304_pf_mdamb231_ifn-positive_replicate_5_pool_9_immunopeptidomics-classii.ScanId;v=1;d1=18535.18535.4	hcd	0	0	0	0	8.7e-08	2.2e-05	FTMS + p NSI d Full ms2 753.8745@hcd32.00 [100.0000-2000.0000]
584 | 1086920	16	128	L.FPN[+876.32230]ASSKEIKTVESITDIR.A	FPNASSKEIKTVESITDIR	19	FPNASSKEIKTVESITDIR,LAD,3@876.32230	N3(NGlycan / 876.3223)	HexNAc(2)Hex(2)Fuc(1)	9.9e-07	0.00025	6	384.5	57.8136	192.8	192.8	3	1004.49	1004.49	4.39		3011.47	3011.46	NRagged	3	>sp|P11279|LAMP1_HUMAN Lysosome-associated membrane glycoprotein 1 OS=Homo sapiens OX=9606 GN=LAMP1 PE=1 SV=3	10632	controllerType=0 controllerNumber=1 scan=17889		pmid 33968037 f1202000304_pf_mdamb231_ifn-positive_replicate_5_pool_9_immunopeptidomics-classii.ScanId;v=1;d1=17889.17889.3	hcd	0	0.00058	0	0	1.4e-07	0.00058	FTMS + p NSI d Full ms2 1004.8286@hcd32.00 [100.0000-2000.0000]
585 | 1087320	16	128	L.FPN[+876.32230]ASSKEIKTVESITDIR.A	FPNASSKEIKTVESITDIR	19	FPNASSKEIKTVESITDIR,LAD,3@876.32230	N3(NGlycan / 876.3223)	HexNAc(2)Hex(2)Fuc(1)	8.5e-05	0.021	4.07	251.5	58.1116	73.6	73.6	3	1004.49	1004.49	4.02		3011.47	3011.46	NRagged	3	>sp|P11279|LAMP1_HUMAN Lysosome-associated membrane glycoprotein 1 OS=Homo sapiens OX=9606 GN=LAMP1 PE=1 SV=3	10632	controllerType=0 controllerNumber=1 scan=18009		pmid 33968037 f1202000304_pf_mdamb231_ifn-positive_replicate_5_pool_9_immunopeptidomics-classii.ScanId;v=1;d1=18009.18009.3	hcd	0.0004	0.0055	0	0	0.00041	0.0055	FTMS + p NSI d Full ms2 1004.8286@hcd32.00 [100.0000-2000.0000]
2049 | 1077680	102	1133	Y.LN[+876.32230]GTFRLLQKPLRWHDA.L	LNGTFRLLQKPLRWHDA	17	LNGTFRLLQKPLRWHDA,YLL,2@876.32230	N2(NGlycan / 876.3223)	HexNAc(2)Hex(2)Fuc(1)	9.4e-07	0.00024	6.03	418.5	51.3319	101.8	101.8	4	736.125	736.122	3.43		2941.48	2941.47	Non	2	>sp|Q9UBG0|MRC2_HUMAN C-type mannose receptor 2 OS=Homo sapiens OX=9606 GN=MRC2 PE=1 SV=2	6527	controllerType=0 controllerNumber=1 scan=15294		pmid 33968037 f1202000304_pf_mdamb231_ifn-positive_replicate_5_pool_9_immunopeptidomics-classii.ScanId;v=1;d1=15294.15294.4	hcd	0	0.00058	0	0.0011	1.3e-07	0.00058	FTMS + p NSI d Full ms2 736.6271@hcd32.00 [100.0000-2000.0000]
2731 | 1039917	196	764	W.QEQIVSDPFLVVSN[+876.32230]TS.T	QEQIVSDPFLVVSNTS	16	QEQIVSDPFLVVSNTS,WTF,14@876.32230	N14(NGlycan / 876.3223)	HexNAc(2)Hex(2)Fuc(1)	1.5e-05	0.0037	4.83	388.2	86.7933	330.6	330.6	3	880.412	880.408	4.6		2639.22	2639.21	Non	14	>sp|P32004|L1CAM_HUMAN Neural cell adhesion molecule L1 OS=Homo sapiens OX=9606 GN=L1CAM PE=1 SV=2	6618	controllerType=0 controllerNumber=1 scan=29494		pmid 33968037 f1202000304_pf_mdamb231_ifn-positive_replicate_5_pool_9_immunopeptidomics-classii.ScanId;v=1;d1=29494.29494.3	hcd	0	0.0022	0	0.0016	1.1e-06	0.0023	FTMS + p NSI d Full ms2 881.0794@hcd32.00 [100.0000-2000.0000]
2732 | 1040037	196	764	W.QEQIVSDPFLVVSN[+876.32230]TS.T	QEQIVSDPFLVVSNTS	16	QEQIVSDPFLVVSNTS,WTF,14@876.32230	N14(NGlycan / 876.3223)	HexNAc(2)Hex(2)Fuc(1)	0.0012	0.23	2.93	194.6	86.931	125.3	125.3	2	1320.11	1320.11	3.73		2639.22	2639.21	Non	14	>sp|P32004|L1CAM_HUMAN Neural cell adhesion molecule L1 OS=Homo sapiens OX=9606 GN=L1CAM PE=1 SV=2	6618	controllerType=0 controllerNumber=1 scan=29549		pmid 33968037 f1202000304_pf_mdamb231_ifn-positive_replicate_5_pool_9_immunopeptidomics-classii.ScanId;v=1;d1=29549.29549.2	hcd	0.002	0.021	0	0.0016	0.0021	0.021	FTMS + p NSI d Full ms2 1320.6134@hcd32.00 [100.0000-2000.0000]
2733 | 1040239	196	764	W.QEQIVSDPFLVVSN[+876.32230]TS.T	QEQIVSDPFLVVSNTS	16	QEQIVSDPFLVVSNTS,WTF,14@876.32230	N14(NGlycan / 876.3223)	HexNAc(2)Hex(2)Fuc(1)	0.0064	0.62	2.19	113.4	87.073	106.4	106.4	3	880.411	880.408	3.7		2639.22	2639.21	Non	14	>sp|P32004|L1CAM_HUMAN Neural cell adhesion molecule L1 OS=Homo sapiens OX=9606 GN=L1CAM PE=1 SV=2	6618	controllerType=0 controllerNumber=1 scan=29605		pmid 33968037 f1202000304_pf_mdamb231_ifn-positive_replicate_5_pool_9_immunopeptidomics-classii.ScanId;v=1;d1=29605.29605.3	hcd	0.0044	0.068	0	0.0016	0.0044	0.068	FTMS + p NSI d Full ms2 880.7457@hcd32.00 [100.0000-2000.0000]
2777 | 1019472	205	568	N.GFRTVIRPFYLTN[+876.32230]S.S	GFRTVIRPFYLTNS	14	GFRTVIRPFYLTNS,NSG,13@876.32230	N13(NGlycan / 876.3223)	HexNAc(2)Hex(2)Fuc(1)	0.00046	0.1	3.34	232.2	61.3205	23	23	3	849.75	849.746	4.25		2547.23	2547.22	Non	13	>sp|Q08380|LG3BP_HUMAN Galectin-3-binding protein OS=Homo sapiens OX=9606 GN=LGALS3BP PE=1 SV=1	4429	controllerType=0 controllerNumber=1 scan=19301		pmid 33968037 f1202000304_pf_mdamb231_ifn-positive_replicate_5_pool_9_immunopeptidomics-classii.ScanId;v=1;d1=19301.19301.3	hcd	0.0018	0.012	0.0015	0.01	0.0018	0.012	FTMS + p NSI d Full ms2 850.0837@hcd32.00 [100.0000-2000.0000]
573 | 1087160	16	128	L.FPN[+892.31722]ASSKEIKTVESITDIR.A	FPNASSKEIKTVESITDIR	19	FPNASSKEIKTVESITDIR,LAD,3@892.31722	N3(NGlycan / 892.3172)	HexNAc(2)Hex(3)	0.0076	0.66	2.12	219.9	57.9548	12	12	4	757.62	757.618	2.63		3027.46	3027.45	NRagged	3	>sp|P11279|LAMP1_HUMAN Lysosome-associated membrane glycoprotein 1 OS=Homo sapiens OX=9606 GN=LAMP1 PE=1 SV=3	10632	controllerType=0 controllerNumber=1 scan=17946		pmid 33968037 f1202000304_pf_mdamb231_ifn-positive_replicate_5_pool_9_immunopeptidomics-classii.ScanId;v=1;d1=17946.17946.4	hcd	0.0049	0.075	0.0024	0.11	0.0049	0.075	FTMS + p NSI d Full ms2 757.8721@hcd32.00 [100.0000-2000.0000]
289 | 1002262	6	315	Q.FVASYKVAYSN[+1038.37512]DSA.N	FVASYKVAYSNDSA	14	FVASYKVAYSNDSA,QNW,11@1038.37512	N11(NGlycan / 1038.3751)	HexNAc(2)Hex(3)Fuc(1)	0.0018	0.32	2.74	147.1	44.362	92.4	92.4	3	854.04	854.037	3.47		2560.11	2560.1	Non	11	>sp|Q08431|MFGM_HUMAN Lactadherin OS=Homo sapiens OX=9606 GN=MFGE8 PE=1 SV=3	4572	controllerType=0 controllerNumber=1 scan=12496		pmid 33968037 f1202000304_pf_mdamb231_ifn-positive_replicate_5_pool_9_immunopeptidomics-classii.ScanId;v=1;d1=12496.12496.3	hcd	0.0029	0.034	0.0013	0.038	0.003	0.034	FTMS + p NSI d Full ms2 854.3749@hcd32.00 [100.0000-2000.0000]
290 | 927689	6	315	Q.FVASYKVAYSN[+1038.37512]DS.A	FVASYKVAYSNDS	13	FVASYKVAYSNDS,QAN,11@1038.37512	N11(NGlycan / 1038.3751)	HexNAc(2)Hex(3)Fuc(1)	7.2e-06	0.0018	5.14	335.6	43.3696	232.2	232.2	3	830.362	830.358	5		2489.07	2489.06	Non	11	>sp|Q08431|MFGM_HUMAN Lactadherin OS=Homo sapiens OX=9606 GN=MFGE8 PE=1 SV=3	4572	controllerType=0 controllerNumber=1 scan=12098		pmid 33968037 f1202000304_pf_mdamb231_ifn-positive_replicate_5_pool_9_immunopeptidomics-classii.ScanId;v=1;d1=12098.12098.3	hcd	0	0.0018	0	0.00095	6.8e-07	0.0019	FTMS + p NSI d Full ms2 830.6962@hcd32.00 [100.0000-2000.0000]
291 | 927649	6	315	Q.FVASYKVAYSN[+1038.37512]DS.A	FVASYKVAYSNDS	13	FVASYKVAYSNDS,QAN,11@1038.37512	N11(NGlycan / 1038.3751)	HexNAc(2)Hex(3)Fuc(1)	2.6e-06	0.00066	5.58	329.6	43.3373	146.1	146.1	2	1245.04	1245.03	3.7		2489.07	2489.06	Non	11	>sp|Q08431|MFGM_HUMAN Lactadherin OS=Homo sapiens OX=9606 GN=MFGE8 PE=1 SV=3	4572	controllerType=0 controllerNumber=1 scan=12085		pmid 33968037 f1202000304_pf_mdamb231_ifn-positive_replicate_5_pool_9_immunopeptidomics-classii.ScanId;v=1;d1=12085.12085.2	hcd	0	0.00051	0	0.00095	3e-07	0.00058	FTMS + p NSI d Full ms2 1245.5396@hcd32.00 [100.0000-2000.0000]
324 | 1093240	7	540	R.RN[+1038.37512]QSLSLLYKVPYVAQE.I	RNQSLSLLYKVPYVAQE	17	RNQSLSLLYKVPYVAQE,RIQ,2@1038.37512	N2(NGlycan / 1038.3751)	HexNAc(2)Hex(3)Fuc(1)	0.00045	0.1	3.35	243.8	63.6717	78.8	78.8	3	1016.16	1016.16	5.86		3046.48	3046.46	CRagged	2	>sp|Q06481|APLP2_HUMAN Amyloid beta precursor like protein 2 OS=Homo sapiens OX=9606 GN=APLP2 PE=1 SV=2	3533	controllerType=0 controllerNumber=1 scan=20246		pmid 33968037 f1202000304_pf_mdamb231_ifn-positive_replicate_5_pool_9_immunopeptidomics-classii.ScanId;v=1;d1=20246.20246.3	hcd	0.0018	0.012	0.0015	0.01	0.0018	0.012	FTMS + p NSI d Full ms2 1016.5003@hcd32.00 [100.0000-2000.0000]
325 | 1092520	7	540	R.RN[+1038.37512]QSLSLLYKVPYVAQ.E	RNQSLSLLYKVPYVAQ	16	RNQSLSLLYKVPYVAQ,REI,2@1038.37512	N2(NGlycan / 1038.3751)	HexNAc(2)Hex(3)Fuc(1)	7.9e-07	0.0002	6.1	423.7	62.92	156	156	3	973.148	973.144	4.03		2917.43	2917.42	CRagged	2	>sp|Q06481|APLP2_HUMAN Amyloid beta precursor like protein 2 OS=Homo sapiens OX=9606 GN=APLP2 PE=1 SV=2	3533	controllerType=0 controllerNumber=1 scan=19946		pmid 33968037 f1202000304_pf_mdamb231_ifn-positive_replicate_5_pool_9_immunopeptidomics-classii.ScanId;v=1;d1=19946.19946.3	hcd	0	0	0	0	1.2e-07	2.9e-05	FTMS + p NSI d Full ms2 973.4826@hcd32.00 [100.0000-2000.0000]
326 | 1092000	7	540	R.RN[+1038.37512]QSLSLLYKVPYVAQ.E	RNQSLSLLYKVPYVAQ	16	RNQSLSLLYKVPYVAQ,REI,2@1038.37512	N2(NGlycan / 1038.3751)	HexNAc(2)Hex(3)Fuc(1)	3.1e-07	7.8e-05	6.51	421.4	62.6295	232.8	232.8	3	973.149	973.144	4.65		2917.43	2917.42	CRagged	2	>sp|Q06481|APLP2_HUMAN Amyloid beta precursor like protein 2 OS=Homo sapiens OX=9606 GN=APLP2 PE=1 SV=2	3533	controllerType=0 controllerNumber=1 scan=19829		pmid 33968037 f1202000304_pf_mdamb231_ifn-positive_replicate_5_pool_9_immunopeptidomics-classii.ScanId;v=1;d1=19829.19829.3	hcd	0	0	0	0	4.9e-08	1.2e-05	FTMS + p NSI d Full ms2 973.4823@hcd32.00 [100.0000-2000.0000]
327 | 1092880	7	540	R.RN[+1038.37512]QSLSLLYKVPYVAQ.E	RNQSLSLLYKVPYVAQ	16	RNQSLSLLYKVPYVAQ,REI,2@1038.37512	N2(NGlycan / 1038.3751)	HexNAc(2)Hex(3)Fuc(1)	0.00025	0.059	3.6	236.9	63.2186	51.6	51.6	3	973.149	973.144	4.21		2917.43	2917.42	CRagged	2	>sp|Q06481|APLP2_HUMAN Amyloid beta precursor like protein 2 OS=Homo sapiens OX=9606 GN=APLP2 PE=1 SV=2	3533	controllerType=0 controllerNumber=1 scan=20064		pmid 33968037 f1202000304_pf_mdamb231_ifn-positive_replicate_5_pool_9_immunopeptidomics-classii.ScanId;v=1;d1=20064.20064.3	hcd	0.00076	0.0085	0	0	0.00077	0.0086	FTMS + p NSI d Full ms2 973.1474@hcd32.00 [100.0000-2000.0000]
328 | 1021475	7	540	R.RN[+1038.37512]QSLSLLYKVPYVA.Q	RNQSLSLLYKVPYVA	15	RNQSLSLLYKVPYVA,RQE,2@1038.37512	N2(NGlycan / 1038.3751)	HexNAc(2)Hex(3)Fuc(1)	5.3e-06	0.0013	5.27	303	63.6693	163.4	163.4	3	930.463	930.458	4.91		2789.37	2789.36	CRagged	2	>sp|Q06481|APLP2_HUMAN Amyloid beta precursor like protein 2 OS=Homo sapiens OX=9606 GN=APLP2 PE=1 SV=2	3533	controllerType=0 controllerNumber=1 scan=20245		pmid 33968037 f1202000304_pf_mdamb231_ifn-positive_replicate_5_pool_9_immunopeptidomics-classii.ScanId;v=1;d1=20245.20245.3	hcd	0	0.00095	0	0.0018	5.3e-07	0.001	FTMS + p NSI d Full ms2 930.4632@hcd32.00 [100.0000-2000.0000]
431 | 1088160	11	518	A.NEYPN[+1038.37512]ITRLYSLGKSVESR.E	NEYPNITRLYSLGKSVESR	19	NEYPNITRLYSLGKSVESR,AEL,5@1038.37512	N5(NGlycan / 1038.3751)	HexNAc(2)Hex(3)Fuc(1)	3.1e-10	7.8e-08	9.51	644.2	58.9431	288.9	288.9	4	816.891	816.887	5.06		3264.54	3264.53	NRagged	5	>sp|O75976|CBPD_HUMAN Carboxypeptidase D OS=Homo sapiens OX=9606 GN=CPD PE=1 SV=2	9710	controllerType=0 controllerNumber=1 scan=18344		pmid 33968037 f1202000304_pf_mdamb231_ifn-positive_replicate_5_pool_9_immunopeptidomics-classii.ScanId;v=1;d1=18344.18344.4	hcd	0	0	0	0	2.5e-11	6.3e-09	FTMS + p NSI d Full ms2 817.3929@hcd32.00 [100.0000-2000.0000]
432 | 1089160	11	519	N.EYPN[+1038.37512]ITRLYSLGKSVESR.E	EYPNITRLYSLGKSVESR	18	EYPNITRLYSLGKSVESR,NEL,4@1038.37512	N4(NGlycan / 1038.3751)	HexNAc(2)Hex(3)Fuc(1)	1.5e-12	3.7e-10	11.84	705	59.8978	365.2	365.2	4	788.38	788.376	4.68		3150.5	3150.48	NRagged	4	>sp|O75976|CBPD_HUMAN Carboxypeptidase D OS=Homo sapiens OX=9606 GN=CPD PE=1 SV=2	9710	controllerType=0 controllerNumber=1 scan=18727		pmid 33968037 f1202000304_pf_mdamb231_ifn-positive_replicate_5_pool_9_immunopeptidomics-classii.ScanId;v=1;d1=18727.18727.4	hcd	0	0	0	0	2.4e-13	6.1e-11	FTMS + p NSI d Full ms2 788.6304@hcd32.00 [100.0000-2000.0000]
433 | 1088800	11	519	N.EYPN[+1038.37512]ITRLYSLGKSVESR.E	EYPNITRLYSLGKSVESR	18	EYPNITRLYSLGKSVESR,NEL,4@1038.37512	N4(NGlycan / 1038.3751)	HexNAc(2)Hex(3)Fuc(1)	3.1e-10	7.8e-08	9.51	625.9	59.6177	314.9	314.9	4	788.38	788.376	4.3		3150.5	3150.48	NRagged	4	>sp|O75976|CBPD_HUMAN Carboxypeptidase D OS=Homo sapiens OX=9606 GN=CPD PE=1 SV=2	9710	controllerType=0 controllerNumber=1 scan=18614		pmid 33968037 f1202000304_pf_mdamb231_ifn-positive_replicate_5_pool_9_immunopeptidomics-classii.ScanId;v=1;d1=18614.18614.4	hcd	0	0	0	0	2.5e-11	6.2e-09	FTMS + p NSI d Full ms2 788.6306@hcd32.00 [100.0000-2000.0000]
434 | 1084480	11	520	E.YPN[+1038.37512]ITRLYSLGKSVESR.E	YPNITRLYSLGKSVESR	17	YPNITRLYSLGKSVESR,EEL,3@1038.37512	N3(NGlycan / 1038.3751)	HexNAc(2)Hex(3)Fuc(1)	1e-07	2.6e-05	6.98	551.6	56.3284	149.5	149.5	4	756.119	756.116	4.03		3021.45	3021.44	NRagged	3	>sp|O75976|CBPD_HUMAN Carboxypeptidase D OS=Homo sapiens OX=9606 GN=CPD PE=1 SV=2	9710	controllerType=0 controllerNumber=1 scan=17292		pmid 33968037 f1202000304_pf_mdamb231_ifn-positive_replicate_5_pool_9_immunopeptidomics-classii.ScanId;v=1;d1=17292.17292.4	hcd	0	0	0	0	1.4e-08	3.6e-06	FTMS + p NSI d Full ms2 756.3690@hcd32.00 [100.0000-2000.0000]
435 | 1084840	11	520	E.YPN[+1038.37512]ITRLYSLGKSVESR.E	YPNITRLYSLGKSVESR	17	YPNITRLYSLGKSVESR,EEL,3@1038.37512	N3(NGlycan / 1038.3751)	HexNAc(2)Hex(3)Fuc(1)	5.5e-07	0.00014	6.26	520.8	56.6591	107.4	107.4	4	756.118	756.116	3.63		3021.45	3021.44	NRagged	3	>sp|O75976|CBPD_HUMAN Carboxypeptidase D OS=Homo sapiens OX=9606 GN=CPD PE=1 SV=2	9710	controllerType=0 controllerNumber=1 scan=17424		pmid 33968037 f1202000304_pf_mdamb231_ifn-positive_replicate_5_pool_9_immunopeptidomics-classii.ScanId;v=1;d1=17424.17424.4	hcd	0	0	0	0	8.1e-08	2e-05	FTMS + p NSI d Full ms2 756.3693@hcd32.00 [100.0000-2000.0000]
436 | 1083840	11	520	E.YPN[+1038.37512]ITRLYSLGKSVESR.E	YPNITRLYSLGKSVESR	17	YPNITRLYSLGKSVESR,EEL,3@1038.37512	N3(NGlycan / 1038.3751)	HexNAc(2)Hex(3)Fuc(1)	4.3e-05	0.011	4.37	402.2	56.0319	18.3	18.3	4	756.119	756.116	4.52		3021.45	3021.44	NRagged	3	>sp|O75976|CBPD_HUMAN Carboxypeptidase D OS=Homo sapiens OX=9606 GN=CPD PE=1 SV=2	9710	controllerType=0 controllerNumber=1 scan=17172		pmid 33968037 f1202000304_pf_mdamb231_ifn-positive_replicate_5_pool_9_immunopeptidomics-classii.ScanId;v=1;d1=17172.17172.4	hcd	0	0.0044	0	0	2.7e-06	0.0045	FTMS + p NSI d Full ms2 756.1181@hcd32.00 [100.0000-2000.0000]
567 | 1085920	16	128	L.FPN[+1038.37512]ASSKEIKTVESITDIR.A	FPNASSKEIKTVESITDIR	19	FPNASSKEIKTVESITDIR,LAD,3@1038.37512	N3(NGlycan / 1038.3751)	HexNAc(2)Hex(3)Fuc(1)	1.2e-18	3e-16	17.93	956.5	57.3295	561.5	561.5	4	794.136	794.133	4.5		3173.52	3173.51	NRagged	3	>sp|P11279|LAMP1_HUMAN Lysosome-associated membrane glycoprotein 1 OS=Homo sapiens OX=9606 GN=LAMP1 PE=1 SV=3	10632	controllerType=0 controllerNumber=1 scan=17694		pmid 33968037 f1202000304_pf_mdamb231_ifn-positive_replicate_5_pool_9_immunopeptidomics-classii.ScanId;v=1;d1=17694.17694.4	hcd	0	0	0	0	3.8e-19	9.6e-17	FTMS + p NSI d Full ms2 794.3866@hcd32.00 [100.0000-2000.0000]
568 | 1085480	16	128	L.FPN[+1038.37512]ASSKEIKTVESITDIR.A	FPNASSKEIKTVESITDIR	19	FPNASSKEIKTVESITDIR,LAD,3@1038.37512	N3(NGlycan / 1038.3751)	HexNAc(2)Hex(3)Fuc(1)	1.6e-10	4.1e-08	9.79	675.7	57.0235	319.1	319.1	4	794.135	794.133	2.5		3173.52	3173.51	NRagged	3	>sp|P11279|LAMP1_HUMAN Lysosome-associated membrane glycoprotein 1 OS=Homo sapiens OX=9606 GN=LAMP1 PE=1 SV=3	10632	controllerType=0 controllerNumber=1 scan=17571		pmid 33968037 f1202000304_pf_mdamb231_ifn-positive_replicate_5_pool_9_immunopeptidomics-classii.ScanId;v=1;d1=17571.17571.4	hcd	0	0	0	0	1.3e-11	3.1e-09	FTMS + p NSI d Full ms2 794.3851@hcd32.00 [100.0000-2000.0000]
569 | 1086760	16	128	L.FPN[+1038.37512]ASSKEIKTVESITDIR.A	FPNASSKEIKTVESITDIR	19	FPNASSKEIKTVESITDIR,LAD,3@1038.37512	N3(NGlycan / 1038.3751)	HexNAc(2)Hex(3)Fuc(1)	1.3e-06	0.00032	5.9	460	57.6414	123.5	123.5	4	794.136	794.133	4.11		3173.52	3173.51	NRagged	3	>sp|P11279|LAMP1_HUMAN Lysosome-associated membrane glycoprotein 1 OS=Homo sapiens OX=9606 GN=LAMP1 PE=1 SV=3	10632	controllerType=0 controllerNumber=1 scan=17820		pmid 33968037 f1202000304_pf_mdamb231_ifn-positive_replicate_5_pool_9_immunopeptidomics-classii.ScanId;v=1;d1=17820.17820.4	hcd	0	0.00056	0	0	1.7e-07	0.00058	FTMS + p NSI d Full ms2 794.3885@hcd32.00 [100.0000-2000.0000]
570 | 1085640	16	128	L.FPN[+1038.37512]ASSKEIKTVESITDIR.A	FPNASSKEIKTVESITDIR	19	FPNASSKEIKTVESITDIR,LAD,3@1038.37512	N3(NGlycan / 1038.3751)	HexNAc(2)Hex(3)Fuc(1)	6.4e-07	0.00016	6.19	390.2	57.1429	202.1	202.1	3	1058.51	1058.51	4.48		3173.52	3173.51	NRagged	3	>sp|P11279|LAMP1_HUMAN Lysosome-associated membrane glycoprotein 1 OS=Homo sapiens OX=9606 GN=LAMP1 PE=1 SV=3	10632	controllerType=0 controllerNumber=1 scan=17619		pmid 33968037 f1202000304_pf_mdamb231_ifn-positive_replicate_5_pool_9_immunopeptidomics-classii.ScanId;v=1;d1=17619.17619.3	hcd	0	0	0	0	9.5e-08	2.4e-05	FTMS + p NSI d Full ms2 1058.8464@hcd32.00 [100.0000-2000.0000]
571 | 1086200	16	128	L.FPN[+1038.37512]ASSKEIKTVESITDIR.A	FPNASSKEIKTVESITDIR	19	FPNASSKEIKTVESITDIR,LAD,3@1038.37512	N3(NGlycan / 1038.3751)	HexNAc(2)Hex(3)Fuc(1)	7.6e-05	0.019	4.12	262.6	57.4286	70.4	70.4	3	1058.51	1058.51	4.6		3173.52	3173.51	NRagged	3	>sp|P11279|LAMP1_HUMAN Lysosome-associated membrane glycoprotein 1 OS=Homo sapiens OX=9606 GN=LAMP1 PE=1 SV=3	10632	controllerType=0 controllerNumber=1 scan=17734		pmid 33968037 f1202000304_pf_mdamb231_ifn-positive_replicate_5_pool_9_immunopeptidomics-classii.ScanId;v=1;d1=17734.17734.3	hcd	0.0004	0.0055	0	0	0.00041	0.0055	FTMS + p NSI d Full ms2 1059.1803@hcd32.00 [100.0000-2000.0000]
572 | 1087080	16	128	L.FPN[+1038.37512]ASSKEIKTVESITDIR.A	FPNASSKEIKTVESITDIR	19	FPNASSKEIKTVESITDIR,LAD,3@1038.37512	N3(NGlycan / 1038.3751)	HexNAc(2)Hex(3)Fuc(1)	0.001	0.21	2.98	220	57.9022	54.4	54.4	4	794.137	794.133	5.66		3173.53	3173.51	NRagged	3	>sp|P11279|LAMP1_HUMAN Lysosome-associated membrane glycoprotein 1 OS=Homo sapiens OX=9606 GN=LAMP1 PE=1 SV=3	10632	controllerType=0 controllerNumber=1 scan=17925		pmid 33968037 f1202000304_pf_mdamb231_ifn-positive_replicate_5_pool_9_immunopeptidomics-classii.ScanId;v=1;d1=17925.17925.4	hcd	0.0021	0.018	0	0	0.0021	0.018	FTMS + p NSI d Full ms2 794.6387@hcd32.00 [100.0000-2000.0000]
590 | 1086960	16	129	F.PN[+1038.37512]ASSKEIKTVESITDIR.A	PNASSKEIKTVESITDIR	18	PNASSKEIKTVESITDIR,FAD,2@1038.37512	N2(NGlycan / 1038.3751)	HexNAc(2)Hex(3)Fuc(1)	4.6e-06	0.0012	5.33	338.3	57.8188	122.1	122.1	4	757.369	757.366	4.17		3026.45	3026.44	NRagged	2	>sp|P11279|LAMP1_HUMAN Lysosome-associated membrane glycoprotein 1 OS=Homo sapiens OX=9606 GN=LAMP1 PE=1 SV=3	10632	controllerType=0 controllerNumber=1 scan=17891		pmid 33968037 f1202000304_pf_mdamb231_ifn-positive_replicate_5_pool_9_immunopeptidomics-classii.ScanId;v=1;d1=17891.17891.4	hcd	0	0.00096	0	0.0018	4.8e-07	0.001	FTMS + p NSI d Full ms2 757.8723@hcd32.00 [100.0000-2000.0000]
692 | 995941	21	74	T.IPKEQYTIIN[+1038.37512]RTASS.V	IPKEQYTIINRTASS	15	IPKEQYTIINRTASS,TVT,10@1038.37512	N10(NGlycan / 1038.3751)	HexNAc(2)Hex(3)Fuc(1)	3.3e-07	8.4e-05	6.48	340.5	36.6168	189.9	189.9	3	920.441	920.438	4.28		2759.31	2759.3	Non	10	>sp|P40189|IL6RB_HUMAN Interleukin-6 receptor subunit beta OS=Homo sapiens OX=9606 GN=IL6ST PE=1 SV=2	8638	controllerType=0 controllerNumber=1 scan=9402		pmid 33968037 f1202000304_pf_mdamb231_ifn-positive_replicate_5_pool_9_immunopeptidomics-classii.ScanId;v=1;d1=9402.9402.3	hcd	0	0	0	0	5.1e-08	1.3e-05	FTMS + p NSI d Full ms2 920.7760@hcd32.00 [100.0000-2000.0000]
2045 | 1077160	102	1133	Y.LN[+1038.37512]GTFRLLQKPLRWHDA.L	LNGTFRLLQKPLRWHDA	17	LNGTFRLLQKPLRWHDA,YLL,2@1038.37512	N2(NGlycan / 1038.3751)	HexNAc(2)Hex(3)Fuc(1)	1.6e-07	3.9e-05	6.81	489.4	50.9487	152.1	152.1	4	776.639	776.636	4.56		3103.53	3103.52	Non	2	>sp|Q9UBG0|MRC2_HUMAN C-type mannose receptor 2 OS=Homo sapiens OX=9606 GN=MRC2 PE=1 SV=2	6527	controllerType=0 controllerNumber=1 scan=15140		pmid 33968037 f1202000304_pf_mdamb231_ifn-positive_replicate_5_pool_9_immunopeptidomics-classii.ScanId;v=1;d1=15140.15140.4	hcd	0	0	0	0	2.4e-08	6e-06	FTMS + p NSI d Full ms2 776.8882@hcd32.00 [100.0000-2000.0000]
2046 | 1077480	102	1133	Y.LN[+1038.37512]GTFRLLQKPLRWHDA.L	LNGTFRLLQKPLRWHDA	17	LNGTFRLLQKPLRWHDA,YLL,2@1038.37512	N2(NGlycan / 1038.3751)	HexNAc(2)Hex(3)Fuc(1)	7.5e-08	1.9e-05	7.13	451.5	51.1172	162.3	162.3	5	621.512	621.51	3.84		3103.53	3103.52	Non	2	>sp|Q9UBG0|MRC2_HUMAN C-type mannose receptor 2 OS=Homo sapiens OX=9606 GN=MRC2 PE=1 SV=2	6527	controllerType=0 controllerNumber=1 scan=15208		pmid 33968037 f1202000304_pf_mdamb231_ifn-positive_replicate_5_pool_9_immunopeptidomics-classii.ScanId;v=1;d1=15208.15208.5	hcd	0	0	0	0	9.1e-09	2.3e-06	FTMS + p NSI d Full ms2 621.9134@hcd32.00 [100.0000-2000.0000]
2047 | 1077560	102	1133	Y.LN[+1038.37512]GTFRLLQKPLRWHDA.L	LNGTFRLLQKPLRWHDA	17	LNGTFRLLQKPLRWHDA,YLL,2@1038.37512	N2(NGlycan / 1038.3751)	HexNAc(2)Hex(3)Fuc(1)	3.6e-05	0.009	4.44	325.4	51.2302	25.5	25.5	4	776.639	776.636	4.16		3103.53	3103.52	Non	2	>sp|Q9UBG0|MRC2_HUMAN C-type mannose receptor 2 OS=Homo sapiens OX=9606 GN=MRC2 PE=1 SV=2	6527	controllerType=0 controllerNumber=1 scan=15253		pmid 33968037 f1202000304_pf_mdamb231_ifn-positive_replicate_5_pool_9_immunopeptidomics-classii.ScanId;v=1;d1=15253.15253.4	hcd	0	0.0045	0	0	2.3e-06	0.0045	FTMS + p NSI d Full ms2 776.8898@hcd32.00 [100.0000-2000.0000]
2048 | 1078600	102	1133	Y.LN[+1038.37512]GTFRLLQKPLRWHD.A	LNGTFRLLQKPLRWHD	16	LNGTFRLLQKPLRWHD,YAL,2@1038.37512	N2(NGlycan / 1038.3751)	HexNAc(2)Hex(3)Fuc(1)	6.2e-06	0.0016	5.21	416.2	52.1307	54.5	54.5	4	758.88	758.876	5.07		3032.5	3032.48	Non	2	>sp|Q9UBG0|MRC2_HUMAN C-type mannose receptor 2 OS=Homo sapiens OX=9606 GN=MRC2 PE=1 SV=2	6527	controllerType=0 controllerNumber=1 scan=15616		pmid 33968037 f1202000304_pf_mdamb231_ifn-positive_replicate_5_pool_9_immunopeptidomics-classii.ScanId;v=1;d1=15616.15616.4	hcd	0	0.0014	0	0.0017	6.1e-07	0.0014	FTMS + p NSI d Full ms2 759.1299@hcd32.00 [100.0000-2000.0000]
2728 | 1039234	196	764	W.QEQIVSDPFLVVSN[+1038.37512]TS.T	QEQIVSDPFLVVSNTS	16	QEQIVSDPFLVVSNTS,WTF,14@1038.37512	N14(NGlycan / 1038.3751)	HexNAc(2)Hex(3)Fuc(1)	0.00016	0.038	3.8	241.7	86.1596	227	227	3	934.429	934.425	4.63		2801.27	2801.26	Non	14	>sp|P32004|L1CAM_HUMAN Neural cell adhesion molecule L1 OS=Homo sapiens OX=9606 GN=L1CAM PE=1 SV=2	6618	controllerType=0 controllerNumber=1 scan=29239		pmid 33968037 f1202000304_pf_mdamb231_ifn-positive_replicate_5_pool_9_immunopeptidomics-classii.ScanId;v=1;d1=29239.29239.3	hcd	0.00039	0.0072	0.00077	0.0043	0.00041	0.0072	FTMS + p NSI d Full ms2 934.7636@hcd32.00 [100.0000-2000.0000]
2729 | 1038793	196	764	W.QEQIVSDPFLVVSN[+1038.37512]TS.T	QEQIVSDPFLVVSNTS	16	QEQIVSDPFLVVSNTS,WTF,14@1038.37512	N14(NGlycan / 1038.3751)	HexNAc(2)Hex(3)Fuc(1)	0.0028	0.42	2.56	177.6	85.8739	114.5	114.5	3	934.429	934.425	3.98		2801.27	2801.26	Non	14	>sp|P32004|L1CAM_HUMAN Neural cell adhesion molecule L1 OS=Homo sapiens OX=9606 GN=L1CAM PE=1 SV=2	6618	controllerType=0 controllerNumber=1 scan=29124		pmid 33968037 f1202000304_pf_mdamb231_ifn-positive_replicate_5_pool_9_immunopeptidomics-classii.ScanId;v=1;d1=29124.29124.3	hcd	0.0033	0.054	0.00077	0.0043	0.0033	0.054	FTMS + p NSI d Full ms2 934.7616@hcd32.00 [100.0000-2000.0000]
2774 | 1020513	205	567	F.NGFRTVIRPFYLTN[+1038.37512]S.S	NGFRTVIRPFYLTNS	15	NGFRTVIRPFYLTNS,FSG,14@1038.37512	N14(NGlycan / 1038.3751)	HexNAc(2)Hex(3)Fuc(1)	0.00019	0.047	3.71	239.1	62.1496	42.2	42.2	3	941.782	941.778	3.78		2823.33	2823.32	Non	14	>sp|Q08380|LG3BP_HUMAN Galectin-3-binding protein OS=Homo sapiens OX=9606 GN=LGALS3BP PE=1 SV=1	4429	controllerType=0 controllerNumber=1 scan=19635		pmid 33968037 f1202000304_pf_mdamb231_ifn-positive_replicate_5_pool_9_immunopeptidomics-classii.ScanId;v=1;d1=19635.19635.3	hcd	0.00077	0.0079	0.0015	0.005	0.00077	0.0079	FTMS + p NSI d Full ms2 942.1156@hcd32.00 [100.0000-2000.0000]
2775 | 1018192	205	568	N.GFRTVIRPFYLTN[+1038.37512]SS.G	GFRTVIRPFYLTNSS	15	GFRTVIRPFYLTNSS,NGV,13@1038.37512	N13(NGlycan / 1038.3751)	HexNAc(2)Hex(3)Fuc(1)	0.0037	0.48	2.44	202.3	60.445	13.3	13.3	3	932.779	932.774	4.57		2796.32	2796.31	Non	13	>sp|Q08380|LG3BP_HUMAN Galectin-3-binding protein OS=Homo sapiens OX=9606 GN=LGALS3BP PE=1 SV=1	4429	controllerType=0 controllerNumber=1 scan=18948		pmid 33968037 f1202000304_pf_mdamb231_ifn-positive_replicate_5_pool_9_immunopeptidomics-classii.ScanId;v=1;d1=18948.18948.3	hcd	0.0036	0.058	0.0012	0.078	0.0036	0.058	FTMS + p NSI d Full ms2 933.1127@hcd32.00 [100.0000-2000.0000]
2776 | 1019032	205	568	N.GFRTVIRPFYLTN[+1038.37512]S.S	GFRTVIRPFYLTNS	14	GFRTVIRPFYLTNS,NSG,13@1038.37512	N13(NGlycan / 1038.3751)	HexNAc(2)Hex(3)Fuc(1)	4.6e-05	0.011	4.34	270	61.0816	80.3	80.3	3	903.767	903.764	3.96		2709.29	2709.28	Non	13	>sp|Q08380|LG3BP_HUMAN Galectin-3-binding protein OS=Homo sapiens OX=9606 GN=LGALS3BP PE=1 SV=1	4429	controllerType=0 controllerNumber=1 scan=19205		pmid 33968037 f1202000304_pf_mdamb231_ifn-positive_replicate_5_pool_9_immunopeptidomics-classii.ScanId;v=1;d1=19205.19205.3	hcd	0	0.0044	0	0.0023	2.8e-06	0.0045	FTMS + p NSI d Full ms2 904.1013@hcd32.00 [100.0000-2000.0000]
3069 | 1174683	249	484	L.APSATTYIGLNPGYRVYQIDGN[+1038.37512]YS.G	APSATTYIGLNPGYRVYQIDGNYS	24	APSATTYIGLNPGYRVYQIDGNYS,LGS,22@1038.37512	N22(NGlycan / 1038.3751)	HexNAc(2)Hex(3)Fuc(1)	0.0024	0.38	2.62	57	76.4081	32.1	32.1	3	1220.22	1220.22	3.81		3658.66	3658.64	Non	22	>sp|P17405|ASM_HUMAN Sphingomyelin phosphodiesterase OS=Homo sapiens OX=9606 GN=SMPD1 PE=1 SV=5	1078	controllerType=0 controllerNumber=1 scan=25335		pmid 33968037 f1202000304_pf_mdamb231_ifn-positive_replicate_5_pool_9_immunopeptidomics-classii.ScanId;v=1;d1=25335.25335.3	hcd	0.003	0.052	0.0012	0.066	0.0032	0.052	FTMS + p NSI d Full ms2 1220.8923@hcd32.00 [100.0000-2000.0000]
3192 | 1011816	277	251	T.YVSFRN[+1038.37512]LTHLESLH.L	YVSFRNLTHLESLH	14	YVSFRNLTHLESLH,TLE,6@1038.37512	N6(NGlycan / 1038.3751)	HexNAc(2)Hex(3)Fuc(1)	1.9e-06	0.00049	5.71	415.5	54.9767	106.8	106.8	4	689.323	689.321	3.62		2754.27	2754.26	Non	6	>sp|Q13641|TPBG_HUMAN Trophoblast glycoprotein OS=Homo sapiens OX=9606 GN=TPBG PE=1 SV=1	18887	controllerType=0 controllerNumber=1 scan=16747		pmid 33968037 f1202000304_pf_mdamb231_ifn-positive_replicate_5_pool_9_immunopeptidomics-classii.ScanId;v=1;d1=16747.16747.4	hcd	0	0.00053	0	0.00098	2.4e-07	0.00058	FTMS + p NSI d Full ms2 689.5738@hcd32.00 [100.0000-2000.0000]
2807 | 995021	210	75	T.PKIVSGKDYN[+1054.37004]VTANSK.L	PKIVSGKDYNVTANSK	16	PKIVSGKDYNVTANSK,TLV,10@1054.37004	N10(NGlycan / 1054.37)	HexNAc(2)Hex(4)	0.0018	0.32	2.74	144.8	36.0128	2.8	2.8	3	925.773	925.769	4.41		2775.31	2775.29	NRagged	10	>sp|P00338|LDHA_HUMAN L-lactate dehydrogenase A chain OS=Homo sapiens OX=9606 GN=LDHA PE=1 SV=2	3390	controllerType=0 controllerNumber=1 scan=9161		pmid 33968037 f1202000304_pf_mdamb231_ifn-positive_replicate_5_pool_9_immunopeptidomics-classii.ScanId;v=1;d1=9161.9161.3	hcd	0.0029	0.034	0.0013	0.037	0.003	0.034	FTMS + p NSI d Full ms2 926.1072@hcd32.00 [100.0000-2000.0000]
690 | 1066760	21	74	T.IPKEQYTIIN[+1216.42286]RTASS.V	IPKEQYTIINRTASS	15	IPKEQYTIINRTASS,TVT,10@1216.42286	N10(NGlycan / 1216.4229)	HexNAc(2)Hex(5)	1.3e-06	0.00032	5.9	334.8	35.5942	137.4	137.4	3	979.791	979.787	4.33		2937.36	2937.35	Non	10	>sp|P40189|IL6RB_HUMAN Interleukin-6 receptor subunit beta OS=Homo sapiens OX=9606 GN=IL6ST PE=1 SV=2	8638	controllerType=0 controllerNumber=1 scan=8996		pmid 33968037 f1202000304_pf_mdamb231_ifn-positive_replicate_5_pool_9_immunopeptidomics-classii.ScanId;v=1;d1=8996.8996.3	hcd	0	0.00056	0	0.001	1.6e-07	0.00058	FTMS + p NSI d Full ms2 980.1250@hcd32.00 [100.0000-2000.0000]
691 | 1067080	21	74	T.IPKEQYTIIN[+1216.42286]RTASS.V	IPKEQYTIINRTASS	15	IPKEQYTIINRTASS,TVT,10@1216.42286	N10(NGlycan / 1216.4229)	HexNAc(2)Hex(5)	3.9e-06	0.00097	5.41	261.7	35.8785	103.6	103.6	3	979.791	979.787	4.14		2937.36	2937.35	Non	10	>sp|P40189|IL6RB_HUMAN Interleukin-6 receptor subunit beta OS=Homo sapiens OX=9606 GN=IL6ST PE=1 SV=2	8638	controllerType=0 controllerNumber=1 scan=9108		pmid 33968037 f1202000304_pf_mdamb231_ifn-positive_replicate_5_pool_9_immunopeptidomics-classii.ScanId;v=1;d1=9108.9108.3	hcd	0	0.00098	0	0.001	4.2e-07	0.001	FTMS + p NSI d Full ms2 980.1252@hcd32.00 [100.0000-2000.0000]
693 | 993701	21	74	T.IPKEQYTIIN[+1216.42286]RT.A	IPKEQYTIINRT	12	IPKEQYTIINRT,TAS,10@1216.42286	N10(NGlycan / 1216.4229)	HexNAc(2)Hex(5)	2.1e-06	0.00054	5.67	392.4	34.9638	140.6	140.6	3	898.089	898.086	3.17		2692.25	2692.24	Non	10	>sp|P40189|IL6RB_HUMAN Interleukin-6 receptor subunit beta OS=Homo sapiens OX=9606 GN=IL6ST PE=1 SV=2	8638	controllerType=0 controllerNumber=1 scan=8742		pmid 33968037 f1202000304_pf_mdamb231_ifn-positive_replicate_5_pool_9_immunopeptidomics-classii.ScanId;v=1;d1=8742.8742.3	hcd	0	0.00052	0	0.00097	2.6e-07	0.00058	FTMS + p NSI d Full ms2 898.4241@hcd32.00 [100.0000-2000.0000]
2043 | 1076640	102	1133	Y.LN[+1216.42286]GTFRLLQKPLRWHDA.L	LNGTFRLLQKPLRWHDA	17	LNGTFRLLQKPLRWHDA,YLL,2@1216.42286	N2(NGlycan / 1216.4229)	HexNAc(2)Hex(5)	2.5e-07	6.2e-05	6.61	451.8	50.5319	134.9	134.9	4	821.151	821.148	3.82		3281.58	3281.57	Non	2	>sp|Q9UBG0|MRC2_HUMAN C-type mannose receptor 2 OS=Homo sapiens OX=9606 GN=MRC2 PE=1 SV=2	6527	controllerType=0 controllerNumber=1 scan=14972		pmid 33968037 f1202000304_pf_mdamb231_ifn-positive_replicate_5_pool_9_immunopeptidomics-classii.ScanId;v=1;d1=14972.14972.4	hcd	0	0	0	0	4e-08	1e-05	FTMS + p NSI d Full ms2 821.4011@hcd32.00 [100.0000-2000.0000]
2044 | 1077880	102	1133	Y.LN[+1216.42286]GTFRLLQKPLRWHD.A	LNGTFRLLQKPLRWHD	16	LNGTFRLLQKPLRWHD,YAL,2@1216.42286	N2(NGlycan / 1216.4229)	HexNAc(2)Hex(5)	2.9e-05	0.0072	4.54	366.1	51.7158	15.2	15.2	4	803.391	803.388	3.98		3210.54	3210.53	Non	2	>sp|Q9UBG0|MRC2_HUMAN C-type mannose receptor 2 OS=Homo sapiens OX=9606 GN=MRC2 PE=1 SV=2	6527	controllerType=0 controllerNumber=1 scan=15449		pmid 33968037 f1202000304_pf_mdamb231_ifn-positive_replicate_5_pool_9_immunopeptidomics-classii.ScanId;v=1;d1=15449.15449.4	hcd	0	0.0025	0	0.0016	2e-06	0.0026	FTMS + p NSI d Full ms2 803.6418@hcd32.00 [100.0000-2000.0000]
2651 | 1141055	180	414	R.VNHNKYM[+15.99492]VTERATYIGTSN[+1216.42286].W	VNHNKYMVTERATYIGTSN	19	VNHNKYMVTERATYIGTSN,RWS,7@15.99492,19@1216.42286	M7(Oxidation / 15.9949); N19(NGlycan / 1216.4229)	HexNAc(2)Hex(5)	1.5e-07	3.8e-05	6.82	421.6	29.1779	288.3	288.3	4	858.38	858.376	4.69		3430.5	3430.48	CRagged	19	>sp|Q8IV08|PLD3_HUMAN 5'-3' exonuclease PLD3 OS=Homo sapiens OX=9606 GN=PLD3 PE=1 SV=1	3811	controllerType=0 controllerNumber=1 scan=6426		pmid 33968037 f1202000304_pf_mdamb231_ifn-positive_replicate_5_pool_9_immunopeptidomics-classii.ScanId;v=1;d1=6426.6426.4	hcd	0	0	0	0	2.3e-08	5.8e-06	FTMS + p NSI d Full ms2 858.3794@hcd32.00 [100.0000-2000.0000]
2652 | 1143975	180	414	R.VNHNKYMVTERATYIGTSN[+1216.42286].W	VNHNKYMVTERATYIGTSN	19	VNHNKYMVTERATYIGTSN,RWS,19@1216.42286	N19(NGlycan / 1216.4229)	HexNAc(2)Hex(5)	2.1e-07	5.3e-05	6.67	418.2	32.2018	314.8	314.8	4	854.381	854.378	3.51		3414.5	3414.49	CRagged	19	>sp|Q8IV08|PLD3_HUMAN 5'-3' exonuclease PLD3 OS=Homo sapiens OX=9606 GN=PLD3 PE=1 SV=1	3811	controllerType=0 controllerNumber=1 scan=7638		pmid 33968037 f1202000304_pf_mdamb231_ifn-positive_replicate_5_pool_9_immunopeptidomics-classii.ScanId;v=1;d1=7638.7638.4	hcd	0	0	0	0	3.4e-08	8.5e-06	FTMS + p NSI d Full ms2 854.8825@hcd32.00 [100.0000-2000.0000]
2653 | 1143935	180	414	R.VNHNKYMVTERATYIGTSN[+1216.42286].W	VNHNKYMVTERATYIGTSN	19	VNHNKYMVTERATYIGTSN,RWS,19@1216.42286	N19(NGlycan / 1216.4229)	HexNAc(2)Hex(5)	1.3e-06	0.00032	5.89	394.9	32.1838	303.3	303.3	4	854.382	854.378	5.37		3414.51	3414.49	CRagged	19	>sp|Q8IV08|PLD3_HUMAN 5'-3' exonuclease PLD3 OS=Homo sapiens OX=9606 GN=PLD3 PE=1 SV=1	3811	controllerType=0 controllerNumber=1 scan=7630		pmid 33968037 f1202000304_pf_mdamb231_ifn-positive_replicate_5_pool_9_immunopeptidomics-classii.ScanId;v=1;d1=7630.7630.4	hcd	0	0.00056	0	0	1.7e-07	0.00058	FTMS + p NSI d Full ms2 854.6325@hcd32.00 [100.0000-2000.0000]
2654 | 1144095	180	414	R.VNHNKYMVTERATYIGTSN[+1216.42286].W	VNHNKYMVTERATYIGTSN	19	VNHNKYMVTERATYIGTSN,RWS,19@1216.42286	N19(NGlycan / 1216.4229)	HexNAc(2)Hex(5)	0.0012	0.24	2.91	164.5	32.2409	67.6	67.6	3	1138.84	1138.83	4.03		3414.5	3414.49	CRagged	19	>sp|Q8IV08|PLD3_HUMAN 5'-3' exonuclease PLD3 OS=Homo sapiens OX=9606 GN=PLD3 PE=1 SV=1	3811	controllerType=0 controllerNumber=1 scan=7653		pmid 33968037 f1202000304_pf_mdamb231_ifn-positive_replicate_5_pool_9_immunopeptidomics-classii.ScanId;v=1;d1=7653.7653.3	hcd	0.002	0.022	0	0	0.0021	0.022	FTMS + p NSI d Full ms2 1139.5070@hcd32.00 [100.0000-2000.0000]
2655 | 1063600	180	416	N.HNKYM[+15.99492]VTERATYIGTSN[+1216.42286].W	HNKYMVTERATYIGTSN	17	HNKYMVTERATYIGTSN,NWS,5@15.99492,17@1216.42286	M5(Oxidation / 15.9949); N17(NGlycan / 1216.4229)	HexNAc(2)Hex(5)	0.0019	0.33	2.72	95.8	28.7406	5.9	5.9	4	805.102	805.098	3.94		3217.39	3217.37	Non	17	>sp|Q8IV08|PLD3_HUMAN 5'-3' exonuclease PLD3 OS=Homo sapiens OX=9606 GN=PLD3 PE=1 SV=1	3811	controllerType=0 controllerNumber=1 scan=6253		pmid 33968037 f1202000304_pf_mdamb231_ifn-positive_replicate_5_pool_9_immunopeptidomics-classii.ScanId;v=1;d1=6253.6253.4	hcd	0.0032	0.038	0.0013	0.043	0.0032	0.038	FTMS + p NSI d Full ms2 805.6042@hcd32.00 [100.0000-2000.0000]
2042 | 1154495	102	1133	Y.LN[+1378.47569]GTFRLLQKPLRWHDA.L	LNGTFRLLQKPLRWHDA	17	LNGTFRLLQKPLRWHDA,YLL,2@1378.47569	N2(NGlycan / 1378.4757)	HexNAc(2)Hex(6)	2.8e-07	7.1e-05	6.55	448.6	50.3731	126.1	126.1	4	861.664	861.661	4.25		3443.64	3443.62	Non	2	>sp|Q9UBG0|MRC2_HUMAN C-type mannose receptor 2 OS=Homo sapiens OX=9606 GN=MRC2 PE=1 SV=2	6527	controllerType=0 controllerNumber=1 scan=14908		pmid 33968037 f1202000304_pf_mdamb231_ifn-positive_replicate_5_pool_9_immunopeptidomics-classii.ScanId;v=1;d1=14908.14908.4	hcd	0	0	0	0	4.4e-08	1.1e-05	FTMS + p NSI d Full ms2 861.9149@hcd32.00 [100.0000-2000.0000]
2650 | 1140895	180	414	R.VNHNKYM[+15.99492]VTERATYIGTSN[+1378.47569].W	VNHNKYMVTERATYIGTSN	19	VNHNKYMVTERATYIGTSN,RWS,7@15.99492,19@1378.47569	M7(Oxidation / 15.9949); N19(NGlycan / 1378.4757)	HexNAc(2)Hex(6)	0.0021	0.35	2.68	84.4	29.1009	25.8	25.8	4	898.894	898.89	4.95		3592.55	3592.54	CRagged	19	>sp|Q8IV08|PLD3_HUMAN 5'-3' exonuclease PLD3 OS=Homo sapiens OX=9606 GN=PLD3 PE=1 SV=1	3811	controllerType=0 controllerNumber=1 scan=6395		pmid 33968037 f1202000304_pf_mdamb231_ifn-positive_replicate_5_pool_9_immunopeptidomics-classii.ScanId;v=1;d1=6395.6395.4	hcd	0.0031	0.04	0.0013	0.047	0.0032	0.04	FTMS + p NSI d Full ms2 899.1439@hcd32.00 [100.0000-2000.0000]
2649 | 1200732	180	414	R.VNHNKYM[+15.99492]VTERATYIGTSN[+1540.52851].W	VNHNKYMVTERATYIGTSN	19	VNHNKYMVTERATYIGTSN,RWS,7@15.99492,19@1540.52851	M7(Oxidation / 15.9949); N19(NGlycan / 1540.5285)	HexNAc(2)Hex(7)	0.00081	0.17	3.09	192.9	28.8497	97.5	97.5	4	939.407	939.403	4.91		3754.61	3754.59	CRagged	19	>sp|Q8IV08|PLD3_HUMAN 5'-3' exonuclease PLD3 OS=Homo sapiens OX=9606 GN=PLD3 PE=1 SV=1	3811	controllerType=0 controllerNumber=1 scan=6294		pmid 33968037 f1202000304_pf_mdamb231_ifn-positive_replicate_5_pool_9_immunopeptidomics-classii.ScanId;v=1;d1=6294.6294.4	hcd	0.0018	0.016	0.0014	0.016	0.0018	0.016	FTMS + p NSI d Full ms2 939.6569@hcd32.00 [100.0000-2000.0000]
2647 | 1200572	180	414	R.VNHNKYM[+15.99492]VTERATYIGTSN[+1702.58133].W	VNHNKYMVTERATYIGTSN	19	VNHNKYMVTERATYIGTSN,RWS,7@15.99492,19@1702.58133	M7(Oxidation / 15.9949); N19(NGlycan / 1702.5813)	HexNAc(2)Hex(8)	1.1e-05	0.0028	4.96	281.8	28.6911	154.6	154.6	4	979.92	979.916	4.43		3916.66	3916.64	CRagged	19	>sp|Q8IV08|PLD3_HUMAN 5'-3' exonuclease PLD3 OS=Homo sapiens OX=9606 GN=PLD3 PE=1 SV=1	3811	controllerType=0 controllerNumber=1 scan=6233		pmid 33968037 f1202000304_pf_mdamb231_ifn-positive_replicate_5_pool_9_immunopeptidomics-classii.ScanId;v=1;d1=6233.6233.4	hcd	0	0.0022	0	0.0017	9.4e-07	0.0023	FTMS + p NSI d Full ms2 980.1709@hcd32.00 [100.0000-2000.0000]
2648 | 1204732	180	414	R.VNHNKYMVTERATYIGTSN[+1702.58133].W	VNHNKYMVTERATYIGTSN	19	VNHNKYMVTERATYIGTSN,RWS,19@1702.58133	N19(NGlycan / 1702.5813)	HexNAc(2)Hex(8)	0.0021	0.35	2.68	95.1	31.7517	15.5	15.5	4	975.921	975.917	3.84		3900.66	3900.65	CRagged	19	>sp|Q8IV08|PLD3_HUMAN 5'-3' exonuclease PLD3 OS=Homo sapiens OX=9606 GN=PLD3 PE=1 SV=1	3811	controllerType=0 controllerNumber=1 scan=7457		pmid 33968037 f1202000304_pf_mdamb231_ifn-positive_replicate_5_pool_9_immunopeptidomics-classii.ScanId;v=1;d1=7457.7457.4	hcd	0.0031	0.04	0.0013	0.047	0.0032	0.04	FTMS + p NSI d Full ms2 976.4225@hcd32.00 [100.0000-2000.0000]
322 | 1171323	7	540	R.RN[+1694.60274]QSLSLLYKVPYVA.Q	RNQSLSLLYKVPYVA	15	RNQSLSLLYKVPYVA,RQE,2@1694.60274	N2(NGlycan / 1694.6027)	HexNAc(3)Hex(4)Fuc(1)NeuAc(1)	0.0019	0.32	2.73	93	71.9314	23.6	23.6	3	1149.21	1149.2	4.73		3445.6	3445.59	CRagged	2	>sp|Q06481|APLP2_HUMAN Amyloid beta precursor like protein 2 OS=Homo sapiens OX=9606 GN=APLP2 PE=1 SV=2	3533	controllerType=0 controllerNumber=1 scan=23544		pmid 33968037 f1202000304_pf_mdamb231_ifn-positive_replicate_5_pool_9_immunopeptidomics-classii.ScanId;v=1;d1=23544.23544.3	hcd	0.0032	0.036	0.0013	0.04	0.0032	0.036	FTMS + p NSI d Full ms2 1149.5386@hcd32.00 [100.0000-2000.0000]
323 | 1171563	7	540	R.RN[+1694.60274]QSLSLLYKVPYVA.Q	RNQSLSLLYKVPYVA	15	RNQSLSLLYKVPYVA,RQE,2@1694.60274	N2(NGlycan / 1694.6027)	HexNAc(3)Hex(4)Fuc(1)NeuAc(1)	0.0085	0.69	2.07	30	72.2021	0.9	0.9	3	1149.2	1149.2	3.67		3445.6	3445.59	CRagged	2	>sp|Q06481|APLP2_HUMAN Amyloid beta precursor like protein 2 OS=Homo sapiens OX=9606 GN=APLP2 PE=1 SV=2	3533	controllerType=0 controllerNumber=1 scan=23649		pmid 33968037 f1202000304_pf_mdamb231_ifn-positive_replicate_5_pool_9_immunopeptidomics-classii.ScanId;v=1;d1=23649.23649.3	hcd	0.0048	0.09	0.0013	0.04	0.0049	0.09	FTMS + p NSI d Full ms2 1149.5376@hcd32.00 [100.0000-2000.0000]
566 | 1222012	16	128	L.FPN[+1694.60274]ASSKEIKTVESITDIR.A	FPNASSKEIKTVESITDIR	19	FPNASSKEIKTVESITDIR,LAD,3@1694.60274	N3(NGlycan / 1694.6027)	HexNAc(3)Hex(4)Fuc(1)NeuAc(1)	2.4e-05	0.0059	4.63	387.1	63.0587	43.4	43.4	4	958.194	958.19	4.68		3829.76	3829.74	NRagged	3	>sp|P11279|LAMP1_HUMAN Lysosome-associated membrane glycoprotein 1 OS=Homo sapiens OX=9606 GN=LAMP1 PE=1 SV=3	10632	controllerType=0 controllerNumber=1 scan=20001		pmid 33968037 f1202000304_pf_mdamb231_ifn-positive_replicate_5_pool_9_immunopeptidomics-classii.ScanId;v=1;d1=20001.20001.4	hcd	0	0.0025	0	0.0016	1.7e-06	0.0026	FTMS + p NSI d Full ms2 958.4440@hcd32.00 [100.0000-2000.0000]
3043 | 1159015	243	6	R.LALIQLQISSIKSDN[+1694.60274]VTR.A	LALIQLQISSIKSDNVTR	18	LALIQLQISSIKSDNVTR,RAC,15@1694.60274	N15(NGlycan / 1694.6027)	HexNAc(3)Hex(4)Fuc(1)NeuAc(1)	0.0098	0.72	2.01	282.7	56.9818	21.1	21.1	5	739.559	739.557	2.45		3693.77	3693.76	Specific	15	>sp|Q9NQR4|NIT2_HUMAN Omega-amidase NIT2 OS=Homo sapiens OX=9606 GN=NIT2 PE=1 SV=1	14477	controllerType=0 controllerNumber=1 scan=17554		pmid 33968037 f1202000304_pf_mdamb231_ifn-positive_replicate_5_pool_9_immunopeptidomics-classii.ScanId;v=1;d1=17554.17554.5	hcd	0.005	0.1	0.0024	0.15	0.0051	0.11	FTMS + p NSI d Full ms2 739.9604@hcd32.00 [100.0000-2000.0000]
172 | 827321	5	128	L.FPN[+203.07937]ASSKEIKTVESITDIR.A	FPNASSKEIKTVESITDIR	19	FPNASSKEIKTVESITDIR,LAD,3@203.07937	N3(NGlycan / 203.0794)	HexNAc(1)	8.7e-08	5.3e-05	7.06	487.7	58.9457	310.3	310.3	4	585.312	585.309	4.47		2338.22	2338.21	NRagged	3	>sp|P11279|LAMP1_HUMAN Lysosome-associated membrane glycoprotein 1 OS=Homo sapiens OX=9606 GN=LAMP1 PE=1 SV=3	10632	controllerType=0 controllerNumber=1 scan=18332		pmid 33968037 f1202000304_pf_mdamb231_ifn-positive_replicate_5_pool_10_immunopeptidomics-classii.ScanId;v=1;d1=18332.18332.4	hcd	0	0	0	0	1.2e-08	7.5e-06	FTMS + p NSI d Full ms2 585.5626@hcd32.00 [100.0000-2000.0000]
2458 | 731113	272	566	F.PVNNYYN[+203.07937]DTEKLQRAQA.W	PVNNYYNDTEKLQRAQA	17	PVNNYYNDTEKLQRAQA,FWE,7@203.07937	N7(NGlycan / 203.0794)	HexNAc(1)	1.5e-09	9.2e-07	8.83	572.1	37.2601	457	457	3	743.03	743.026	6.11		2227.08	2227.06	Non	7	>sp|O15118|NPC1_HUMAN NPC intracellular cholesterol transporter 1 OS=Homo sapiens OX=9606 GN=NPC1 PE=1 SV=2	7916	controllerType=0 controllerNumber=1 scan=9643		pmid 33968037 f1202000304_pf_mdamb231_ifn-positive_replicate_5_pool_10_immunopeptidomics-classii.ScanId;v=1;d1=9643.9643.3	hcd	0	0	0	0	1.5e-10	9.5e-08	FTMS + p NSI d Full ms2 743.0298@hcd32.00 [100.0000-2000.0000]
170 | 892828	5	128	L.FPN[+349.13728]ASSKEIKTVESITDIR.A	FPNASSKEIKTVESITDIR	19	FPNASSKEIKTVESITDIR,LAD,3@349.13728	N3(NGlycan / 349.1373)	HexNAc(1)Fuc(1)	1.4e-13	8.5e-11	12.86	730.5	58.2158	511.1	511.1	4	621.826	621.823	4.58		2484.28	2484.27	NRagged	3	>sp|P11279|LAMP1_HUMAN Lysosome-associated membrane glycoprotein 1 OS=Homo sapiens OX=9606 GN=LAMP1 PE=1 SV=3	10632	controllerType=0 controllerNumber=1 scan=18040		pmid 33968037 f1202000304_pf_mdamb231_ifn-positive_replicate_5_pool_10_immunopeptidomics-classii.ScanId;v=1;d1=18040.18040.4	hcd	0	0	0	0	2.9e-14	1.8e-11	FTMS + p NSI d Full ms2 622.0776@hcd32.00 [100.0000-2000.0000]
171 | 892908	5	128	L.FPN[+349.13728]ASSKEIKTVESITDIR.A	FPNASSKEIKTVESITDIR	19	FPNASSKEIKTVESITDIR,LAD,3@349.13728	N3(NGlycan / 349.1373)	HexNAc(1)Fuc(1)	1.8e-11	1.1e-08	10.75	646.9	58.2528	469.4	469.4	3	828.766	828.762	4.81		2484.28	2484.27	NRagged	3	>sp|P11279|LAMP1_HUMAN Lysosome-associated membrane glycoprotein 1 OS=Homo sapiens OX=9606 GN=LAMP1 PE=1 SV=3	10632	controllerType=0 controllerNumber=1 scan=18055		pmid 33968037 f1202000304_pf_mdamb231_ifn-positive_replicate_5_pool_10_immunopeptidomics-classii.ScanId;v=1;d1=18055.18055.3	hcd	0	0	0	0	2.4e-12	1.5e-09	FTMS + p NSI d Full ms2 828.7660@hcd32.00 [100.0000-2000.0000]
173 | 827361	5	129	F.PN[+349.13728]ASSKEIKTVESITDIR.A	PNASSKEIKTVESITDIR	18	PNASSKEIKTVESITDIR,FAD,2@349.13728	N2(NGlycan / 349.1373)	HexNAc(1)Fuc(1)	0.00026	0.14	3.58	341.5	58.9504	218.5	218.5	3	779.747	779.739	9.47		2337.23	2337.2	NRagged	2	>sp|P11279|LAMP1_HUMAN Lysosome-associated membrane glycoprotein 1 OS=Homo sapiens OX=9606 GN=LAMP1 PE=1 SV=3	10632	controllerType=0 controllerNumber=1 scan=18334		pmid 33968037 f1202000304_pf_mdamb231_ifn-positive_replicate_5_pool_10_immunopeptidomics-classii.ScanId;v=1;d1=18334.18334.3	hcd	0	0.016	0	0.01	9.7e-06	0.016	FTMS + p NSI d Full ms2 780.4147@hcd32.00 [100.0000-2000.0000]
168 | 958440	5	128	L.FPN[+714.26948]ASSKEIKTVESITDIR.A	FPNASSKEIKTVESITDIR	19	FPNASSKEIKTVESITDIR,LAD,3@714.26948	N3(NGlycan / 714.2695)	HexNAc(2)Hex(1)Fuc(1)	1e-06	0.00065	5.98	486.3	57.9172	235.5	235.5	4	713.111	713.106	6.18		2849.42	2849.4	NRagged	3	>sp|P11279|LAMP1_HUMAN Lysosome-associated membrane glycoprotein 1 OS=Homo sapiens OX=9606 GN=LAMP1 PE=1 SV=3	10632	controllerType=0 controllerNumber=1 scan=17920		pmid 33968037 f1202000304_pf_mdamb231_ifn-positive_replicate_5_pool_10_immunopeptidomics-classii.ScanId;v=1;d1=17920.17920.4	hcd	0	0	0	0	1.3e-07	8.3e-05	FTMS + p NSI d Full ms2 713.6094@hcd32.00 [100.0000-2000.0000]
169 | 958520	5	128	L.FPN[+714.26948]ASSKEIKTVESITDIR.A	FPNASSKEIKTVESITDIR	19	FPNASSKEIKTVESITDIR,LAD,3@714.26948	N3(NGlycan / 714.2695)	HexNAc(2)Hex(1)Fuc(1)	7e-06	0.0043	5.16	393.5	57.9565	148.7	148.7	4	713.109	713.106	4.13		2849.42	2849.4	NRagged	3	>sp|P11279|LAMP1_HUMAN Lysosome-associated membrane glycoprotein 1 OS=Homo sapiens OX=9606 GN=LAMP1 PE=1 SV=3	10632	controllerType=0 controllerNumber=1 scan=17936		pmid 33968037 f1202000304_pf_mdamb231_ifn-positive_replicate_5_pool_10_immunopeptidomics-classii.ScanId;v=1;d1=17936.17936.4	hcd	0	0.0023	0	0	6.8e-07	0.0024	FTMS + p NSI d Full ms2 713.6131@hcd32.00 [100.0000-2000.0000]
[truncated: 32 more rows]

## Sheet: sTable S4
Supplementary Table S4. N-glycosylated immunopeptides identified from THP-1
[truncated: 354 more rows]

## Sheet: sTable S5
Supplementary Table S5. All immunopeptides (glycosylated and non-glycosylated) identified from MDA-MB-231
[truncated: 50,472 more rows]

[truncated: 7 more sheets: sTable S6, sTable S7, sTable S8, sTable S9, sTable S10, sTable S11, sTable S12]
